# Supplementary material for: The green ash transcriptome and identification of genes responding to abiotic and biotic stresses
Source: BMC Genomics. 2016 Sep 2;17(1):702. doi: 10.1186/s12864-016-3052-0 (PMC5009568; doi:10.1186/s12864-016-3052-0)
Supplement: Additional file 1: — Raw and trimmed RNASeq data. For each of the 55 green ash libraries, statistics are provided for each Illumina instrument run including: number of raw reads, number of raw bases, number of reads after trimming, number of bases after trimming, alignment rate to transcriptome. (XLSX 22 kb) [file 12864_2016_3052_MOESM1_ESM.xlsx]

## Sheet: GA
Green Ash
		MiSeq	MiSeq	MiSeq	MiSeq	MiSeq	HiSeq	HiSeq	HiSeq	HiSeq	HiSeq
library	library code	reads	bases	trimmed reads	trimmed bases	alignment rate	reads	bases	trimmed reads	trimmed bases	alignment rate
Ozone control leaves (7 hours)	GA1	209532	31639332	196546	28836084	0.9122	0	0	0	0	0
		209532	31639332	196546	28279981		0	0	0	0	0
Leaves, 80ppb for 7 hours	GA2	228559	34512409	214785	31506528	0.9004	0	0	0	0	0
		228559	34512409	214785	31015644		0	0	0	0	0
Leaves, 125ppb for 7 hours	GA3	247864	37427464	231073	33929422	0.9043	0	0	0	0	0
		247864	37427464	231073	33366887		0	0	0	0	0
Leaves, 225ppb for 7 hours	GA4	250059	37758909	235934	34676365	0.9021	0	0	0	0	0
		250059	37758909	235934	34117602		0	0	0	0	0
Ozone control leaves (14 days)	GA5	225466	34045366	208184	30505685	0.8942	0	0	0	0	0
		225466	34045366	208184	30097387		0	0	0	0	0
Leaves, 80ppb for 14 days	GA6	213649	32260999	199454	29308002	0.8979	0	0	0	0	0
		213649	32260999	199454	28914040		0	0	0	0	0
Leaves, 125ppb for 14 days	GA7	253817	38326367	240805	35377719	0.8942	0	0	0	0	0
		253817	38326367	240805	34918682		0	0	0	0	0
Leaves, 225ppb for 14 days	GA8	241871	36522521	218851	32110482	0.8857	0	0	0	0	0
		241871	36522521	218851	31664729		0	0	0	0	0
Ozone control leaves (28 days)	GA9	220432	33285232	207508	30467768	0.9027	0	0	0	0	0
		220432	33285232	207508	29833982		0	0	0	0	0
Leaves, 80ppb for 28 days	GA10	243475	36764725	227272	33316107	0.894	0	0	0	0	0
		243475	36764725	227272	32742127		0	0	0	0	0
Leaves, 125ppb for 28 days	GA11	258322	39006622	244872	36006247	0.8963	0	0	0	0	0
		258322	39006622	244872	35451313		0	0	0	0	0
Leaves, 225ppb for 28 days	GA12	159444	24076044	150466	22107165	0.902	0	0	0	0	0
		159444	24076044	150466	21736328		0	0	0	0	0
Control leaves	GA-COL	679517	92208798	642573	86863889	0.9058	11797235	1191520735	11216855	1132519198	0.8897
		679517	92272756	642573	86384506		11797235	1191520735	11216855	1132264990
Control petioles	GA-COP	770075	104668825	736000	99737818	0.8984	14345057	1448850757	13786744	1392018179	0.8805
		770075	104730897	736000	99175465		14345057	1448850757	13786744	1391618715
Control root tissue	GA-COR	699454	95143818	672312	91170502	0.8695	13989706	1412960306	13523980	1365531930	0.8477
		699454	95185487	672312	90636373		13989706	1412960306	13523980	1365132138
Wounded leaves 5 hours	GA-WL-1	725951	100923244	716641	99381028	0.8983	11583817	1169965517	11452256	1156382463	0.8827
		725951	100977387	716641	98890942		11583817	1169965517	11452256	1156036223
Wounded leaves 24 hours	GA-WL	720794	100295518	709499	98493230	0.8596	13228986	1336127586	13042808	1316962226	0.8824
		720794	100365778	709499	97937883		13228986	1336127586	13042808	1316572435
Wounded petioles 5 hours	GA-WP-1	626118	88170959	618761	86883205	0.8889	11030128	1114042928	10913847	1102110107	0.8701
		626118	88215192	618761	86362394		11030128	1114042928	10913847	1101879853
Wounded petioles 24 hours	GA-WP	642762	90303642	625197	87602894	0.8977	12191987	1231390687	11889744	1200650902	0.8796
		642762	90344539	625197	87157980		12191987	1231390687	11889744	1200378760
Tree 19, bark and phloem after EAB feeding	PE-19 egg	615545	84669257	580314	79575606	0.8899	11198492	1131047692	10620864	1072442592	0.8728
		615545	84715301	580314	79161060		11198492	1131047692	10620864	1072252337
Tree 19, bark and phloem control	PE-19	0	0	0	0	0	26005593	2626564893	25150453	2489371186	0.8554
		0	0	0	0	0	26005593	2626564893	25150453	2488664095
Tree 21, bark and phloem after EAB feeding	PE-21 egg	658593	90763494	601291	82673004	0.8948	13134095	1326543595	12108186	1222629323	0.877
		658593	90811360	601291	82096997		13134095	1326543595	12108186	1222412096
Tree 21, bark and phloem control	PE-21	759934	103945052	703646	96120463	0.8992	11748508	1186599308	10964222	1107028967	0.8803
		759934	104017403	703646	95524406		11748508	1186599308	10964222	1106603877
Tree 22, bark and phloem after EAB feeding	PE-22 egg	635956	87507990	582807	79912036	0.9035	10149196	1025068796	9378405	946993505	0.8877
		635956	87556300	582807	79486983		10149196	1025068796	9378405	946787795
Tree 22, bark and phloem control	PE-22	703923	97055006	655866	90334228	0.9098	13841189	1397960089	12991012	1311673569	0.8938
		703923	97126610	655866	89854541		13841189	1397960089	12991012	1311234393
Tree 24, bark and phloem after EAB feeding	PE-24 egg	671151	93348095	511150	70706808	0.9012	12736132	1286349332	9963890	1006149447	0.8836
		671151	93411809	511150	70261514		12736132	1286349332	9963890	1005964694
Tree 24, bark and phloem control	PE-24	631463	87007343	574571	78964431	0.9067	12390191	1251409291	11370221	1148116477	0.8909
		631463	87063761	574571	78422099		12390191	1251409291	11370221	1147898759
Tree 36, bark and phloem after EAB feeding	PE-36 egg	779311	105116684	444375	59955076	0.9161	12392012	1251593212	7483344	755410996	0.8977
		779311	105185940	444375	59474901		12392012	1251593212	7483344	755070104
Tree 36, bark and phloem control	PE-36	655536	89856574	567654	77689209	0.9151	12592416	1271834016	11046400	1115366745	0.8995
		655536	89945426	567654	77333428		12592416	1271834016	11046400	1115089997
Tree Summit, bark and phloem after EAB feeding	PE-SUM egg	779414	107605873	738508	101618480	0.9042	15247258	1539973058	14528412	1467082545	0.8892
		779414	107691641	738508	101115194		15247258	1539973058	14528412	1466873721
Tree Summit, bark and phloem control	PE-SUM	0	0	0	0		29548611	2984409711	0	0	0.8776
		0	0	0	0		29548611	2984409711	0	0
Cold stressed leaves (4C for 24hr, recovery for 24hr)	24-GA-CL	1802378	244486184	1685199	223800889	0.8826	12878569	1300735469	12813702	1293594810	0.871
		1802378	266246160	1685199	222637132		12878569	1300735469	12813702	1291760630
Cold stressed petioles (4C for 24hr, recovery for 24hr)	24-GA-CP	438573	60501322	404531	54623734	0.8817	7148830	722031830	7102184	717141574	0.8678
		438573	64769706	404531	53955061		7148830	722031830	7102184	716245518
Cold stressed roots (4C for 24hr, recovery for 24hr)	24-GA-CR	512688	70876444	475413	64196879	0.8536	10332903	1043623203	10260168	1035967865	0.8372
		512688	75775514	475413	63503316		10332903	1043623203	10260168	1034600742
Cold stressed leaves (4C for 24hr)	GA-CL	485738	66231751	452395	60242014	0.899	7326802	740007002	7288675	735924883	0.871
		485738	71693811	452395	59834638		7326802	740007002	7288675	734983947
Cold stressed petioles (4C for 24hr)	GA-CP	531475	72753980	493201	65986679	0.8966	8808194	889627594	8743689	882857795	0.8678
		531475	78473585	493201	65500866		8808194	889627594	8743689	881743582
Cold stressedroots (4C for 24hr)	GA-CR	575597	78131164	533866	70721853	0.8723	8859817	894841517	8784164	886897052	0.8372
		575597	85012956	533866	70286633		8859817	894841517	8784164	885789954
Drought stressed leaves (<1.0 Mpa)	GA-DL	660912	90641680	611028	82057370	0.9065	7331229	740454129	7255973	732640736	0.8542
		660912	97611012	611028	81111948		7331229	740454129	7255973	731687508
Drought stressed petioles (<1.0 Mpa)	GA-DP	584023	80857740	547458	74123050	0.8956	9537119	963249019	9476155	956797552	0.8807
		584023	86319748	547458	73839062		9537119	963249019	9476155	955444973
Drought stressed roots (<1.0 Mpa)	GA-DR	562139	77378575	524252	70504619	0.8614	8870233	895893533	8794704	887718379	0.8434
		562139	83101639	524252	70090434		8870233	895893533	8794704	886713678
Heat stressed leaves (40C for 24Hr)	GA-HL	399220	55025223	370786	49995988	0.8749	6684400	675124400	6622981	668740833	0.861
		399220	58971822	370786	49694305		6684400	675124400	6622981	667878755
Heat stressed petioles (40C for 24Hr)	GA-HP	383170	52401664	357858	47858614	0.8678	6141714	620313114	6101711	616083750	0.8521
		383170	56550914	357858	47657651		6141714	620313114	6101711	615311622
Heat stressed roots (40C for 24Hr)	GA-HR	379593	52054982	346711	46461092	0.85	6328160	639144160	6258748	631946141	0.8294
		379593	56030651	346711	45756420		6328160	639144160	6258748	631129858
Control leaflets	GA M-1	361217	49616384	335628	45043720	0.9004	5053486	510402086	5004879	505343857	0.8878
		361217	53352489	335628	44767786		5053486	510402086	5004879	504739604
Wounded leaflet	GA M-2	428915	58549734	395025	52736618	0.9085	6612618	667874418	6524682	658781174	0.8963
		428915	63284864	395025	52247185		6612618	667874418	6524682	657931978
Control 1 year old twigs	GA M-3	325611	44733268	299643	40242996	0.8911	5436469	549083369	5388040	544039938	0.8751
		325611	48047439	299643	39809582		5436469	549083369	5388040	543357970
Wounded 1 year old twigs	GA M-4	456291	63331216	425264	57634921	0.8873	6622483	668870783	6566537	663063065	0.8714
		456291	67417466	425264	57224133		6622483	668870783	6566537	662243382
3-year-old xylem	GA M-5	2393054	322497721	1657253	213341832	0.8965	1702550	171957550	1103699	111413636	0.858
		2393054	351843253	1657253	211258110		1702550	171957550	1103699	111227532
Seed wings	GA M-6	2016332	278369990	1858091	250937835	0.9006	16244504	1640694904	16041971	1619822460	0.8874
		2016332	297724603	1858091	248134054		16244504	1640694904	16041971	1617788015
axial buds	GA M-7	388060	53328156	358844	48172245	0.8882	6317916	638109516	6239475	630010220	0.8725
		388060	57320357	358844	47760457		6317916	638109516	6239475	629210985
terminal buds	GA M-8	383853	53037711	354801	47921590	0.8847	6882065	695088565	6818068	688424068	0.8674
		383853	56707923	354801	47488575		6882065	695088565	6818068	687549252
Leaves, 80ppb for 28 days, wounding after 28th day, 29 days total	GA OW-10	344500	47151201	317548	42455526	0.898	6235863	629822163	6107959	616707027	0.8836
		344500	50838185	317548	42224172		6235863	629822163	6107959	615916477
Leaves, 125ppb for 28 days, wounding after 28th day, 29 days total	GA OW-11	306848	41875587	279997	37380648	0.9039	5485132	553998332	5422778	547539634	0.8918
		306848	45264535	279997	36852614		5485132	553998332	5422778	546841516
Leaves, 225ppb for 28 days, wounding after 28th day, 29 days total	GA OW-12	352289	48091455	326538	43516543	0.9071	5900871	595987971	5801070	585729402	0.8956
		352289	51989569	326538	43378276		5900871	595987971	5801070	584974556
Leaves, 0ppb for 28 days, wounding after 28th day, 29 days total	GA OW-9	352040	48202134	323670	43268916	0.8283	5009917	506001617	4954040	500187036	0.88
		352040	52010085	323670	42746092		5009917	506001617	4954040	499546875
TOTAL		59865006	8455943291	53983830	7328229522		893804906	90274295506	793815390	80023167135
