# Supplementary material for: The green ash transcriptome and identification of genes responding to abiotic and biotic stresses
Source: BMC Genomics. 2016 Sep 2;17(1):702. doi: 10.1186/s12864-016-3052-0 (PMC5009568; doi:10.1186/s12864-016-3052-0)
Supplement: Additional file 2: — Incremental assemblies. For each of the nine incremental assemblies, the libraries included are listed and assembly statistics are provided for transcripts and peptides. (XLSX 39 kb) [file 12864_2016_3052_MOESM2_ESM.xlsx]

## Sheet: Sheet1
Green Ash Incremental Assemblies
Assembly Number and Name	reads	# libraries	libraries
1_leaf	1285146	1	GA-COL
2_1_tissues	13830290	9	previous library plus GA-COP, GA-COR, GA-M-1, GA-M-3, GA-M-5, GA-M-6, GA-M-7, GA-M-8
3_2_ozone	18981790	21	previous libraries plus GA10, GA11, GA12, GA1, GA2, GA3, GA4, GA5, GA6, GA7, GA8, GA9
4_3_mw	25962564	27	previous libraries plus GA-WL-1, GA-WL, GA-WP-1, GA-WP, GA-M-2, GA-M-4,
5_4_ozone_mw	28458070	31	previous libraries plus GA-OW-10, GA-OW-11, GA-OW-12, GA-OW-9
6_5_EAB	40378434	43	previous libraries plus PE-19, PE-19-egg, PE-21, PE-21-egg, PE-21, PE-22-egg, PE-22, PE-24-egg, PE-24, PE-36-egg, PE-36, PE-SUM-egg
7_6_cold	48467644	49	previous libraries plus 24-GA-CL, 24-GA-CP, 24-GA-CR, GA-CL, GA-CP, GA-CR
8_7_drought	51833120	52	previous libraries plus GA-DL, GA-DP, GA-DR
9_all	53983830	55	previous libraries plus GA-HL, GA-HP, GA-HR
Transcripts statistics from assembly
	# of transcripts	total length of transcripts (bp)	average length of transcripts (bp)	largest transcript (bp)	N50	N90
1_leaf	14723	6458472	438.665	4513	489	231
2_1_tissues	57443	40828493	710.765	11704	1078	297
3_2_ozone	66627	50636536	760	11704	1162	317
4_3_mw	76963	60885182	791.097	10571	1242	324
5_4_ozone_mw	79114	63065234	797.144	10571	1257	326
6_5_EAB	90084	71400142	792.595	10571	1254	323
7_6_cold	100214	81264958	810.914	10571	1301	327
8_7_drought	104214	84799433	813.705	11459	1314	327
9_all	107363	87801209	817.798	11478	1325	328
Peptide statistics from assembly and ORF identification
	# of peptides	total length peptides (pep)	average length of peptides (pep)	largest peptide (pep)	N50	N90
1_leaf	6320	1200351	189.929	1425	200	111
2_1_tissues	30995	8308877	268.072	3712	330	134
3_2_ozone	36486	9959108	272.957	3712	338	137
4_3_mw	41038	11492183	280.038	3334	347	140
5_4_ozone_mw	41952	11830483	282	3334	351	140
6_5_EAB	46403	12984161	279.813	3334	345	140
7_6_cold	50641	14290585	282.194	3334	349	140
8_7_drought	52195	14780762	283.183	3751	350	141
9_all	53248	15126748	284.081	3752	352	141
			reads	# of transcripts	# of peptides
			1285146	14723	6320
			13830290	57443	30995
			18981790	66627	36486
			25962564	76963	41038
			28458070	79114	41952
			40378434	90084	46403
			48467644	100214	50641
			51833120	104214	52195
			53983830	107363	53248
			reads	average length of transcripts (bp)	average length of peptides (pep)
			1285146	438.665	189.929
			13830290	710.765	268.072
			18981790	760	272.957
			25962564	791.097	280.038
			28458070	797.144	282
			40378434	792.595	279.813
			48467644	810.914	282.194
			51833120	813.705	283.183
			53983830	817.798	284.081
			reads	N50 transcripts	N50 peptides
			1285146	489	200
			13830290	1078	330
			18981790	1162	338
			25962564	1242	347
			28458070	1257	351
			40378434	1254	345
			48467644	1301	349
			51833120	1314	350
			53983830	1325	352
			reads	average length of transcripts (bp)	N50 transcripts	average length of peptides (pep)	N50 peptides
			1285146	438.665	489	189.929	200
			13830290	710.765	1078	268.072	330
			18981790	760	1162	272.957	338
			25962564	791.097	1242	280.038	347
			28458070	797.144	1257	282	351
			40378434	792.595	1254	279.813	345
			48467644	810.914	1301	282.194	349
			51833120	813.705	1314	283.183	350
			53983830	817.798	1325	284.081	352
			reads
			1285146
			13830290
			18981790
			25962564
			28458070
			40378434
			48467644
			51833120
			53983830
