# Supplementary material for: The green ash transcriptome and identification of genes responding to abiotic and biotic stresses
Source: BMC Genomics. 2016 Sep 2;17(1):702. doi: 10.1186/s12864-016-3052-0 (PMC5009568; doi:10.1186/s12864-016-3052-0)
Supplement: Additional file 3: — Simple Sequence Repeat (SSR) information. A summary of identified SSRs is provided with additional spreadsheets listing all di-nucleotide, tri-nucelotide and tetra-nucleotide SSRs with their primer sequences. (XLSX 40 kb) [file 12864_2016_3052_MOESM3_ESM.xlsx]

## Sheet: Summary
SSR Summary Report for green ash (unigene version 120313)
Analysis of 107611 sequences
Tue Jul 7 20:00:52 2015
Number of sequences with at least one SSR	1937
Number of SSRs identified	1961
Number of compound SSRs*:	5
Number of SSRs with primers**	486
*Compound SSRs are defined as any SSRs next to each or separated by less than 15 bases
**No primers are designed for compound SSRs
Parameters used for identifying SSRS:
Base Pairs in Motif	Min # Reps	Max # Reps
2 (Dinucleotides)	8	200
3 (Trinucleotides)	7	133
4 (Tetranucleotides)	6	100
Chart of motif pattern frequence (compound SSRs excluded)
Motif Patterns	Number of SSRs Found
|AT|TA|	177
|GC|CG|	0
|AG|GA|CT|TC|	1323
|AC|CA|TG|GT|	215
|ACG|CGA|GAC|CGT|GTC|TCG|	6
|ATG|TGA|GAT|CAT|ATC|TCA|	22
|AAG|AGA|GAA|CTT|TTC|TCT|	81
|AGT|GTA|TAG|ACT|CTA|TAC|	2
|AAT|ATA|TAA|ATT|TTA|TAT|	35
|GGC|GCG|CGG|GCC|CCG|CGC|	10
|AGC|GCA|CAG|GCT|CTG|TGC|	33
|AAC|ACA|CAA|GTT|TTG|TGT|	3
|AGG|GAG|GGA|CCT|CTC|TCC|	15
|CCA|CAC|ACC|TGG|GTG|GGT|	25
Chart of motif pattern length frequence (compound SSRs excluded)
Motif Pattern Length	Number of SSRs Found
2 bp	1715
3 bp	232
4 bp	9
SSRs with Primers
Chart of motif pattern length frequence (compound SSRs excluded)
Motif Pattern Length	Number of SSRs Found
2 bp	431
3 bp	54
4 bp	1

## Sheet: Dinucleotides
Dinucleotides with primers
SSR ID	Motif	# Repeats	Start	End	Forward Primer	Reverse Primer	Forward Tm	Reverse Tm	Fragment Size
Fraxinus_pennsylvanica_120313_comp65165_c0_seq1_ssr129	ag	8	129	145	GGGAGAGAAACGGATAGAAATGC	GCATAGCACAGCCATTGCC	59.19	59.933	266
Fraxinus_pennsylvanica_120313_comp62001_c0_seq4_ssr83	ca	10	83	103	ACCATCCAACCACCCTTATTGG	ATCCTCCTTTGACATGCCGG	60.292	60.107	345
Fraxinus_pennsylvanica_120313_comp61899_c0_seq18_ssr96	ct	8	96	112	CTCTCTTCAAGAGCGGGTCC	AAGTGGAGAGGTTGGAAGCG	59.825	59.965	265
Fraxinus_pennsylvanica_120313_comp47183_c0_seq2_ssr70	ag	10	70	90	ATTACCCTCCAGGATCACCC	CCACTCTTCTGCAGTCTCCC	58.179	59.751	105
Fraxinus_pennsylvanica_120313_comp58693_c0_seq38_ssr726	at	8	726	742	GCGTTTCTCTTGATGGACGG	AGATTCTCACGTGGGCATCC	59.278	59.821	260
Fraxinus_pennsylvanica_120313_comp62988_c0_seq2_ssr2056	ag	8	2056	2072	TTGGCAACCACCTTACCTCC	TCACCATTCATGTACACAACC	59.888	56.165	392
Fraxinus_pennsylvanica_120313_comp30106_c0_seq1_ssr444	ac	8	444	460	TGTGCTACAGGATCTCATTCCC	TGAGAAAGAATGGGATTGAGC	59.564	55.934	246
Fraxinus_pennsylvanica_120313_comp65409_c0_seq29_ssr1385	ga	8	1385	1401	CTTGGCACGCTGACATTAGC	TCCTTCGACATTAGGTGCCG	59.902	59.825	417
Fraxinus_pennsylvanica_120313_comp39967_c0_seq1_ssr575	gt	8	575	591	ACAGTGAACACCTGATTTCAGC	GGGTGTCTGCTATCAGGTCG	59.119	59.897	302
Fraxinus_pennsylvanica_120313_comp60245_c0_seq5_ssr2772	ct	8	2772	2788	TCGAAGCACATCTGGCTTGG	CCTTCGTCTACTGTCTCCTTGC	60.675	60.416	304
Fraxinus_pennsylvanica_120313_comp49341_c0_seq1_ssr1602	ct	9	1602	1620	TGTTTGGTTGCATGCCATGG	CAACATGTTTCCTCGCGTGC	59.965	60.726	352
Fraxinus_pennsylvanica_120313_comp57825_c0_seq1_ssr57	ta	9	57	75	TCCACACGCCAATCTTTATTCC	TGCCACATAAACTAGTGCACC	58.986	58.568	408
Fraxinus_pennsylvanica_120313_comp61105_c0_seq9_ssr167	ct	8	167	183	ACTCAACTATTTCAAGAACGGCC	TTGATTAACAGGGCGGAGGG	59.248	59.745	241
Fraxinus_pennsylvanica_120313_comp56354_c0_seq3_ssr145	ga	9	145	163	TCGCGCCTTCTATCTTCTCC	GGATTGGCTTCAAGTACGCC	59.331	59.267	358
Fraxinus_pennsylvanica_120313_comp64766_c0_seq9_ssr2140	at	8	2140	2156	CAATGGTAGTTGTGGCCACG	TGATTTCAAAGCCCAGCAACC	59.479	59.656	423
Fraxinus_pennsylvanica_120313_comp54783_c0_seq2_ssr222	gt	10	222	242	CGACGTAATTTGCAATGAAACTGC	TCCAATTGTTCCTGCCATTTCG	60.201	59.769	270
Fraxinus_pennsylvanica_120313_comp61813_c0_seq5_ssr210	ac	8	210	226	CAACACAATTAGGGCTGCGG	TTGTCTTTCAGGGTCACGGC	59.829	60.534	406
Fraxinus_pennsylvanica_120313_comp64825_c0_seq9_ssr1365	ca	10	1365	1385	ACCGACTTGTGATTGTTTGACG	TGATCAGATGTCCAGGCAGC	59.713	59.82	446
Fraxinus_pennsylvanica_120313_comp64347_c0_seq7_ssr1501	at	9	1501	1519	AGTGTTGGAACTAAGGGCGG	AACGAGTTGCAAAGCTCACC	59.964	59.337	449
Fraxinus_pennsylvanica_120313_comp61778_c0_seq1_ssr93	tc	8	93	109	TCCGTCGTCGTTAGGTTTCC	TCTCGAACACGAATCCCACC	59.759	59.754	126
Fraxinus_pennsylvanica_120313_comp65940_c0_seq26_ssr263	at	8	263	279	TCCACCATCTCATGTGCTCC	AAGTTATGGGATGGACGGCG	59.457	60.179	220
Fraxinus_pennsylvanica_120313_comp65280_c0_seq3_ssr178	at	9	178	196	CGGGTATCAAAGAAATTGGCC	GAGGGAAGAGGAAGATGAGGG	57.563	58.954	429
Fraxinus_pennsylvanica_120313_comp47032_c0_seq1_ssr254	ta	9	254	272	TCATCTTGCAATTCATGTCACCG	CGAGGATTCTTGGGTATACGAGG	59.873	60.057	264
Fraxinus_pennsylvanica_120313_comp52091_c0_seq6_ssr1021	ta	11	1021	1043	TCTGAAGCACGTTATCCGGG	ATTCCTTCAGGCCTGAGTGC	59.825	60.035	402
Fraxinus_pennsylvanica_120313_comp61899_c0_seq9_ssr96	ct	8	96	112	CTCTCTTCAAGAGCGGGTCC	AAGTGGAGAGGTTGGAAGCG	59.825	59.965	265
Fraxinus_pennsylvanica_120313_comp59661_c0_seq4_ssr2038	tc	8	2038	2054	AGGTCGGACCAATATGCTGC	TGCCCAAATTCAAGAAACGCC	60.179	60.27	380
Fraxinus_pennsylvanica_120313_comp65039_c1_seq30_ssr827	ag	9	827	845	GAAGAGCTGCATCACTGAACG	TTGCCACTGGGAGATATGCC	59.607	59.817	448
Fraxinus_pennsylvanica_120313_comp57440_c1_seq11_ssr179	tc	10	179	199	TGAAGACCTCAAGCATCAGG	CAACGTCGAATTCCAGCACC	57.224	59.834	397
Fraxinus_pennsylvanica_120313_comp62556_c0_seq4_ssr1329	tg	9	1329	1347	TCTCGAGGCCATTGTTTCCC	GTCGCCTCTCTCACATCTGG	60.035	59.898	231
Fraxinus_pennsylvanica_120313_comp54476_c0_seq4_ssr610	ac	9	610	628	CTGGAGCTGGAACCCAAACC	TCTGTGTTTCCCAGGTTTCG	60.896	58.038	356
Fraxinus_pennsylvanica_120313_comp61105_c0_seq2_ssr167	ct	8	167	183	ACTCAACTATTTCAAGAACGGCC	TTGATTAACAGGGCGGAGGG	59.248	59.745	241
Fraxinus_pennsylvanica_120313_comp55889_c0_seq2_ssr972	ta	8	972	988	TTGCAAGTTGGGTTTGTGGC	CCCACTCCTAGAATCCTTGCC	60.108	59.858	374
Fraxinus_pennsylvanica_120313_comp43309_c0_seq1_ssr251	ag	9	251	269	CACATTACACAAGCCCATGGG	TTCCTCTACAAGTTGCATCC	59.522	55.062	201
Fraxinus_pennsylvanica_120313_comp57867_c0_seq2_ssr1377	ag	8	1377	1393	ACTTGAAGAGAGTTGCAGAAGC	GGGAAACACAGTCAATTCCTCC	58.862	59.18	223
Fraxinus_pennsylvanica_120313_comp65280_c0_seq16_ssr178	at	9	178	196	CGGGTATCAAAGAAATTGGCC	TGCAATTTGATTTGGAAGGCC	57.563	57.943	326
Fraxinus_pennsylvanica_120313_comp51450_c0_seq1_ssr585	ta	8	585	601	GGGCTTGAATGATGTGGTGC	ACTCCCAGCAAAGGTGTTCC	59.826	60.179	198
Fraxinus_pennsylvanica_120313_comp65141_c0_seq11_ssr1333	ac	8	1333	1349	GCATATTCCTCGACTGCAGC	TGTGCTTCCTTCCCTTTCGG	59.136	60.251	318
Fraxinus_pennsylvanica_120313_comp65280_c0_seq34_ssr178	at	9	178	196	CGGGTATCAAAGAAATTGGCC	GAGGGAAGAGGAAGATGAGGG	57.563	58.954	429
Fraxinus_pennsylvanica_120313_comp4125_c0_seq1_ssr143	tg	8	143	159	ACCAACCTGGAGACTGAAACC	CGTGATAAAGGGTTGACGACG	59.857	59.348	218
Fraxinus_pennsylvanica_120313_comp53390_c0_seq2_ssr1120	ag	8	1120	1136	ATGGTCAAGTGCCCAACTGG	TTTGCAGAGAAGTAGAAGCC	60.54	55.383	197
Fraxinus_pennsylvanica_120313_comp60296_c0_seq5_ssr120	tc	8	120	136	TTCCTCCCTGTTCCCTTTCC	AACGTCCTTGCCAAGTCTCC	58.927	60.25	343
Fraxinus_pennsylvanica_120313_comp64665_c0_seq2_ssr1634	at	8	1634	1650	GCCATCTTAAATCGCACGTCC	TGCCAGAAACCGAACTCTCC	60.004	59.965	382
Fraxinus_pennsylvanica_120313_comp61899_c0_seq13_ssr96	ct	8	96	112	CTCTCTTCAAGAGCGGGTCC	AAGTGGAGAGGTTGGAAGCG	59.825	59.965	265
Fraxinus_pennsylvanica_120313_comp422217_c0_seq1_ssr60	at	9	60	78	TACCATCTTGCCAATGTTCC	TGGAGAAACACAGATGGCTGG	55.699	60.272	112
Fraxinus_pennsylvanica_120313_comp63052_c0_seq12_ssr3075	ct	10	3075	3095	AGCCAAATCGTCCAACCTCC	ATGGACTTGTTCCCGGTTCC	60.323	59.962	353
Fraxinus_pennsylvanica_120313_comp51851_c0_seq2_ssr1093	tc	8	1093	1109	AGCCACACAAGAGAGTGACG	TCCCATCCCTTTCCCATTGC	59.967	60.032	128
Fraxinus_pennsylvanica_120313_comp59280_c0_seq2_ssr2561	ag	9	2561	2579	GCAAAGCAAAGTCTCCCTAGC	CTAGGTCACCTGCTCAGTGG	59.53	59.466	406
Fraxinus_pennsylvanica_120313_comp63341_c0_seq5_ssr1324	ag	10	1324	1344	GATCGCCCAATTATTCGCCG	AAGAAGACAGAAACGTGTGG	59.834	55.93	343
Fraxinus_pennsylvanica_120313_comp65973_c0_seq9_ssr1277	at	9	1277	1295	TTTCACTGGCTCCAGATGCC	TCCCAGATAGCAAGTTTGTGG	60.323	57.928	238
Fraxinus_pennsylvanica_120313_comp64347_c0_seq39_ssr1501	at	9	1501	1519	AGTGTTGGAACTAAGGGCGG	AACGAGTTGCAAAGCTCACC	59.964	59.337	449
Fraxinus_pennsylvanica_120313_comp192769_c0_seq1_ssr76	tc	9	76	94	GCACCCTCTACTTGTTGTTGC	AGTCATTTCCTCCACAGGGC	59.733	59.67	233
Fraxinus_pennsylvanica_120313_comp58660_c0_seq2_ssr46	ga	8	46	62	CGGATGATCCATCGAAAGTGG	TCCGAACTGGGTTTGAGTCC	58.862	59.605	399
Fraxinus_pennsylvanica_120313_comp65790_c0_seq32_ssr809	ct	8	809	825	ATCTGGTCGAGGACTTTGGC	ATAGCGCTCTCCATTCACCG	59.749	59.967	449
Fraxinus_pennsylvanica_120313_comp267379_c0_seq1_ssr107	tc	8	107	123	AAATTTCCCAAAGGCCGAGC	AGCGATGGTCCGTACATTCC	59.392	59.896	104
Fraxinus_pennsylvanica_120313_comp65790_c0_seq42_ssr809	ct	8	809	825	ATCTGGTCGAGGACTTTGGC	ATAGCGCTCTCCATTCACCG	59.749	59.967	449
Fraxinus_pennsylvanica_120313_comp417_c0_seq1_ssr223	tc	8	223	239	CGCAGCCGATGATTTCAACG	CTTCTGTTGGTTGCCAAGCC	60.587	59.967	252
Fraxinus_pennsylvanica_120313_comp64949_c0_seq1_ssr2733	ct	8	2733	2749	CACCGTTGGAAGCAACATCC	ATTTCAATGCCGCGTGTTCG	59.759	60.454	150
Fraxinus_pennsylvanica_120313_comp63060_c0_seq2_ssr92	ta	9	92	110	TGGGAATTCCTCAAGGGTGG	AAATCACCAGTTGCACGTGC	59.296	59.969	337
Fraxinus_pennsylvanica_120313_comp61287_c0_seq4_ssr157	ga	8	157	173	CGGTGATGTGACAACTATGTGG	TTTCTACCGAGCAAGCTCCC	59.327	59.751	122
Fraxinus_pennsylvanica_120313_comp66092_c0_seq1_ssr2719	at	9	2719	2737	CAATTTGAAGTGGAGGCCGC	GACAGGTTGGTTGACCCAGG	60.109	60.537	410
Fraxinus_pennsylvanica_120313_comp64804_c0_seq5_ssr120	tc	8	120	136	TCATCAGACTACCGAACCGC	GGACCGGACGTAACAGAAGG	59.545	60.109	358
Fraxinus_pennsylvanica_120313_comp33884_c0_seq1_ssr259	tc	8	259	275	CTGGCCTTGGTTATTGCACG	TGTGACTGTCTGTAGAATAATGGG	59.829	58.022	212
Fraxinus_pennsylvanica_120313_comp59328_c1_seq8_ssr531	ga	9	531	549	AAGAGAAACAGAATGCCGGG	TGACCGTTCCTGAACACTGG	58.174	59.894	232
Fraxinus_pennsylvanica_120313_comp64886_c0_seq9_ssr52	tc	9	52	70	TTTCCTCTCTACTTGCATGC	TCGAACAGAAACTAACAGTCG	55.454	55.998	105
Fraxinus_pennsylvanica_120313_comp53261_c1_seq2_ssr426	ag	8	426	442	GTACAATCAGCACCAGCACC	GCCTGTCTGATCAAATGGACC	59.195	58.98	323
Fraxinus_pennsylvanica_120313_comp64724_c0_seq5_ssr123	tg	8	123	139	CGTCCCTCTCTCTCTTTGGC	AACAGGGTACAGCGTACAGG	59.825	59.393	262
Fraxinus_pennsylvanica_120313_comp51010_c0_seq1_ssr946	ag	9	946	964	GGAATTGAAAGCCACGTCGG	ATTAAGACCAACCAGCCGCC	59.832	60.68	272
Fraxinus_pennsylvanica_120313_comp39339_c0_seq1_ssr357	ta	8	357	373	AATATGTGACGGCGGCTAGG	TCACCAAACATCAACACGCG	59.966	59.694	372
Fraxinus_pennsylvanica_120313_comp56559_c0_seq2_ssr843	ga	10	843	863	CAATCCCATGATCTGCAGCC	CGTCTCCCTGTCTAGAAATCTCC	59.04	59.683	347
Fraxinus_pennsylvanica_120313_comp61105_c0_seq7_ssr167	ct	8	167	183	ACTCAACTATTTCAAGAACGGCC	TTGATTAACAGGGCGGAGGG	59.248	59.745	241
Fraxinus_pennsylvanica_120313_comp41722_c0_seq1_ssr219	ga	8	219	235	AGTCCACAGTCCGTCAGTCC	TGTAAGAAAGCAGGGACTCCG	61.18	59.725	313
Fraxinus_pennsylvanica_120313_comp51932_c0_seq1_ssr1225	ga	9	1225	1243	GGATGCCTCCTCTACAGTGC	TGATTAGGCCACAGCAGACC	59.894	59.747	375
Fraxinus_pennsylvanica_120313_comp54948_c0_seq1_ssr463	ct	9	463	481	TTAAAGCCTCTGCGTTTGGC	CTGTGAGTCGCCATTGATGC	59.404	59.624	138
Fraxinus_pennsylvanica_120313_comp61363_c0_seq2_ssr109	ag	8	109	125	GTCATTAACGGCTTCGAGATTGG	ATGTCCATCAGCAGGTGAGC	59.999	60.107	380
Fraxinus_pennsylvanica_120313_comp49939_c0_seq2_ssr813	tc	9	813	831	TGGAGGGTTGGAATAGCTCG	ACGGGTTTCTGAAGGAGAGG	59.169	59.023	225
Fraxinus_pennsylvanica_120313_comp57440_c1_seq15_ssr179	tc	10	179	199	TGAAGACCTCAAGCATCAGG	CTTTGTCTGTTGCACCAGCC	57.224	59.969	408
Fraxinus_pennsylvanica_120313_comp56410_c0_seq1_ssr52	ct	9	52	70	CATTCCAACATAAGCATATGCC	GAATGGCCGAGCATTTGACG	55.881	60.248	241
Fraxinus_pennsylvanica_120313_comp9432_c0_seq1_ssr170	ga	8	170	186	CTACCACCACTAGCCATCTCC	ACGTGTGCCTGTGTCTTTCG	59.311	61.152	212
Fraxinus_pennsylvanica_120313_comp63947_c0_seq13_ssr791	gt	8	791	807	GTCTGACCATGCCCTTCTGG	GCCTTCCCTTGAGTCCTTCC	60.394	60.035	151
Fraxinus_pennsylvanica_120313_comp50258_c0_seq1_ssr117	ga	8	117	133	CACATCTCAGCCTTTCAAGTCG	TGCAGTCTGTCAACCATACG	59.586	57.921	345
Fraxinus_pennsylvanica_120313_comp65790_c0_seq47_ssr809	ct	8	809	825	ATCTGGTCGAGGACTTTGGC	ATAGCGCTCTCCATTCACCG	59.749	59.967	449
Fraxinus_pennsylvanica_120313_comp46362_c0_seq1_ssr208	ct	9	208	226	AAACCGACATAGAGGAGCCC	CACGACCCATCCAGTCTTGC	59.169	61.021	360
Fraxinus_pennsylvanica_120313_comp63739_c0_seq13_ssr974	ac	10	974	994	TGGCACCAGGGTACATTTGG	GCTCATCTCCCGGAATCAGG	60.252	59.965	448
Fraxinus_pennsylvanica_120313_comp57867_c0_seq1_ssr1347	ag	8	1347	1363	ACTTGAAGAGAGTTGCAGAAGC	GGGAAACACAGTCAATTCCTCC	58.862	59.18	223
Fraxinus_pennsylvanica_120313_comp56896_c0_seq6_ssr2205	ag	8	2205	2221	GTTGCACATCAACGATCCGG	ACTCTACACCTTACACTGTTTCC	59.903	57.789	163
Fraxinus_pennsylvanica_120313_comp53813_c0_seq1_ssr194	tc	10	194	214	TCATCATCATCACCTACCCACC	GCTGCAATACACGTGTCAGG	59.294	59.556	231
Fraxinus_pennsylvanica_120313_comp62568_c0_seq1_ssr121	ag	8	121	137	CTTCAGCAGTGGAAATCGCG	ATGCAAATCCACCCTCTCCC	59.904	59.74	333
Fraxinus_pennsylvanica_120313_comp63592_c0_seq21_ssr622	ga	8	622	638	CTGAAGCCGTTTCATCTGCG	AAATCTCCAAGGCCACCTCC	59.904	59.667	375
Fraxinus_pennsylvanica_120313_comp61899_c0_seq4_ssr96	ct	8	96	112	CTCTCTTCAAGAGCGGGTCC	AAGTGGAGAGGTTGGAAGCG	59.825	59.965	265
Fraxinus_pennsylvanica_120313_comp61895_c0_seq1_ssr66	ct	8	66	82	TCCATTCCATACTCTGTGGAGC	TCTCAGCAATCACACGAGGC	59.564	60.39	429
Fraxinus_pennsylvanica_120313_comp59551_c0_seq16_ssr99	tc	8	99	115	GCCAACCAAGCTCAGAAACC	TCAAAGTCTGCTGGTGGTGG	59.685	60.179	243
Fraxinus_pennsylvanica_120313_comp64750_c1_seq3_ssr3600	tc	8	3600	3616	TGAGGATTCTCACTCGGTGG	ACAATAGAATATGGTCCAACGC	58.814	56.574	373
Fraxinus_pennsylvanica_120313_comp37624_c0_seq1_ssr238	ag	9	238	256	ATATGTGCCATGTGTGCTGG	AGGAAATTCGATTGAGGGTGC	58.604	58.631	199
Fraxinus_pennsylvanica_120313_comp64766_c0_seq10_ssr1988	at	8	1988	2004	CAATGGTAGTTGTGGCCACG	TGATTTCAAAGCCCAGCAACC	59.479	59.656	423
Fraxinus_pennsylvanica_120313_comp217781_c0_seq1_ssr121	ca	9	121	139	AACGCAACGGCTTTCATTGC	ACGATTTCCTGATACAGAGGCC	60.939	59.897	176
Fraxinus_pennsylvanica_120313_comp55721_c0_seq4_ssr974	ag	8	974	990	TGCAGCAAATGGGTTTGAGC	CGCCATTTGTGCTCATCTCC	59.966	59.62	163
Fraxinus_pennsylvanica_120313_comp53183_c0_seq2_ssr768	ag	9	768	786	CATTCTTGAGCACAGCGTCG	ACCGTCCTGAAGCTGTGTGG	59.906	62.383	266
Fraxinus_pennsylvanica_120313_comp65580_c0_seq7_ssr1621	ag	8	1621	1637	AAAGCAGCTTGCCATTTCCG	CACCTCCTTCACCAACCTCC	60.038	59.963	410
Fraxinus_pennsylvanica_120313_comp65280_c0_seq26_ssr178	at	9	178	196	CGGGTATCAAAGAAATTGGCC	TGCAATTTGATTTGGAAGGCC	57.563	57.943	326
Fraxinus_pennsylvanica_120313_comp63341_c0_seq11_ssr1161	ag	10	1161	1181	GTTCCCGGCAGAAATTGAGC	AAGAAGACAGAAACGTGTGG	59.829	55.93	305
Fraxinus_pennsylvanica_120313_comp59527_c0_seq12_ssr354	ct	8	354	370	CATCCCGTCTTCTCGATCGG	GCTGAAACTCCTTAGCAAGCC	60.04	59.53	390
Fraxinus_pennsylvanica_120313_comp64223_c0_seq1_ssr123	tc	8	123	139	CCCAAATTAACACGGCAGGG	ACCACGAAGATCTGTCACTCC	59.47	59.454	437
Fraxinus_pennsylvanica_120313_comp63341_c0_seq13_ssr1297	ag	10	1297	1317	GATCGCCCAATTATTCGCCG	AAGAAGACAGAAACGTGTGG	59.834	55.93	343
Fraxinus_pennsylvanica_120313_comp56354_c0_seq4_ssr145	ga	9	145	163	TCGCGCCTTCTATCTTCTCC	GGCATGAAAGCTGGCTTCG	59.331	59.862	286
Fraxinus_pennsylvanica_120313_comp59551_c0_seq6_ssr99	tc	8	99	115	GCCAACCAAGCTCAGAAACC	TCAAAGTCTGCTGGTGGTGG	59.685	60.179	243
Fraxinus_pennsylvanica_120313_comp65580_c0_seq4_ssr1732	ag	8	1732	1748	AAAGCAGCTTGCCATTTCCG	CACCTCCTTCACCAACCTCC	60.038	59.963	410
Fraxinus_pennsylvanica_120313_comp64161_c0_seq2_ssr2250	ga	9	2250	2268	CGCTGTTATTCTCCTACCCTCC	GATTTAAATCCGGCGTGCCC	59.964	59.97	407
Fraxinus_pennsylvanica_120313_comp61899_c0_seq1_ssr96	ct	8	96	112	CTCTCTTCAAGAGCGGGTCC	AAGTGGAGAGGTTGGAAGCG	59.825	59.965	265
Fraxinus_pennsylvanica_120313_comp50822_c0_seq3_ssr360	ct	9	360	378	AAGATGCCAATTGCTTGCGG	TCACGTACACACACCAGACC	60.109	59.614	376
Fraxinus_pennsylvanica_120313_comp65141_c0_seq15_ssr1333	ac	8	1333	1349	GCATATTCCTCGACTGCAGC	TGTGCTTCCTTCCCTTTCGG	59.136	60.251	318
Fraxinus_pennsylvanica_120313_comp60697_c0_seq2_ssr77	ag	9	77	95	CACGATCAGTGTGAATTCATGC	CACACTTGATAGCCTTGCGC	58.322	59.902	333
Fraxinus_pennsylvanica_120313_comp61899_c0_seq8_ssr96	ct	8	96	112	CTCTCTTCAAGAGCGGGTCC	AAGTGGAGAGGTTGGAAGCG	59.825	59.965	265
Fraxinus_pennsylvanica_120313_comp50780_c0_seq2_ssr45	tc	8	45	61	GCTTCTATAGCTGCTCTATTCCC	CACTGTCTGCATTGGCTTGC	58.246	60.388	179
Fraxinus_pennsylvanica_120313_comp90446_c0_seq1_ssr97	ac	10	97	117	ACCTCCCACATTTATCTTACCGG	TGCTCATGTTTACGTGCAGC	59.864	59.483	360
Fraxinus_pennsylvanica_120313_comp41393_c0_seq1_ssr68	ta	9	68	86	TCCACCCTTAGAAACGATGCC	AGACAAGTGTGGCACGTCC	60.066	60.228	401
Fraxinus_pennsylvanica_120313_comp65566_c0_seq1_ssr3464	ag	8	3464	3480	CTCTTCGCTGGTAACCTCCG	TGGATTTCGTTCACTGTTCC	60.179	55.984	407
Fraxinus_pennsylvanica_120313_comp64161_c0_seq3_ssr2167	ga	9	2167	2185	ACACGGTCTAGGACTCACCG	GATTTAAATCCGGCGTGCCC	60.959	59.97	449
Fraxinus_pennsylvanica_120313_comp64223_c0_seq2_ssr123	tc	8	123	139	CCCAAATTAACACGGCAGGG	AGAAATGATTGGTGAAGCAGCG	59.47	59.837	212
Fraxinus_pennsylvanica_120313_comp63052_c0_seq9_ssr3075	ct	10	3075	3095	AGCCAAATCGTCCAACCTCC	ATGGACTTGTTCCCGGTTCC	60.323	59.962	353
Fraxinus_pennsylvanica_120313_comp65807_c0_seq38_ssr122	ca	9	122	140	GAATCTGCCATGGCCATAGC	GAAACGCAGAAGTCCCATCG	59.113	59.278	175
Fraxinus_pennsylvanica_120313_comp65750_c1_seq5_ssr143	ca	11	143	165	TTGAGTGGCATTTCCTATGG	TAATGCACCTGGGAAGCAGC	55.395	60.681	367
Fraxinus_pennsylvanica_120313_comp63472_c0_seq2_ssr1257	ag	8	1257	1273	GCAGAAGACGATCTCGGAGG	TCTCTCACTTCCATTTATATCCAGC	59.97	58.237	309
Fraxinus_pennsylvanica_120313_comp59551_c0_seq14_ssr99	tc	8	99	115	GCCAACCAAGCTCAGAAACC	TCAAAGTCTGCTGGTGGTGG	59.685	60.179	243
Fraxinus_pennsylvanica_120313_comp61363_c0_seq1_ssr71	ag	8	71	87	TGACCAGAGAGCTGAAAGAGG	GATCCACTGCCTCATAGCCC	59.102	59.964	318
Fraxinus_pennsylvanica_120313_comp64347_c0_seq40_ssr1538	at	9	1538	1556	AGTGTTGGAACTAAGGGCGG	AACGAGTTGCAAAGCTCACC	59.964	59.337	449
Fraxinus_pennsylvanica_120313_comp65835_c0_seq14_ssr144	ag	8	144	160	TGGAGAGACTTGAGTTGACGC	CTGTGACTGTTGGTCCTGGG	60	60.25	412
Fraxinus_pennsylvanica_120313_comp61014_c0_seq5_ssr731	ag	11	731	753	ATCAAGTAGGGCGAGCATCG	CCGCCACCAATTAATCTGCC	59.967	59.615	166
Fraxinus_pennsylvanica_120313_comp62206_c0_seq1_ssr1762	at	8	1762	1778	TGGACCTCATGGAAACCTGC	CTGTTGCTGTCACAAGGAGC	59.962	59.41	372
Fraxinus_pennsylvanica_120313_comp393582_c0_seq1_ssr153	ga	8	153	169	AAAGAGAGTGAGTTGCGTGC	CGAGTATTGGTTGTCATTGGAGC	58.779	59.936	125
Fraxinus_pennsylvanica_120313_comp55710_c0_seq1_ssr67	ga	8	67	83	CAGTAGATGTTGTGCGCGC	TGGCACAGTAATGGTCTGGC	59.941	60.322	381
Fraxinus_pennsylvanica_120313_comp63947_c0_seq24_ssr791	gt	8	791	807	GTCTGACCATGCCCTTCTGG	GCCTTCCCTTGAGTCCTTCC	60.394	60.035	151
Fraxinus_pennsylvanica_120313_comp63575_c0_seq1_ssr22	ca	9	22	40	ACGGTTCTCTCTCTATACTCCC	CAATGGCTTCTTTGAGGGCG	57.911	59.828	232
Fraxinus_pennsylvanica_120313_comp63750_c1_seq1_ssr54	ag	9	54	72	TTGGACACCGCCCATAAACC	AGGAGTGTGAGCATTCTGCC	60.61	60.036	446
Fraxinus_pennsylvanica_120313_comp64266_c0_seq1_ssr429	ct	8	429	445	ACTGCCAGGTCAACATTCCC	CACATTATTCGCTGTCTCTCCC	60.251	58.873	314
Fraxinus_pennsylvanica_120313_comp27467_c0_seq1_ssr58	at	8	58	74	ACAGAGTTCAACAGGTTCATCC	GAAGAACTGGGCATCGAAGC	58.255	59.27	346
Fraxinus_pennsylvanica_120313_comp64766_c0_seq24_ssr2182	at	8	2182	2198	CAATGGTAGTTGTGGCCACG	TGATTTCAAAGCCCAGCAACC	59.479	59.656	423
Fraxinus_pennsylvanica_120313_comp61363_c0_seq4_ssr109	ag	8	109	125	GTCATTAACGGCTTCGAGATTGG	ATGTCCATCAGCAGGTGAGC	59.999	60.107	380
Fraxinus_pennsylvanica_120313_comp57823_c0_seq2_ssr202	at	8	202	218	AGCCATCCCATATTGCTCCC	ATGTTCTCAGGAGCAGCACC	59.593	60.036	222
Fraxinus_pennsylvanica_120313_comp31559_c0_seq1_ssr185	ag	11	185	207	AAGGTAAAGCTTTGCACCGC	CGAGTACAGTCTTCATGTCTTAGC	59.686	58.968	257
Fraxinus_pennsylvanica_120313_comp63592_c0_seq35_ssr753	ga	8	753	769	CTGAAGCCGTTTCATCTGCG	AAATCTCCAAGGCCACCTCC	59.904	59.667	375
Fraxinus_pennsylvanica_120313_comp59551_c0_seq1_ssr99	tc	8	99	115	GCCAACCAAGCTCAGAAACC	TCAAAGTCTGCTGGTGGTGG	59.685	60.179	243
Fraxinus_pennsylvanica_120313_comp64316_c0_seq5_ssr98	at	9	98	116	AGTCTAGCACATTAGTACGGC	CTCGCAGTTTGGAAACCTGC	57.288	60.04	174
Fraxinus_pennsylvanica_120313_comp173676_c0_seq1_ssr180	ag	8	180	196	AATCTCAGATTGCCCGGTGG	AGTCTTAGATTGCCCAGCGG	60.107	59.821	124
Fraxinus_pennsylvanica_120313_comp17741_c0_seq1_ssr251	ct	9	251	269	GACCGTGGAAAGACTCTGGG	CCTCCTCCACTGTATCAGCC	60.037	59.244	262
Fraxinus_pennsylvanica_120313_comp64995_c0_seq4_ssr421	ag	9	421	439	ACCTCACGAACCAGCTTTCC	AGAGCCATAAAGCCCGTTCC	60.25	60.107	308
Fraxinus_pennsylvanica_120313_comp61899_c0_seq19_ssr96	ct	8	96	112	CTCTCTTCAAGAGCGGGTCC	AAGTGGAGAGGTTGGAAGCG	59.825	59.965	265
Fraxinus_pennsylvanica_120313_comp56887_c0_seq6_ssr60	tc	8	60	76	TGCCACTACACAACTTTACAGC	TGGCAGCCACTTTAGATCCC	59.124	59.744	178
Fraxinus_pennsylvanica_120313_comp50534_c0_seq1_ssr433	tc	8	433	449	AGGGACGTGAAGCAACTTGG	CAAACACAGTTTGGGTGGCG	60.535	60.527	333
Fraxinus_pennsylvanica_120313_comp65280_c0_seq9_ssr178	at	9	178	196	CGGGTATCAAAGAAATTGGCC	GAGGGAAGAGGAAGATGAGGG	57.563	58.954	429
Fraxinus_pennsylvanica_120313_comp65480_c0_seq5_ssr1478	ta	8	1478	1494	TGGTAAATGCAGGCAGGAGG	ATTCAAGTTGCTCCTGTTCC	60.034	55.935	131
Fraxinus_pennsylvanica_120313_comp63739_c0_seq10_ssr947	ac	10	947	967	TGGCACCAGGGTACATTTGG	GCTCATCTCCCGGAATCAGG	60.252	59.965	421
Fraxinus_pennsylvanica_120313_comp65280_c0_seq15_ssr178	at	9	178	196	CGGGTATCAAAGAAATTGGCC	TGCAATTTGATTTGGAAGGCC	57.563	57.943	326
Fraxinus_pennsylvanica_120313_comp61835_c0_seq2_ssr2844	ag	9	2844	2862	GGTACTCGTTGCCATTTCGC	GGGTTTCGAGGACGCTTTCC	59.904	61.297	447
Fraxinus_pennsylvanica_120313_comp51070_c0_seq2_ssr57	ga	9	57	75	GAGCTCCAAGTCTAGGAGTGG	CCTGAGCCTGTGATGAGACC	59.246	59.822	311
Fraxinus_pennsylvanica_120313_comp48200_c0_seq1_ssr393	ag	10	393	413	ATTCATCGTGGCATGCATCG	ACTAGGAACTGTGTATGAAAGG	59.41	55.202	398
Fraxinus_pennsylvanica_120313_comp62415_c0_seq7_ssr762	ct	10	762	782	TTTCGCAAATGACCCTTCGC	AAGTCTCAGGTTTGGCAGCC	59.76	60.538	316
Fraxinus_pennsylvanica_120313_comp63947_c0_seq58_ssr791	gt	8	791	807	GTCTGACCATGCCCTTCTGG	GCCTTCCCTTGAGTCCTTCC	60.394	60.035	151
Fraxinus_pennsylvanica_120313_comp59551_c0_seq21_ssr99	tc	8	99	115	GCCAACCAAGCTCAGAAACC	TCAAAGTCTGCTGGTGGTGG	59.685	60.179	243
Fraxinus_pennsylvanica_120313_comp51560_c0_seq3_ssr105	ta	9	105	123	TGCTGCTCAAATTCTGTCAGC	CCAATGGAAGCCGTTATGCG	59.461	59.971	143
Fraxinus_pennsylvanica_120313_comp60245_c0_seq4_ssr2191	ct	8	2191	2207	TCGAAGCACATCTGGCTTGG	CCTTCGTCTACTGTCTCCTTGC	60.675	60.416	304
Fraxinus_pennsylvanica_120313_comp57726_c0_seq2_ssr717	ct	8	717	733	GGCCTTAAAGACTTTGCCGC	TCTAGACAGAGAAACCAACCC	60.109	56.67	202
Fraxinus_pennsylvanica_120313_comp58728_c0_seq1_ssr186	ag	8	186	202	CGGTCCACCAATCTCTCTCG	GTCATAGCAGCCTGAGACCC	59.899	59.894	308
Fraxinus_pennsylvanica_120313_comp164078_c0_seq1_ssr331	tc	8	331	347	GGTCGTGGATCTAAGCTCCC	AGTGGACCTTGTCAGACTGG	59.61	58.948	429
Fraxinus_pennsylvanica_120313_comp57132_c0_seq3_ssr2121	at	9	2121	2139	AATCGAATCAAGGGATCACG	TTAGGGTTCATGTGGCGAGC	55.633	60.392	153
Fraxinus_pennsylvanica_120313_comp61676_c0_seq1_ssr936	ag	8	936	952	TCCCACAACCAATTGCTCGG	CAACGAGTTTGGTTGAATACC	60.893	55.449	295
Fraxinus_pennsylvanica_120313_comp58728_c0_seq2_ssr186	ag	8	186	202	CGGTCCACCAATCTCTCTCG	GTCATAGCAGCCTGAGACCC	59.899	59.894	308
Fraxinus_pennsylvanica_120313_comp55889_c0_seq3_ssr972	ta	8	972	988	TTGCAAGTTGGGTTTGTGGC	CCCACTCCTAGAATCCTTGCC	60.108	59.858	374
Fraxinus_pennsylvanica_120313_comp61899_c0_seq16_ssr96	ct	8	96	112	CTCTCTTCAAGAGCGGGTCC	AAGTGGAGAGGTTGGAAGCG	59.825	59.965	265
Fraxinus_pennsylvanica_120313_comp60245_c0_seq2_ssr2209	ct	8	2209	2225	TCGAAGCACATCTGGCTTGG	CCTTCGTCTACTGTCTCCTTGC	60.675	60.416	304
Fraxinus_pennsylvanica_120313_comp44737_c0_seq3_ssr217	ag	9	217	235	CAGCGTCGTGTTTCTCTTGC	ATGGCCAACAAAGCATGTGC	60.111	60.321	198
Fraxinus_pennsylvanica_120313_comp59818_c0_seq3_ssr817	tc	9	817	835	TGACTACGCTTGATGGACGG	ATTTCACCCAAGCAGACTCG	59.827	58.186	426
Fraxinus_pennsylvanica_120313_comp65280_c0_seq40_ssr178	at	9	178	196	CGGGTATCAAAGAAATTGGCC	GAGGGAAGAGGAAGATGAGGG	57.563	58.954	429
Fraxinus_pennsylvanica_120313_comp63947_c0_seq34_ssr791	gt	8	791	807	GTCTGACCATGCCCTTCTGG	GCCTTCCCTTGAGTCCTTCC	60.394	60.035	151
Fraxinus_pennsylvanica_120313_comp63052_c0_seq10_ssr3075	ct	10	3075	3095	AGCCAAATCGTCCAACCTCC	ATGGACTTGTTCCCGGTTCC	60.323	59.962	353
Fraxinus_pennsylvanica_120313_comp49341_c0_seq1_ssr1683	tc	8	1683	1699	TGTTTGGTTGCATGCCATGG	CAACATGTTTCCTCGCGTGC	59.965	60.726	352
Fraxinus_pennsylvanica_120313_comp61955_c0_seq8_ssr1651	ga	9	1651	1669	AATCCAAGCATCTGGAGGGC	AATCCCTCTCTCTCCACCC	60.106	57.355	409
Fraxinus_pennsylvanica_120313_comp63592_c0_seq32_ssr622	ga	8	622	638	CTGAAGCCGTTTCATCTGCG	AAATCTCCAAGGCCACCTCC	59.904	59.667	375
Fraxinus_pennsylvanica_120313_comp63341_c0_seq12_ssr1154	ag	10	1154	1174	GTTCCCGGCAGAAATTGAGC	AAGAAGACAGAAACGTGTGG	59.829	55.93	305
Fraxinus_pennsylvanica_120313_comp61899_c0_seq22_ssr96	ct	8	96	112	CTCTCTTCAAGAGCGGGTCC	AAGTGGAGAGGTTGGAAGCG	59.825	59.965	265
Fraxinus_pennsylvanica_120313_comp61713_c0_seq2_ssr1786	ct	8	1786	1802	AAGGAAACGGCTAGACCACC	GTGTGTTCTCATGCGGATCG	59.676	59.353	279
Fraxinus_pennsylvanica_120313_comp65280_c0_seq22_ssr178	at	9	178	196	CGGGTATCAAAGAAATTGGCC	TGCAATTTGATTTGGAAGGCC	57.563	57.943	326
Fraxinus_pennsylvanica_120313_comp204352_c0_seq1_ssr393	tg	8	393	409	AAGATGGTCGAGTGGACTGC	GGACTAGGGACATTCTCTTATGCC	59.752	60.263	375
Fraxinus_pennsylvanica_120313_comp59661_c0_seq2_ssr1573	tc	8	1573	1589	AGGTCGGACCAATATGCTGC	TGCCCAAATTCAAGAAACGCC	60.179	60.27	380
Fraxinus_pennsylvanica_120313_comp65790_c0_seq45_ssr565	ct	8	565	581	ATCTGGTCGAGGACTTTGGC	ATAGCGCTCTCCATTCACCG	59.749	59.967	449
Fraxinus_pennsylvanica_120313_comp27152_c0_seq1_ssr102	ct	8	102	118	CGTTCTCTTCCTTCCTCACTCC	GGATCTGAAGAAGAGGGAGACG	60.094	59.639	122
Fraxinus_pennsylvanica_120313_comp65790_c0_seq38_ssr565	ct	8	565	581	ATCTGGTCGAGGACTTTGGC	ATAGCGCTCTCCATTCACCG	59.749	59.967	449
Fraxinus_pennsylvanica_120313_comp22292_c0_seq1_ssr134	ta	9	134	152	TGACAGTTGTGGTCGTACGG	ATCAGCTGCCTACAACCACC	59.969	60.035	157
Fraxinus_pennsylvanica_120313_comp65280_c0_seq5_ssr178	at	9	178	196	CGGGTATCAAAGAAATTGGCC	TGCAATTTGATTTGGAAGGCC	57.563	57.943	326
Fraxinus_pennsylvanica_120313_comp64724_c0_seq2_ssr123	tg	8	123	139	CGTCCCTCTCTCTCTTTGGC	AACAGGGTACAGCGTACAGG	59.825	59.393	262
Fraxinus_pennsylvanica_120313_comp61899_c0_seq26_ssr96	ct	8	96	112	CTCTCTTCAAGAGCGGGTCC	AAGTGGAGAGGTTGGAAGCG	59.825	59.965	265
Fraxinus_pennsylvanica_120313_comp65914_c0_seq2_ssr1075	ga	8	1075	1091	TCCACCACTTGACTGATCGC	GAGGTTGCAGTTATCGTGCC	60.037	59.273	122
Fraxinus_pennsylvanica_120313_comp55721_c0_seq3_ssr659	ag	8	659	675	TGCAGCAAATGGGTTTGAGC	CGCCATTTGTGCTCATCTCC	59.966	59.62	163
Fraxinus_pennsylvanica_120313_comp49474_c0_seq1_ssr46	ct	8	46	62	GTGGCTTTGTCGCACTATCG	TAACCCAGAACGGAAGCACC	59.63	59.964	402
Fraxinus_pennsylvanica_120313_comp57440_c1_seq12_ssr179	tc	10	179	199	TGAAGACCTCAAGCATCAGG	CAACGTCGAATTCCAGCACC	57.224	59.834	397
Fraxinus_pennsylvanica_120313_comp56887_c0_seq2_ssr60	tc	8	60	76	TGCCACTACACAACTTTACAGC	TGGCAGCCACTTTAGATCCC	59.124	59.744	178
Fraxinus_pennsylvanica_120313_comp65141_c0_seq10_ssr1328	ac	8	1328	1344	GCATATTCCTCGACTGCAGC	TGTGCTTCCTTCCCTTTCGG	59.136	60.251	318
Fraxinus_pennsylvanica_120313_comp60389_c0_seq1_ssr668	ca	8	668	684	TCCGTGAAGCTGCACTAACC	CATAACCAGACTGAGGCCTCC	60.32	59.86	391
Fraxinus_pennsylvanica_120313_comp37547_c0_seq1_ssr113	tc	8	113	129	AACGACCACCCTAACTGACC	ACTCTTAGCCCGGAATTCGC	59.317	60.179	258
Fraxinus_pennsylvanica_120313_comp65165_c0_seq2_ssr129	ag	8	129	145	GGGAGAGAAACGGATAGAAATGC	CCACTACACATGCAATCCGC	59.19	59.622	409
Fraxinus_pennsylvanica_120313_comp57440_c1_seq19_ssr179	tc	10	179	199	TGAAGACCTCAAGCATCAGG	CTTTGTCTGTTGCACCAGCC	57.224	59.969	408
Fraxinus_pennsylvanica_120313_comp65280_c0_seq24_ssr178	at	9	178	196	CGGGTATCAAAGAAATTGGCC	TGCAATTTGATTTGGAAGGCC	57.563	57.943	326
Fraxinus_pennsylvanica_120313_comp44737_c0_seq1_ssr218	ag	8	218	234	CAGCGTCGTGTTTCTCTTGC	TGAGGAAAGAATGGAGGACAAGG	60.111	59.991	148
Fraxinus_pennsylvanica_120313_comp57603_c0_seq3_ssr713	at	8	713	729	TCAAAGTCAGAGGCATCAGC	GAAACTGTTGGGTTGGGTGG	57.895	59.25	394
Fraxinus_pennsylvanica_120313_comp62988_c0_seq3_ssr1544	ag	8	1544	1560	TTGGCAACCACCTTACCTCC	TCACCATTCATGTACACAACC	59.888	56.165	392
Fraxinus_pennsylvanica_120313_comp65280_c0_seq37_ssr178	at	9	178	196	CGGGTATCAAAGAAATTGGCC	TGCAATTTGATTTGGAAGGCC	57.563	57.943	326
Fraxinus_pennsylvanica_120313_comp61287_c0_seq5_ssr157	ga	8	157	173	CGGTGATGTGACAACTATGTGG	TTTCTACCGAGCAAGCTCCC	59.327	59.751	122
Fraxinus_pennsylvanica_120313_comp34058_c0_seq1_ssr42	ga	8	42	58	AGTGGAAATCATAATTCAGCAGCC	GACAAAGCCAACGATCACAGG	59.66	59.802	194
Fraxinus_pennsylvanica_120313_comp58865_c0_seq3_ssr1846	tg	9	1846	1864	CTGAAAGTCGCACAGCTGC	TTGCTGTCGTGTTTGCTTCG	59.794	59.973	193
Fraxinus_pennsylvanica_120313_comp57726_c0_seq1_ssr1038	ct	8	1038	1054	GGCCTTAAAGACTTTGCCGC	TCTAGACAGAGAAACCAACCC	60.109	56.67	202
Fraxinus_pennsylvanica_120313_comp57804_c0_seq1_ssr2408	tc	9	2408	2426	GTCCAAGAGTCTGGTGGTGG	TCAATGGGAAACTACTATCTCTACG	59.965	57.727	414
Fraxinus_pennsylvanica_120313_comp49619_c0_seq1_ssr1042	tc	8	1042	1058	AGGAGGAGGTAGTAGGTGCG	CAAATACGACCCATGCACGC	60.107	60.248	302
Fraxinus_pennsylvanica_120313_comp65674_c0_seq24_ssr179	tc	8	179	195	TCAGGCAACCTTGATAAAGTTTGG	ATTCTTGTCCCTAGACGCCG	59.719	59.54	382
Fraxinus_pennsylvanica_120313_comp62694_c0_seq3_ssr1479	ag	9	1479	1497	CTTCGTCGTCTCCTTCGTCG	CCATGGATATTCTTCATAGCATTGGG	60.519	59.904	317
Fraxinus_pennsylvanica_120313_comp32063_c0_seq2_ssr312	tg	8	312	328	TCAAATTGCAGTAACGGTAAGGC	TTCTCACAACTTCAGCTCCC	59.81	57.449	303
Fraxinus_pennsylvanica_120313_comp62346_c1_seq1_ssr205	ag	9	205	223	GCAATGCGAACACTTCCTCG	TCAGTTGCCTAAAGGGTGGG	60.179	59.596	438
Fraxinus_pennsylvanica_120313_comp63947_c0_seq17_ssr812	gt	8	812	828	GTCTGACCATGCCCTTCTGG	GCCTTCCCTTGAGTCCTTCC	60.394	60.035	151
Fraxinus_pennsylvanica_120313_comp60245_c0_seq7_ssr2556	ct	8	2556	2572	TCGAAGCACATCTGGCTTGG	CCTTCGTCTACTGTCTCCTTGC	60.675	60.416	304
Fraxinus_pennsylvanica_120313_comp49319_c0_seq1_ssr145	ct	10	145	165	CGTCGAAACCAACACAGACC	AATTGAAATGTGGCACGCGG	59.42	60.388	241
Fraxinus_pennsylvanica_120313_comp51241_c0_seq1_ssr341	ga	8	341	357	CATTTCCGCCTAAAGTGCCG	TTCCAACTCAGTCGCTCAGC	59.901	60.32	382
Fraxinus_pennsylvanica_120313_comp36557_c0_seq1_ssr120	ta	9	120	138	CGCGAATGAATCAGTACAGGG	ACAATGCTCTCAATTCTCTTGGC	59.139	59.557	207
Fraxinus_pennsylvanica_120313_comp65165_c0_seq3_ssr129	ag	8	129	145	GGGAGAGAAACGGATAGAAATGC	CCACTACACATGCAATCCGC	59.19	59.622	409
Fraxinus_pennsylvanica_120313_comp59661_c0_seq3_ssr1944	tc	8	1944	1960	AGGTCGGACCAATATGCTGC	TGCCCAAATTCAAGAAACGCC	60.179	60.27	380
Fraxinus_pennsylvanica_120313_comp64347_c0_seq25_ssr1538	at	9	1538	1556	AGTGTTGGAACTAAGGGCGG	AACGAGTTGCAAAGCTCACC	59.964	59.337	449
Fraxinus_pennsylvanica_120313_comp63052_c0_seq7_ssr3075	ct	10	3075	3095	AGCCAAATCGTCCAACCTCC	ATGGACTTGTTCCCGGTTCC	60.323	59.962	353
Fraxinus_pennsylvanica_120313_comp58865_c0_seq2_ssr1480	tg	9	1480	1498	TGGGAAAGCCACTCACTTCC	TTGCTGTCGTGTTTGCTTCG	59.89	59.973	244
Fraxinus_pennsylvanica_120313_comp59280_c0_seq9_ssr2518	ag	9	2518	2536	GCAAAGCAAAGTCTCCCTAGC	CTAGGTCACCTGCTCAGTGG	59.53	59.466	406
Fraxinus_pennsylvanica_120313_comp65973_c0_seq2_ssr1330	at	9	1330	1348	TTTCACTGGCTCCAGATGCC	TCCCAGATAGCAAGTTTGTGG	60.323	57.928	238
Fraxinus_pennsylvanica_120313_comp61014_c0_seq3_ssr723	ag	11	723	745	ATCAAGTAGGGCGAGCATCG	CCGCCACCAATTAATCTGCC	59.967	59.615	166
Fraxinus_pennsylvanica_120313_comp61899_c0_seq20_ssr96	ct	8	96	112	CTCTCTTCAAGAGCGGGTCC	AAGTGGAGAGGTTGGAAGCG	59.825	59.965	265
Fraxinus_pennsylvanica_120313_comp62415_c0_seq9_ssr1664	ct	10	1664	1684	TTGATGGCCACACTCTCACC	AAGTCTCAGGTTTGGCAGCC	59.963	60.538	363
Fraxinus_pennsylvanica_120313_comp55535_c0_seq1_ssr507	ta	8	507	523	GCAGGAGAAGGAGGAAGAGC	ACCATCGAGATAACACAGCCG	59.822	60.202	228
Fraxinus_pennsylvanica_120313_comp61105_c0_seq11_ssr167	ct	8	167	183	ACTCAACTATTTCAAGAACGGCC	TTGATTAACAGGGCGGAGGG	59.248	59.745	241
Fraxinus_pennsylvanica_120313_comp56220_c0_seq3_ssr506	tc	8	506	522	TCCAAATACAAGTCTCTCTCTCG	TCCACAGCCTGTTAAGTTTCC	57.431	58.141	426
Fraxinus_pennsylvanica_120313_comp64347_c0_seq11_ssr1538	at	9	1538	1556	AGTGTTGGAACTAAGGGCGG	AACGAGTTGCAAAGCTCACC	59.964	59.337	449
Fraxinus_pennsylvanica_120313_comp45856_c0_seq2_ssr941	at	8	941	957	TTGCACTTGCTTTGTTGCCC	ACTGTTGATGGAAGTCCGCG	60.462	60.671	410
Fraxinus_pennsylvanica_120313_comp64724_c0_seq7_ssr123	tg	8	123	139	CGTCCCTCTCTCTCTTTGGC	AACAGGGTACAGCGTACAGG	59.825	59.393	262
Fraxinus_pennsylvanica_120313_comp62415_c0_seq3_ssr1653	ct	10	1653	1673	TTGATGGCCACACTCTCACC	AAGTCTCAGGTTTGGCAGCC	59.963	60.538	363
Fraxinus_pennsylvanica_120313_comp64161_c0_seq7_ssr2140	ga	9	2140	2158	CGCTGTTATTCTCCTACCCTCC	GATTTAAATCCGGCGTGCCC	59.964	59.97	407
Fraxinus_pennsylvanica_120313_comp58693_c0_seq28_ssr569	at	8	569	585	ACATCGGTTTCTCCAGTGCG	AGATTCTCACGTGGGCATCC	60.671	59.821	351
Fraxinus_pennsylvanica_120313_comp62556_c0_seq5_ssr1329	tg	9	1329	1347	TCTCGAGGCCATTGTTTCCC	GGATTCACAGACAGCATTCACC	60.035	59.579	319
Fraxinus_pennsylvanica_120313_comp61899_c0_seq24_ssr96	ct	8	96	112	CTCTCTTCAAGAGCGGGTCC	AAGTGGAGAGGTTGGAAGCG	59.825	59.965	265
Fraxinus_pennsylvanica_120313_comp26910_c0_seq1_ssr862	ga	9	862	880	ATGCATTGCAGACTCATGGC	TTCTATTGAACCACCTCGCC	59.255	57.603	391
Fraxinus_pennsylvanica_120313_comp58693_c0_seq33_ssr1089	at	8	1089	1105	GGACACCACACCCACAATCC	AGATTCTCACGTGGGCATCC	60.894	59.821	173
Fraxinus_pennsylvanica_120313_comp64766_c0_seq4_ssr2030	at	8	2030	2046	CAATGGTAGTTGTGGCCACG	TGATTTCAAAGCCCAGCAACC	59.479	59.656	423
Fraxinus_pennsylvanica_120313_comp59158_c0_seq5_ssr666	ca	10	666	686	ACCCTTGCATCTAATTGGTGC	TGGATGAATGCTATGGGTCCC	58.897	59.575	433
Fraxinus_pennsylvanica_120313_comp65039_c1_seq16_ssr1159	ag	9	1159	1177	GAAGAGCTGCATCACTGAACG	TTGCCACTGGGAGATATGCC	59.607	59.817	448
Fraxinus_pennsylvanica_120313_comp63222_c0_seq6_ssr589	ct	8	589	605	CCCGATAGCTCTTCAACCGG	AGGAACAACAACTCTCCGCC	60.249	60.25	427
Fraxinus_pennsylvanica_120313_comp65674_c0_seq13_ssr705	tc	8	705	721	TTAAGCTGGCAGAAGGGTGG	ATTCTTGTCCCTAGACGCCG	59.962	59.54	363
Fraxinus_pennsylvanica_120313_comp49951_c0_seq1_ssr484	tc	8	484	500	GCATGTATACGCGGTTGTGG	ATCATCACCACTCAGCACGC	59.697	60.742	276
Fraxinus_pennsylvanica_120313_comp66092_c0_seq2_ssr2719	at	9	2719	2737	TGACGCCATCTCATATCGCG	ACTCGTCTTCAGGTTCTGGC	60.387	59.681	408
Fraxinus_pennsylvanica_120313_comp64976_c1_seq3_ssr536	ga	8	536	552	AAGTGTGTTGTGGCCTTTGC	AAACGTCCGGAGATACAAGC	59.824	57.994	200
Fraxinus_pennsylvanica_120313_comp14462_c0_seq1_ssr223	tg	8	223	239	TCATCACTGACCGTCCATCG	ACTGCGAACCCTACAAACCC	59.544	60.251	253
Fraxinus_pennsylvanica_120313_comp64263_c0_seq7_ssr632	at	9	632	650	GGTTTCAATTTACTGAGGCGGG	ACCTTGCCTTGGAGCCTAGG	59.836	61.566	332
Fraxinus_pennsylvanica_120313_comp57440_c1_seq6_ssr82	tc	9	82	100	GAGGTACAAGCAGGGAGTCC	CAACGTCGAATTCCAGCACC	59.462	59.834	320
Fraxinus_pennsylvanica_120313_comp65280_c0_seq41_ssr178	at	9	178	196	CGGGTATCAAAGAAATTGGCC	GAGGGAAGAGGAAGATGAGGG	57.563	58.954	429
Fraxinus_pennsylvanica_120313_comp65790_c0_seq18_ssr565	ct	8	565	581	ATCTGGTCGAGGACTTTGGC	ATAGCGCTCTCCATTCACCG	59.749	59.967	449
Fraxinus_pennsylvanica_120313_comp63052_c0_seq5_ssr3075	ct	10	3075	3095	AGCCAAATCGTCCAACCTCC	ATGGACTTGTTCCCGGTTCC	60.323	59.962	353
Fraxinus_pennsylvanica_120313_comp65280_c0_seq31_ssr178	at	9	178	196	CGGGTATCAAAGAAATTGGCC	GAGGGAAGAGGAAGATGAGGG	57.563	58.954	429
Fraxinus_pennsylvanica_120313_comp52091_c0_seq3_ssr954	ta	11	954	976	TCTGAAGCACGTTATCCGGG	ATTCCTTCAGGCCTGAGTGC	59.825	60.035	402
Fraxinus_pennsylvanica_120313_comp31312_c0_seq1_ssr395	ga	8	395	411	TGGCTGCATCCATCAGAACC	GGGTCACATTCAAGGAGAAAGG	60.395	58.915	430
Fraxinus_pennsylvanica_120313_comp46996_c0_seq1_ssr585	ct	9	585	603	TGCTTGTGTGCCTAGAATCCC	ACCAAGAAAGACAGGCCTGG	60.34	59.889	346
Fraxinus_pennsylvanica_120313_comp58660_c0_seq3_ssr46	ga	8	46	62	CGGATGATCCATCGAAAGTGG	TCCGAACTGGGTTTGAGTCC	58.862	59.605	340
Fraxinus_pennsylvanica_120313_comp59303_c1_seq3_ssr1605	ac	9	1605	1623	GAATGGGCTGCTGGATTTGG	GCCCGGTCTCTACACATACG	59.537	59.97	411
Fraxinus_pennsylvanica_120313_comp36244_c0_seq1_ssr256	ca	9	256	274	GCTGCATGCTTCTACTACGC	ACTGAGTAGTATCCACGATCTGC	59.421	59.434	308
Fraxinus_pennsylvanica_120313_comp65280_c0_seq42_ssr178	at	9	178	196	CGGGTATCAAAGAAATTGGCC	GAGGGAAGAGGAAGATGAGGG	57.563	58.954	429
Fraxinus_pennsylvanica_120313_comp37252_c0_seq1_ssr415	ta	10	415	435	TCCACTTCCAGCAGCTTTCC	GAATTGGCCGCTCATTCTGC	60.251	60.249	191
Fraxinus_pennsylvanica_120313_comp63472_c0_seq1_ssr3073	ag	8	3073	3089	GCAGAAGACGATCTCGGAGG	TCTCTCACTTCCATTTATATCCAGC	59.97	58.237	309
Fraxinus_pennsylvanica_120313_comp26910_c0_seq1_ssr238	ag	9	238	256	ATACCAACATAGATTTGGGTCC	GAGCCATGAGTCTGCAATGC	55.554	59.619	374
Fraxinus_pennsylvanica_120313_comp64161_c0_seq8_ssr2277	ga	9	2277	2295	ACACGGTCTAGGACTCACCG	GATTTAAATCCGGCGTGCCC	60.959	59.97	449
Fraxinus_pennsylvanica_120313_comp56348_c0_seq3_ssr601	gt	9	601	619	GGGCTGTGCAATTGAACCG	CCAGATTGCAGCATCCCTCC	60.081	60.823	321
Fraxinus_pennsylvanica_120313_comp64766_c0_seq20_ssr2182	at	8	2182	2198	CAATGGTAGTTGTGGCCACG	TGATTTCAAAGCCCAGCAACC	59.479	59.656	423
Fraxinus_pennsylvanica_120313_comp63947_c0_seq60_ssr196	gt	8	196	212	GTCTGACCATGCCCTTCTGG	GCCTTCCCTTGAGTCCTTCC	60.394	60.035	151
Fraxinus_pennsylvanica_120313_comp65566_c0_seq4_ssr822	ag	8	822	838	GCTTATGTGGCTTGCCACG	TGGATTTCGTTCACTGTTCC	59.863	55.984	418
Fraxinus_pennsylvanica_120313_comp61899_c0_seq25_ssr96	ct	8	96	112	CTCTCTTCAAGAGCGGGTCC	AAGTGGAGAGGTTGGAAGCG	59.825	59.965	265
Fraxinus_pennsylvanica_120313_comp43353_c0_seq1_ssr553	ga	8	553	569	CAAGAAGCTTTGACCTGCCG	CTTGATCCTCGATTTCCACC	59.761	55.919	320
Fraxinus_pennsylvanica_120313_comp61899_c0_seq15_ssr96	ct	8	96	112	CTCTCTTCAAGAGCGGGTCC	AAGTGGAGAGGTTGGAAGCG	59.825	59.965	265
Fraxinus_pennsylvanica_120313_comp30103_c0_seq1_ssr85	tc	8	85	101	GCCCAAACTCCATCTCGAGG	AGGGTTGTTGTGCAAATCTTGG	60.463	59.897	243
Fraxinus_pennsylvanica_120313_comp32063_c0_seq1_ssr202	tg	8	202	218	GGCTGTCCACACTACTGATATGG	TTCTCACAACTTCAGCTCCC	60.493	57.449	243
Fraxinus_pennsylvanica_120313_comp55721_c0_seq2_ssr736	ag	8	736	752	TGCAGCAAATGGGTTTGAGC	CGCCATTTGTGCTCATCTCC	59.966	59.62	163
Fraxinus_pennsylvanica_120313_comp65280_c0_seq10_ssr178	at	9	178	196	CGGGTATCAAAGAAATTGGCC	GAGGGAAGAGGAAGATGAGGG	57.563	58.954	429
Fraxinus_pennsylvanica_120313_comp61899_c0_seq6_ssr96	ct	8	96	112	CTCTCTTCAAGAGCGGGTCC	AAGTGGAGAGGTTGGAAGCG	59.825	59.965	265
Fraxinus_pennsylvanica_120313_comp63592_c0_seq4_ssr753	ga	8	753	769	CTGAAGCCGTTTCATCTGCG	AAATCTCCAAGGCCACCTCC	59.904	59.667	375
Fraxinus_pennsylvanica_120313_comp51005_c0_seq2_ssr143	tc	8	143	159	AGTCCCAGTCTCCTTCACCG	TTACAACTCCACTTCCGGCC	60.901	59.964	162
Fraxinus_pennsylvanica_120313_comp59294_c1_seq1_ssr215	ac	8	215	231	TCCAATTCCAGAACTCTGTAATCG	CTTCGGCTGATGGAGGATCC	58.58	59.965	353
Fraxinus_pennsylvanica_120313_comp64766_c0_seq23_ssr2030	at	8	2030	2046	CAATGGTAGTTGTGGCCACG	TGATTTCAAAGCCCAGCAACC	59.479	59.656	423
Fraxinus_pennsylvanica_120313_comp56220_c0_seq4_ssr585	tc	8	585	601	TGCATTGAATCCAAGGATAGC	TCCACAGCCTGTTAAGTTTCC	56.356	58.141	431
Fraxinus_pennsylvanica_120313_comp58693_c0_seq13_ssr1089	at	8	1089	1105	GGACACCACACCCACAATCC	AGATTCTCACGTGGGCATCC	60.894	59.821	173
Fraxinus_pennsylvanica_120313_comp63739_c0_seq5_ssr1263	ac	10	1263	1283	TGGCACCAGGGTACATTTGG	GCTCATCTCCCGGAATCAGG	60.252	59.965	448
Fraxinus_pennsylvanica_120313_comp61107_c1_seq1_ssr91	ga	8	91	107	TGCTCGATAATTCGTTCCACG	ATCTCCAAGATCAGCGACGG	58.81	59.613	425
Fraxinus_pennsylvanica_120313_comp65674_c0_seq1_ssr705	tc	8	705	721	TTAAGCTGGCAGAAGGGTGG	ATTCTTGTCCCTAGACGCCG	59.962	59.54	363
Fraxinus_pennsylvanica_120313_comp64347_c0_seq29_ssr1501	at	9	1501	1519	AGTGTTGGAACTAAGGGCGG	AACGAGTTGCAAAGCTCACC	59.964	59.337	449
Fraxinus_pennsylvanica_120313_comp52175_c0_seq1_ssr1375	ag	9	1375	1393	CGAACCCTTATCTACGGCGG	AAACCACACATGCACACG	60.318	56.565	147
Fraxinus_pennsylvanica_120313_comp56896_c0_seq9_ssr1812	ag	8	1812	1828	GTTGCACATCAACGATCCGG	ACTCTACACCTTACACTGTTTCC	59.903	57.789	163
Fraxinus_pennsylvanica_120313_comp56896_c0_seq7_ssr1176	ag	8	1176	1192	GTTGCACATCAACGATCCGG	ACTCTACACCTTACACTGTTTCC	59.903	57.789	163
Fraxinus_pennsylvanica_120313_comp47284_c0_seq1_ssr641	ac	8	641	657	AGCTCCCGACTTGAACTTGG	AGAGACAGGAATTGGAACATAGC	59.965	58.225	389
Fraxinus_pennsylvanica_120313_comp65039_c1_seq1_ssr941	ag	9	941	959	GAAGAGCTGCATCACTGAACG	TTGCCACTGGGAGATATGCC	59.607	59.817	448
Fraxinus_pennsylvanica_120313_comp51256_c1_seq1_ssr665	ga	8	665	681	AATAGTGGTGGCGATGGTGG	CCTCTTGTTCAGTGGGCTCG	60.107	60.672	432
Fraxinus_pennsylvanica_120313_comp57440_c1_seq16_ssr82	tc	9	82	100	GAGGTACAAGCAGGGAGTCC	CTTTGTCTGTTGCACCAGCC	59.462	59.969	331
Fraxinus_pennsylvanica_120313_comp65409_c0_seq18_ssr1385	ga	8	1385	1401	CTTGGCACGCTGACATTAGC	TCCTTCGACATTAGGTGCCG	59.902	59.825	417
Fraxinus_pennsylvanica_120313_comp64724_c0_seq3_ssr123	tg	8	123	139	CGTCCCTCTCTCTCTTTGGC	AACAGGGTACAGCGTACAGG	59.825	59.393	262
Fraxinus_pennsylvanica_120313_comp65039_c1_seq25_ssr1048	ag	9	1048	1066	GAAGAGCTGCATCACTGAACG	TTGCCACTGGGAGATATGCC	59.607	59.817	448
Fraxinus_pennsylvanica_120313_comp64924_c0_seq7_ssr641	ct	9	641	659	TCATTGAGTGCTTCACCTTCG	CAAGACGTGCAAGGACATGC	58.583	60.11	206
Fraxinus_pennsylvanica_120313_comp64347_c0_seq19_ssr1422	at	9	1422	1440	AGTGTTGGAACTAAGGGCGG	AACGAGTTGCAAAGCTCACC	59.964	59.337	449
Fraxinus_pennsylvanica_120313_comp56559_c0_seq1_ssr873	ga	10	873	893	CAATCCCATGATCTGCAGCC	CGTCTCCCTGTCTAGAAATCTCC	59.04	59.683	347
Fraxinus_pennsylvanica_120313_comp329999_c0_seq1_ssr195	gt	9	195	213	GCTGCAAGGGAATTCTCTGC	TTCACTGCCCAAGTAGCACC	59.545	60.251	160
Fraxinus_pennsylvanica_120313_comp64724_c0_seq1_ssr123	tg	8	123	139	CGTCCCTCTCTCTCTTTGGC	AACAGGGTACAGCGTACAGG	59.825	59.393	262
Fraxinus_pennsylvanica_120313_comp1786_c0_seq1_ssr347	ag	8	347	363	GGCCTGTTCATGACACAAGC	TCCTCCCTCCCTCTTCTTCC	59.758	59.66	441
Fraxinus_pennsylvanica_120313_comp64347_c0_seq27_ssr1617	at	9	1617	1635	AGTGTTGGAACTAAGGGCGG	AACGAGTTGCAAAGCTCACC	59.964	59.337	449
Fraxinus_pennsylvanica_120313_comp31275_c0_seq1_ssr233	tg	9	233	251	CCTCTCTTCACTGCCATGGG	TCCCAATCTCTTTCTTCGCC	60.107	57.597	176
Fraxinus_pennsylvanica_120313_comp55800_c0_seq3_ssr126	ta	9	126	144	CCACTTTGACTGATAAACCAAAGGG	TTCTTCATTCTTCAGCGCGC	60.279	59.556	106
Fraxinus_pennsylvanica_120313_comp65141_c0_seq22_ssr1328	ac	8	1328	1344	GCATATTCCTCGACTGCAGC	TGTGCTTCCTTCCCTTTCGG	59.136	60.251	318
Fraxinus_pennsylvanica_120313_comp51815_c0_seq1_ssr1335	ta	8	1335	1351	GGATTGGAAATGGTGGTGGC	CCACCACATACGAGTCACCC	59.463	60.108	172
Fraxinus_pennsylvanica_120313_comp57823_c0_seq1_ssr202	at	8	202	218	AGCCATCCCATATTGCTCCC	ATGTTCTCAGGAGCAGCACC	59.593	60.036	222
Fraxinus_pennsylvanica_120313_comp35446_c0_seq1_ssr353	ag	9	353	371	ACGATTCTCTCTCTCGTGTGC	CGCTTATGCAGAAGAGTGTGC	59.868	59.938	117
Fraxinus_pennsylvanica_120313_comp57440_c1_seq1_ssr82	tc	9	82	100	GAGGTACAAGCAGGGAGTCC	CAACGTCGAATTCCAGCACC	59.462	59.834	320
Fraxinus_pennsylvanica_120313_comp64347_c0_seq49_ssr1422	at	9	1422	1440	AGTGTTGGAACTAAGGGCGG	AACGAGTTGCAAAGCTCACC	59.964	59.337	449
Fraxinus_pennsylvanica_120313_comp51851_c0_seq1_ssr1093	tc	8	1093	1109	AGCCACACAAGAGAGTGACG	TCCCATCCCTTTCCCATTGC	59.967	60.032	128
Fraxinus_pennsylvanica_120313_comp63052_c0_seq8_ssr3075	ct	10	3075	3095	AGCCAAATCGTCCAACCTCC	ATGGACTTGTTCCCGGTTCC	60.323	59.962	353
Fraxinus_pennsylvanica_120313_comp62144_c0_seq2_ssr1706	ct	9	1706	1724	TGAAGTTGAACCAGGAGGCG	ACCCAATCCTAAGCATTATCC	60.25	55.099	302
Fraxinus_pennsylvanica_120313_comp64347_c0_seq46_ssr1422	at	9	1422	1440	AGTGTTGGAACTAAGGGCGG	AACGAGTTGCAAAGCTCACC	59.964	59.337	449
Fraxinus_pennsylvanica_120313_comp64724_c0_seq8_ssr123	tg	8	123	139	CGTCCCTCTCTCTCTTTGGC	AACAGGGTACAGCGTACAGG	59.825	59.393	262
Fraxinus_pennsylvanica_120313_comp63167_c0_seq3_ssr639	gt	9	639	657	CTGAAGGTACAGCTGGAGGC	ACGGAAGCAGAACTAGTTGC	60.108	58.203	352
Fraxinus_pennsylvanica_120313_comp36229_c0_seq1_ssr149	ct	9	149	167	GTACCTGGCTTGTGGTCAGC	ACCTTGGGAATTATGTAGGGC	60.956	57.405	229
Fraxinus_pennsylvanica_120313_comp25572_c0_seq1_ssr337	gt	8	337	353	TTTCGTTGGGTGCATGTTGG	GCACCAAATCTTAACATAACGAGC	59.613	58.972	126
Fraxinus_pennsylvanica_120313_comp60625_c0_seq7_ssr800	ag	8	800	816	TTGGCTTGGCATCATTTGGG	GAATGCTGATGAGGTGGTTGC	59.386	59.866	195
Fraxinus_pennsylvanica_120313_comp46454_c0_seq1_ssr108	ct	9	108	126	GTGTGCTTCTGTCCCTTTCG	AGAGCAGCAAGAGATCAGCC	59.132	59.821	191
Fraxinus_pennsylvanica_120313_comp61899_c0_seq11_ssr96	ct	8	96	112	CTCTCTTCAAGAGCGGGTCC	AAGTGGAGAGGTTGGAAGCG	59.825	59.965	265
Fraxinus_pennsylvanica_120313_comp65399_c0_seq3_ssr2226	tc	8	2226	2242	AGTGCAGTTCGATAGGCAGC	CTGTTTGCCATTTCCCAATGC	60.461	58.922	303
Fraxinus_pennsylvanica_120313_comp123582_c0_seq1_ssr22	at	9	22	40	CCCACATGTATTACCGCC	TTCCACTGCTTTCTCCGTCG	55.186	60.32	150
Fraxinus_pennsylvanica_120313_comp40739_c0_seq1_ssr134	tc	8	134	150	CAGCTCACCATCAGAGTCCG	AGCCATGATCGGATGAAGGC	60.179	60.251	107
Fraxinus_pennsylvanica_120313_comp18166_c0_seq1_ssr113	ca	8	113	129	TTGCTACAGATACACCCACG	AAGCATCATGGTCCGGTTCG	57.334	60.744	223
Fraxinus_pennsylvanica_120313_comp61033_c0_seq6_ssr114	tg	9	114	132	TCGGGTGGAATTTGGAGTCC	GAACCCAAGTTGAAGGCAGC	59.673	59.685	222
Fraxinus_pennsylvanica_120313_comp54476_c0_seq1_ssr543	ac	9	543	561	GCACCTCACACAACAAGTCC	TCTGTGTTTCCCAGGTTTCG	59.337	58.038	414
Fraxinus_pennsylvanica_120313_comp61033_c0_seq4_ssr114	tg	9	114	132	TCGGGTGGAATTTGGAGTCC	GAACCCAAGTTGAAGGCAGC	59.673	59.685	222
Fraxinus_pennsylvanica_120313_comp59579_c0_seq8_ssr149	ga	8	149	165	TCAACGCGACTTAAGATGTGC	GCATAGGTATCCCGACTCGC	59.275	60.109	191
Fraxinus_pennsylvanica_120313_comp65069_c0_seq12_ssr340	tc	8	340	356	CACCATCATTCCCTCCACCC	GGAACCAACCCAATCGATCC	60.107	58.61	189
Fraxinus_pennsylvanica_120313_comp64347_c0_seq34_ssr1617	at	9	1617	1635	AGTGTTGGAACTAAGGGCGG	AACGAGTTGCAAAGCTCACC	59.964	59.337	449
Fraxinus_pennsylvanica_120313_comp62001_c0_seq3_ssr83	ca	10	83	103	ACCATCCAACCACCCTTATTGG	ATCCTCCTTTGACATGCCGG	60.292	60.107	328
Fraxinus_pennsylvanica_120313_comp60245_c0_seq1_ssr2790	ct	8	2790	2806	TCGAAGCACATCTGGCTTGG	CCTTCGTCTACTGTCTCCTTGC	60.675	60.416	304
Fraxinus_pennsylvanica_120313_comp51032_c0_seq2_ssr169	ag	8	169	185	CAAAGCATCATGAAGCCCGC	GGTCACAACAGCAGAGAGGG	60.527	60.321	124
Fraxinus_pennsylvanica_120313_comp56063_c0_seq22_ssr536	ct	11	536	558	AGCCTTTGTGGTGATCTGGG	ACTCCATATTTCCGCTGTCCC	59.961	59.859	393
Fraxinus_pennsylvanica_120313_comp61713_c0_seq4_ssr1907	ct	8	1907	1923	AAGGAAACGGCTAGACCACC	GTGTGTTCTCATGCGGATCG	59.676	59.353	279
Fraxinus_pennsylvanica_120313_comp64316_c0_seq1_ssr98	at	9	98	116	AGTCTAGCACATTAGTACGGC	CTCGCAGTTTGGAAACCTGC	57.288	60.04	204
Fraxinus_pennsylvanica_120313_comp60555_c0_seq2_ssr88	tc	9	88	106	ATACTCGCGCCCACTTCACG	GCCATCTTGTTGAGCACTGC	62.884	60.109	449
Fraxinus_pennsylvanica_120313_comp53108_c0_seq1_ssr423	ga	10	423	443	AAGTACCACCACCGGAGACC	ACTGGTTGGAGCTAGAGAGG	61.19	58.141	251
Fraxinus_pennsylvanica_120313_comp58693_c0_seq40_ssr569	at	8	569	585	ACATCGGTTTCTCCAGTGCG	AGATTCTCACGTGGGCATCC	60.671	59.821	351
Fraxinus_pennsylvanica_120313_comp59661_c0_seq1_ssr1479	tc	8	1479	1495	AGGTCGGACCAATATGCTGC	TGCCCAAATTCAAGAAACGCC	60.179	60.27	380
Fraxinus_pennsylvanica_120313_comp64870_c0_seq1_ssr729	ag	8	729	745	GCACGGTTCCCAAATACAGG	AACAGACGAAGAGCATGGGC	59.191	60.675	363
Fraxinus_pennsylvanica_120313_comp57609_c1_seq6_ssr993	tg	10	993	1013	TTGCTCATTGTCTCCCGTCC	AGTTGTTGGGTGTCACTGGG	60.036	60.107	299
Fraxinus_pennsylvanica_120313_comp65807_c0_seq52_ssr122	ca	9	122	140	GAATCTGCCATGGCCATAGC	GAAACGCAGAAGTCCCATCG	59.113	59.278	175
Fraxinus_pennsylvanica_120313_comp64825_c0_seq7_ssr373	ca	10	373	393	GCTTCATCTCTGTTAATATCCCACG	AAGAAAGAGAGGGTGGTGGC	59.593	59.598	320
Fraxinus_pennsylvanica_120313_comp64347_c0_seq12_ssr1422	at	9	1422	1440	AGTGTTGGAACTAAGGGCGG	AACGAGTTGCAAAGCTCACC	59.964	59.337	449
Fraxinus_pennsylvanica_120313_comp62556_c0_seq9_ssr1329	tg	10	1329	1349	TCTCGAGGCCATTGTTTCCC	TCAAGATCTTGGGTGTTCATCC	60.035	58.045	239
Fraxinus_pennsylvanica_120313_comp43799_c0_seq1_ssr28	ct	9	28	46	CGAGTTCAACTTGTAGCTGTAGC	CCAGTCTTGCCTCGTAGTGG	59.635	60.109	163
Fraxinus_pennsylvanica_120313_comp61899_c0_seq14_ssr96	ct	8	96	112	CTCTCTTCAAGAGCGGGTCC	AAGTGGAGAGGTTGGAAGCG	59.825	59.965	265
Fraxinus_pennsylvanica_120313_comp65280_c0_seq18_ssr178	at	9	178	196	CGGGTATCAAAGAAATTGGCC	GAGGGAAGAGGAAGATGAGGG	57.563	58.954	429
Fraxinus_pennsylvanica_120313_comp65039_c1_seq4_ssr1045	ag	9	1045	1063	GAAGAGCTGCATCACTGAACG	TTGCCACTGGGAGATATGCC	59.607	59.817	448
Fraxinus_pennsylvanica_120313_comp59280_c0_seq5_ssr2604	ag	9	2604	2622	GCAAAGCAAAGTCTCCCTAGC	CTAGGTCACCTGCTCAGTGG	59.53	59.466	406
Fraxinus_pennsylvanica_120313_comp60618_c1_seq4_ssr373	gt	8	373	389	TTCCCTGAGCTTCTATCCGC	ATTCACGAGTTGGCCCTTCG	59.247	60.674	397
Fraxinus_pennsylvanica_120313_comp63052_c0_seq1_ssr3075	ct	10	3075	3095	AGCCAAATCGTCCAACCTCC	ATGGACTTGTTCCCGGTTCC	60.323	59.962	353
Fraxinus_pennsylvanica_120313_comp26822_c0_seq1_ssr112	ag	8	112	128	TGCCCAGAAACAGTACTGCC	ACCAAACCCACAATACATTAGATCC	60.251	59.108	234
Fraxinus_pennsylvanica_120313_comp65674_c0_seq8_ssr179	tc	8	179	195	TCAGGCAACCTTGATAAAGTTTGG	ATTCTTGTCCCTAGACGCCG	59.719	59.54	382
Fraxinus_pennsylvanica_120313_comp41678_c0_seq1_ssr426	ct	8	426	442	TTCCATCCAGAACCAGGTGG	AACAATGACAGTGCAGAGGC	59.302	58.758	277
Fraxinus_pennsylvanica_120313_comp57804_c0_seq2_ssr1165	tc	9	1165	1183	GTCCAAGAGTCTGGTGGTGG	TCAATGGGAAACTACTATCTCTACG	59.965	57.727	414
Fraxinus_pennsylvanica_120313_comp61899_c0_seq3_ssr96	ct	8	96	112	CTCTCTTCAAGAGCGGGTCC	AAGTGGAGAGGTTGGAAGCG	59.825	59.965	265
Fraxinus_pennsylvanica_120313_comp231159_c0_seq1_ssr151	tc	8	151	167	CGAGTCAGGAGAGAGATGAGC	GTAGCGAACACTGGCAGACC	59.396	61.015	210
Fraxinus_pennsylvanica_120313_comp61899_c0_seq10_ssr96	ct	8	96	112	CTCTCTTCAAGAGCGGGTCC	AAGTGGAGAGGTTGGAAGCG	59.825	59.965	265
Fraxinus_pennsylvanica_120313_comp55800_c0_seq5_ssr126	ta	9	126	144	CCACTTTGACTGATAAACCAAAGGG	TTCTTCATTCTTCAGCGCGC	60.279	59.556	106
Fraxinus_pennsylvanica_120313_comp65750_c1_seq3_ssr143	ca	11	143	165	TTGAGTGGCATTTCCTATGG	GCGCCTCAACACAAATATGGG	55.395	60.202	330
Fraxinus_pennsylvanica_120313_comp59280_c0_seq7_ssr2642	ag	9	2642	2660	GCAAAGCAAAGTCTCCCTAGC	CTAGGTCACCTGCTCAGTGG	59.53	59.466	406
Fraxinus_pennsylvanica_120313_comp52182_c0_seq1_ssr66	ag	8	66	82	GGGACCCAAACACACTGTCG	AGAGGGATTACTGCTGCTGC	61.164	59.82	113
Fraxinus_pennsylvanica_120313_comp58660_c0_seq1_ssr46	ga	8	46	62	CGGATGATCCATCGAAAGTGG	TCCGAACTGGGTTTGAGTCC	58.862	59.605	419
Fraxinus_pennsylvanica_120313_comp60245_c0_seq8_ssr3006	ct	8	3006	3022	TCGAAGCACATCTGGCTTGG	CCTTCGTCTACTGTCTCCTTGC	60.675	60.416	304
Fraxinus_pennsylvanica_120313_comp17299_c0_seq1_ssr58	ag	9	58	76	AGAATTCTGGCTTCTAGTCGGG	AGTTCACCATGAGGAACGCC	59.567	60.322	178
Fraxinus_pennsylvanica_120313_comp62415_c0_seq1_ssr876	ct	10	876	896	TTTCGCAAATGACCCTTCGC	AAGTCTCAGGTTTGGCAGCC	59.76	60.538	316
Fraxinus_pennsylvanica_120313_comp62176_c0_seq2_ssr1652	ga	9	1652	1670	AGAGGATGCACACGTTCTGG	AACATGATCATAGACTCAGTCC	60.037	55.081	284
Fraxinus_pennsylvanica_120313_comp50780_c0_seq1_ssr45	tc	8	45	61	GCTTCTATAGCTGCTCTATTCCC	CACTGTCTGCATTGGCTTGC	58.246	60.388	179
Fraxinus_pennsylvanica_120313_comp51241_c0_seq2_ssr771	ga	8	771	787	TTACCAGAGGCAATACCGGC	TTCCAACTCAGTCGCTCAGC	59.821	60.32	374
Fraxinus_pennsylvanica_120313_comp57440_c1_seq3_ssr82	tc	9	82	100	GAGGTACAAGCAGGGAGTCC	CTTTGTCTGTTGCACCAGCC	59.462	59.969	331
Fraxinus_pennsylvanica_120313_comp60245_c0_seq6_ssr1975	ct	8	1975	1991	TCGAAGCACATCTGGCTTGG	CCTTCGTCTACTGTCTCCTTGC	60.675	60.416	304
Fraxinus_pennsylvanica_120313_comp65039_c1_seq22_ssr1266	ag	9	1266	1284	GAAGAGCTGCATCACTGAACG	TTGCCACTGGGAGATATGCC	59.607	59.817	448
Fraxinus_pennsylvanica_120313_comp64766_c0_seq18_ssr2140	at	8	2140	2156	CAATGGTAGTTGTGGCCACG	TGATTTCAAAGCCCAGCAACC	59.479	59.656	423
Fraxinus_pennsylvanica_120313_comp61899_c0_seq2_ssr96	ct	8	96	112	CTCTCTTCAAGAGCGGGTCC	AAGTGGAGAGGTTGGAAGCG	59.825	59.965	265
Fraxinus_pennsylvanica_120313_comp18302_c0_seq1_ssr172	ta	9	172	190	ACATTCAGAGAATCACTCCCG	TTTAGGCCTCGTGTCTTCCC	57.466	59.388	246
Fraxinus_pennsylvanica_120313_comp62988_c0_seq8_ssr2193	ag	8	2193	2209	TTGGCAACCACCTTACCTCC	TCACCATTCATGTACACAACC	59.888	56.165	392
Fraxinus_pennsylvanica_120313_comp65580_c0_seq2_ssr1698	ag	8	1698	1714	AGAATCAACACGAGCTCCCG	CACCTCCTTCACCAACCTCC	60.109	59.963	312
Fraxinus_pennsylvanica_120313_comp59019_c0_seq2_ssr105	tc	10	105	125	GAACACTTTCCTGTCCTTGG	TTTGTACTGCAGCCTCCAGG	56.26	59.963	253
Fraxinus_pennsylvanica_120313_comp61105_c0_seq4_ssr167	ct	8	167	183	ACTCAACTATTTCAAGAACGGCC	TTGATTAACAGGGCGGAGGG	59.248	59.745	241
Fraxinus_pennsylvanica_120313_comp65280_c0_seq19_ssr178	at	9	178	196	CGGGTATCAAAGAAATTGGCC	TGCAATTTGATTTGGAAGGCC	57.563	57.943	326
Fraxinus_pennsylvanica_120313_comp65280_c0_seq7_ssr178	at	9	178	196	CGGGTATCAAAGAAATTGGCC	TGCAATTTGATTTGGAAGGCC	57.563	57.943	326
Fraxinus_pennsylvanica_120313_comp61899_c0_seq23_ssr96	ct	8	96	112	CTCTCTTCAAGAGCGGGTCC	AAGTGGAGAGGTTGGAAGCG	59.825	59.965	265
Fraxinus_pennsylvanica_120313_comp50196_c0_seq2_ssr201	ac	8	201	217	GTCCACTGGACCGAAACTCC	ATAGGCTCTGTCGATGCAGC	60.321	59.967	229
Fraxinus_pennsylvanica_120313_comp65674_c0_seq28_ssr705	tc	8	705	721	TTAAGCTGGCAGAAGGGTGG	ATTCTTGTCCCTAGACGCCG	59.962	59.54	363
Fraxinus_pennsylvanica_120313_comp63341_c0_seq2_ssr1134	ag	10	1134	1154	GTTCCCGGCAGAAATTGAGC	AAGAAGACAGAAACGTGTGG	59.829	55.93	305
Fraxinus_pennsylvanica_120313_comp61713_c0_seq8_ssr1794	ct	8	1794	1810	AAGGAAACGGCTAGACCACC	GTGTGTTCTCATGCGGATCG	59.676	59.353	279
Fraxinus_pennsylvanica_120313_comp35592_c0_seq1_ssr345	ta	11	345	367	TCATGCTGAACCCTGAACCC	TCCACCTCATCATCAAACCC	59.962	57.193	367
Fraxinus_pennsylvanica_120313_comp64347_c0_seq31_ssr1538	at	9	1538	1556	AGTGTTGGAACTAAGGGCGG	AACGAGTTGCAAAGCTCACC	59.964	59.337	449
Fraxinus_pennsylvanica_120313_comp207544_c0_seq1_ssr176	ct	9	176	194	TTGCTTTCTTCTTTGCTCCC	CGAAGGAATTGACTACGGTGC	56.526	59.341	101
Fraxinus_pennsylvanica_120313_comp65280_c0_seq44_ssr178	at	9	178	196	CGGGTATCAAAGAAATTGGCC	GAGGGAAGAGGAAGATGAGGG	57.563	58.954	429
Fraxinus_pennsylvanica_120313_comp42456_c0_seq2_ssr135	tc	9	135	153	CCACTTCCCAATCAAATTCCCG	ATATGCCGCACCCATACAGG	59.834	59.963	254
Fraxinus_pennsylvanica_120313_comp53756_c0_seq1_ssr51	at	9	51	69	AAGATCTCTGGTCAACAAAGG	TCTCTGTTACAATGACGCTGC	55.509	58.662	101
Fraxinus_pennsylvanica_120313_comp58350_c0_seq9_ssr803	tc	8	803	819	TTTCCCGGGCTCAGTTTACC	CGTCTTCTTGTTGGGCTAGC	59.963	58.92	304
Fraxinus_pennsylvanica_120313_comp65917_c0_seq1_ssr3996	ag	10	3996	4016	CACCGGTGAAATTGCAAGGG	TGCAACAAGTTATTCTGCTTCCC	60.038	59.744	363
Fraxinus_pennsylvanica_120313_comp62346_c1_seq9_ssr205	ag	9	205	223	GCAATGCGAACACTTCCTCG	AGAAGCCGCTCTCCAAATGG	60.179	60.394	440
Fraxinus_pennsylvanica_120313_comp65280_c0_seq23_ssr178	at	9	178	196	CGGGTATCAAAGAAATTGGCC	TGCAATTTGATTTGGAAGGCC	57.563	57.943	326
Fraxinus_pennsylvanica_120313_comp59499_c0_seq1_ssr1372	tc	10	1372	1392	ATTCCAGGCTCGTTTCAGGC	TAGAATTCGCAGCCACCACC	60.678	60.392	391
Fraxinus_pennsylvanica_120313_comp63947_c0_seq62_ssr812	gt	8	812	828	GTCTGACCATGCCCTTCTGG	GCCTTCCCTTGAGTCCTTCC	60.394	60.035	151
Fraxinus_pennsylvanica_120313_comp39719_c0_seq1_ssr223	ta	8	223	239	CAATGGACAAATGGAGTGGCG	ACTGCCTAAGGGAAAGCAGC	60.135	60.323	215
Fraxinus_pennsylvanica_120313_comp64453_c0_seq3_ssr622	tc	8	622	638	TTCCTCAGGTTCTTCGTCGC	TTGGTAATGTGGTGGGTGGC	60.039	60.541	247
Fraxinus_pennsylvanica_120313_comp63222_c0_seq5_ssr589	ct	8	589	605	CCCGATAGCTCTTCAACCGG	AGGAACAACAACTCTCCGCC	60.249	60.25	427
Fraxinus_pennsylvanica_120313_comp62144_c0_seq1_ssr1628	ct	9	1628	1646	TGAAGTTGAACCAGGAGGCG	ACCCAATCCTAAGCATTATCC	60.25	55.099	302
Fraxinus_pennsylvanica_120313_comp49118_c0_seq1_ssr52	tc	10	52	72	ACTGTTCAAGCATCCTTCCG	TCATCGGACTAGTGTACTCTGC	58.186	59.056	239
Fraxinus_pennsylvanica_120313_comp60245_c0_seq3_ssr2425	ct	8	2425	2441	TCGAAGCACATCTGGCTTGG	CCTTCGTCTACTGTCTCCTTGC	60.675	60.416	304
Fraxinus_pennsylvanica_120313_comp44926_c0_seq1_ssr291	ga	8	291	307	GTCGAAATCGGAGTCAAGCG	GCGCTCCTCCTTTCTAGTCC	59.359	59.897	340
Fraxinus_pennsylvanica_120313_comp59822_c0_seq2_ssr109	ct	8	109	125	TTCTAGTGGCAATGGAAGGG	CTCCAACAGCAACTCCCACC	57.193	60.891	414
Fraxinus_pennsylvanica_120313_comp64766_c0_seq11_ssr1988	at	8	1988	2004	CAATGGTAGTTGTGGCCACG	TGATTTCAAAGCCCAGCAACC	59.479	59.656	423
Fraxinus_pennsylvanica_120313_comp63052_c0_seq6_ssr3075	ct	10	3075	3095	AGCCAAATCGTCCAACCTCC	ATGGACTTGTTCCCGGTTCC	60.323	59.962	353
Fraxinus_pennsylvanica_120313_comp56199_c0_seq1_ssr1381	tc	10	1381	1401	AACCCAGAGTTCCCTTACCC	TTCTTGGGCTTGTTGACGGG	58.631	60.822	446
Fraxinus_pennsylvanica_120313_comp65566_c0_seq9_ssr3382	ag	8	3382	3398	CTCTTCGCTGGTAACCTCCG	TGGATTTCGTTCACTGTTCC	60.179	55.984	407
Fraxinus_pennsylvanica_120313_comp61899_c0_seq17_ssr96	ct	8	96	112	CTCTCTTCAAGAGCGGGTCC	AAGTGGAGAGGTTGGAAGCG	59.825	59.965	265
Fraxinus_pennsylvanica_120313_comp22352_c0_seq1_ssr82	ct	8	82	98	TGCCTGAGGGAGGTACATGG	CCATGGCAAACATAGACTGAGC	60.983	59.643	139
Fraxinus_pennsylvanica_120313_comp57655_c0_seq10_ssr543	ct	10	543	563	CAGGACTCGCCCAGTAAAGG	GATTCGTGTGTGCACAGTGC	60.108	60.385	424
Fraxinus_pennsylvanica_120313_comp63739_c0_seq9_ssr1236	ac	10	1236	1256	TGGCACCAGGGTACATTTGG	GCTCATCTCCCGGAATCAGG	60.252	59.965	421
Fraxinus_pennsylvanica_120313_comp65165_c0_seq4_ssr129	ag	8	129	145	GGGAGAGAAACGGATAGAAATGC	GCATAGCACAGCCATTGCC	59.19	59.933	266
Fraxinus_pennsylvanica_120313_comp20974_c0_seq1_ssr89	at	8	89	105	AAAGAACGAACCAAAGCTGC	ACAGTTCTGCAATTTGGGCC	57.508	59.319	169
Fraxinus_pennsylvanica_120313_comp64750_c1_seq4_ssr157	tc	8	157	173	TGATGACTTGTGTTGAGTATGGC	ACAATAGAATATGGTCCAACGC	58.997	56.574	205
Fraxinus_pennsylvanica_120313_comp63273_c0_seq15_ssr1249	ct	9	1249	1267	TTCTCGTGTGTCCAATGCCC	TCCTGGCTCTGTAGTTTCAGG	60.605	59.097	363
Fraxinus_pennsylvanica_120313_comp54785_c0_seq1_ssr95	ct	8	95	111	TCCTTCACCTTCATAGCACTCG	ATCACTCTTCTTCGGTGCCC	59.834	59.749	176
Fraxinus_pennsylvanica_120313_comp56063_c0_seq13_ssr536	ct	11	536	558	AGCCTTTGTGGTGATCTGGG	ACTCCATATTTCCGCTGTCCC	59.961	59.859	393
Fraxinus_pennsylvanica_120313_comp58693_c0_seq27_ssr447	at	8	447	463	GCGTTTCTCTTGATGGACGG	AGATTCTCACGTGGGCATCC	59.278	59.821	260
Fraxinus_pennsylvanica_120313_comp64347_c0_seq44_ssr1501	at	9	1501	1519	AGTGTTGGAACTAAGGGCGG	AACGAGTTGCAAAGCTCACC	59.964	59.337	449

## Sheet: Trinucleotides
Trinucleotides with primers
SSR ID	Motif	# Repeats	Start	End	Forward Primer	Reverse Primer	Forward Tm	Reverse Tm	Fragment Size
Fraxinus_pennsylvanica_120313_comp56254_c0_seq2_ssr241	gca	7	241	262	GTTCCAATTACGCCAGCAGC	GTGCTTAAGTTCCAGTGCACC	60.179	59.733	156
Fraxinus_pennsylvanica_120313_comp32296_c0_seq1_ssr85	cca	7	85	106	ACAACTTAGCTGCCAAACATGG	GCTTGGAGCGCGATATAAGC	59.703	59.56	133
Fraxinus_pennsylvanica_120313_comp60321_c0_seq1_ssr1271	cag	7	1271	1292	TGCCAACTGATTGCAACACG	TTGTGATACTTGGCTCCCGC	59.969	60.392	404
Fraxinus_pennsylvanica_120313_comp45515_c0_seq1_ssr222	gga	7	222	243	GTTTCGCCGTGTAACTGTGG	TGGCCATTTCACGCACTAGC	59.766	61.305	229
Fraxinus_pennsylvanica_120313_comp63689_c0_seq9_ssr99	att	7	99	120	TCTCTGTGTAGTGTCATTCTGTGG	TGCTGCTTGATGATTTGTGTGG	60.022	60.03	428
Fraxinus_pennsylvanica_120313_comp62960_c0_seq3_ssr52	ccg	7	52	73	AGTCTGCAAACAAGCCTCCC	GTTCAGAGGTGGAGGCTACG	60.538	59.826	193
Fraxinus_pennsylvanica_120313_comp64402_c0_seq13_ssr477	aat	7	477	498	AAGTAATGGCTTGCCCTTGC	ACAACTCCTTAAGACTAGGGC	59.102	56.736	412
Fraxinus_pennsylvanica_120313_comp57800_c0_seq2_ssr97	cga	7	97	118	ACCGCTAGAATTGGAAGACGG	CCTTCGCAGCCATCAATTCG	60.135	59.971	110
Fraxinus_pennsylvanica_120313_comp64480_c0_seq10_ssr3801	tca	7	3801	3822	CCCAGCTCTATCTGTCACCC	GGGTTTGCATCTTCGATGGC	59.244	59.899	153
Fraxinus_pennsylvanica_120313_comp46734_c0_seq2_ssr524	gtg	8	524	548	GTTTGCTGTGCAGGTGATGG	ACCACCCGTCCCAGTAAAGC	60.039	62.121	105
Fraxinus_pennsylvanica_120313_comp61635_c0_seq1_ssr165	ctt	7	165	186	CTGAAACTCGTCCACCGTCC	AACATAGTCGGCTGCTTCGG	60.667	60.46	388
Fraxinus_pennsylvanica_120313_comp59538_c0_seq2_ssr1451	ttc	7	1451	1472	CACGAGGGATCCAAGAGTCG	CGCCGTTGACAACCATAAGC	59.899	60.179	422
Fraxinus_pennsylvanica_120313_comp58423_c0_seq4_ssr1710	tta	7	1710	1731	AGAAGCGAATCCATGGTGGG	TTCAGACCGTGGATATGCCC	60.107	59.532	225
Fraxinus_pennsylvanica_120313_comp60218_c0_seq2_ssr1461	aag	7	1461	1482	TAGGTCTCTCTGGTGGCTCC	TAGGCTTCTCCCAGTGGTCC	60.033	60.618	450
Fraxinus_pennsylvanica_120313_comp24140_c0_seq1_ssr407	aga	7	407	428	CCATGTGCCAAATCTGACCC	CTCCTCCGTTCTCCTTTCCG	59.18	59.826	447
Fraxinus_pennsylvanica_120313_comp59989_c0_seq5_ssr1384	tca	12	1384	1420	AAGCTGCACCTCTGACTTCC	CCGGTGGTATGGTTGAGAGG	59.964	59.822	299
Fraxinus_pennsylvanica_120313_comp51805_c0_seq4_ssr382	ctg	7	382	403	AGATGTCTGAGGCATGGTGC	ACAGCACTTGGACTAGTGGC	60.107	59.965	389
Fraxinus_pennsylvanica_120313_comp49208_c0_seq2_ssr70	ggc	7	70	91	GAGGAGTGCAAAGAAACCGC	TTTCCCTCCACGGAAGTTCC	59.761	59.601	193
Fraxinus_pennsylvanica_120313_comp59989_c0_seq4_ssr1233	tca	12	1233	1269	AAGCTGCACCTCTGACTTCC	CCGGTGGTATGGTTGAGAGG	59.964	59.822	299
Fraxinus_pennsylvanica_120313_comp53038_c0_seq6_ssr204	cag	7	204	225	CGCCAGGACAAATGAGAAGC	AAAGGTTCCTCCAGGCAAGC	59.551	60.541	358
Fraxinus_pennsylvanica_120313_comp65104_c0_seq21_ssr58	gca	7	58	79	GCTTTCGTGTCATGTGGTGG	CAAATGGCCTCTCTTTCAGCC	59.762	59.524	347
Fraxinus_pennsylvanica_120313_comp60321_c0_seq6_ssr817	cag	7	817	838	GGTCGAGGAGCTTTGAGTGG	AGGGACTGCTGTTGAAACCC	60.39	60.179	389
Fraxinus_pennsylvanica_120313_comp49208_c0_seq1_ssr2102	ggc	7	2102	2123	TGGTGTGAGGTATTGGTGGC	TTTCCCTCCACGGAAGTTCC	59.962	59.601	172
Fraxinus_pennsylvanica_120313_comp60445_c0_seq1_ssr354	tta	7	354	375	TGAAGGACCGATGCAAATCC	GTGGAAGGTGGGAGTTCTGC	58.25	60.607	213
Fraxinus_pennsylvanica_120313_comp51805_c0_seq1_ssr716	ctg	7	716	737	GGCTCATCGGAGTTCTCTGG	ACAGCACTTGGACTAGTGGC	59.896	59.965	415
Fraxinus_pennsylvanica_120313_comp64480_c0_seq15_ssr3726	tca	7	3726	3747	CCCAGCTCTATCTGTCACCC	GGGTTTGCATCTTCGATGGC	59.244	59.899	153
Fraxinus_pennsylvanica_120313_comp61635_c0_seq2_ssr165	ctt	7	165	186	CTGAAACTCGTCCACCGTCC	AACATAGTCGGCTGCTTCGG	60.667	60.46	388
Fraxinus_pennsylvanica_120313_comp64402_c0_seq9_ssr561	aat	7	561	582	AAGTAATGGCTTGCCCTTGC	ACAACTCCTTAAGACTAGGGC	59.102	56.736	412
Fraxinus_pennsylvanica_120313_comp61635_c0_seq5_ssr165	ctt	7	165	186	CTGAAACTCGTCCACCGTCC	AACATAGTCGGCTGCTTCGG	60.667	60.46	388
Fraxinus_pennsylvanica_120313_comp64402_c0_seq18_ssr554	aat	7	554	575	AAGTAATGGCTTGCCCTTGC	ACAACTCCTTAAGACTAGGGC	59.102	56.736	412
Fraxinus_pennsylvanica_120313_comp42832_c0_seq1_ssr192	ctt	7	192	213	TCTTGACTTACAGCATTCACC	GTTCCTAGCCGGTACTCACC	55.903	59.541	177
Fraxinus_pennsylvanica_120313_comp62960_c0_seq9_ssr52	ccg	7	52	73	AGTCTGCAAACAAGCCTCCC	AACGCCTTAGTCTCAGTGGC	60.538	60.037	268
Fraxinus_pennsylvanica_120313_comp49521_c0_seq4_ssr549	aac	7	549	570	AGCAGAAGAGGAAGTTCGCC	AGCTGATTGCAAGACATTTGAGG	60.037	59.807	445
Fraxinus_pennsylvanica_120313_comp64480_c0_seq5_ssr567	tca	7	567	588	TATCCCAATCAACGGCGTCG	GGGTTTGCATCTTCGATGGC	60.529	59.899	124
Fraxinus_pennsylvanica_120313_comp65356_c0_seq1_ssr3738	tcg	7	3738	3759	ATCCGCTGACACCATCATCC	CACCATAGCCGCAATTTCCG	59.893	59.971	211
Fraxinus_pennsylvanica_120313_comp58423_c0_seq2_ssr1633	tta	7	1633	1654	AGAAGCGAATCCATGGTGGG	TTCAGACCGTGGATATGCCC	60.107	59.532	225
Fraxinus_pennsylvanica_120313_comp61635_c0_seq3_ssr165	ctt	7	165	186	CTGAAACTCGTCCACCGTCC	AACATAGTCGGCTGCTTCGG	60.667	60.46	388
Fraxinus_pennsylvanica_120313_comp65356_c0_seq3_ssr3808	tcg	7	3808	3829	ATCCGCTGACACCATCATCC	CACCATAGCCGCAATTTCCG	59.893	59.971	211
Fraxinus_pennsylvanica_120313_comp64038_c0_seq3_ssr1408	agg	7	1408	1429	ATCAAGGACTGTGCTGACGG	TCCTTCTAATCGGAAATCACC	60.037	55.107	176
Fraxinus_pennsylvanica_120313_comp44828_c0_seq1_ssr1778	tga	7	1778	1799	CTCCTCCACGACTGACAACC	AACGTGGTTCTAGTGGGTCG	60.038	59.684	383
Fraxinus_pennsylvanica_120313_comp54761_c0_seq2_ssr2861	tag	8	2861	2885	CACATCTGGCTGCATTTCGG	ACATGTACAAACAAGGCTCTGC	59.9	59.446	254
Fraxinus_pennsylvanica_120313_comp57288_c2_seq1_ssr412	tgg	7	412	433	TGCTCCCATGGCATACTTCC	AGCGGGTTACAGCCAAATGG	59.817	60.965	219
Fraxinus_pennsylvanica_120313_comp64480_c0_seq18_ssr477	tca	7	477	498	TATCCCAATCAACGGCGTCG	GGGTTTGCATCTTCGATGGC	60.529	59.899	124
Fraxinus_pennsylvanica_120313_comp64402_c0_seq10_ssr638	aat	7	638	659	AAGTAATGGCTTGCCCTTGC	ACAACTCCTTAAGACTAGGGC	59.102	56.736	412
Fraxinus_pennsylvanica_120313_comp33774_c0_seq1_ssr106	tca	7	106	127	ACTCTTGTTCCAATCTGCTGC	TATTTCTGCTGGGCCAGTGG	58.842	60.034	115
Fraxinus_pennsylvanica_120313_comp60321_c0_seq8_ssr2210	cag	7	2210	2231	GGTCGAGGAGCTTTGAGTGG	AGGGACTGCTGTTGAAACCC	60.39	60.179	389
Fraxinus_pennsylvanica_120313_comp46346_c0_seq1_ssr1069	gaa	7	1069	1090	GGGATTCAGACCCGACATCC	AGGTGGGATATTAAACATAGGAACC	59.893	58.151	261
Fraxinus_pennsylvanica_120313_comp61586_c0_seq3_ssr323	gta	7	323	344	CATCAGCCACTACTCCACCG	CTGACAGGAGAATCGGAGGC	60.179	59.896	197
Fraxinus_pennsylvanica_120313_comp39027_c0_seq1_ssr246	tgg	7	246	267	GCCCACAATCCTTTCATCGC	TCACCACCACTTTATACTCTTCCC	59.899	59.776	199
Fraxinus_pennsylvanica_120313_comp65356_c0_seq6_ssr3706	tcg	7	3706	3727	ATCCGCTGACACCATCATCC	CACCATAGCCGCAATTTCCG	59.893	59.971	211
Fraxinus_pennsylvanica_120313_comp51949_c0_seq1_ssr116	tcc	8	116	140	CAGATCTGCAAATGGCCAGC	ACTGATCCAGGGAGTGTTGC	59.898	59.674	238
Fraxinus_pennsylvanica_120313_comp62492_c0_seq4_ssr799	tgg	7	799	820	ATTTGCTGGAGCTCAGGTGG	CTCCATAACTCTCACCCGGC	60.323	59.895	407
Fraxinus_pennsylvanica_120313_comp43390_c0_seq1_ssr188	gag	7	188	209	GCTAATTGACCCACTAAAGCCC	AGTTGCGACTCATCTCAAATGC	59.312	59.582	212
Fraxinus_pennsylvanica_120313_comp60321_c0_seq7_ssr2052	cag	7	2052	2073	TGCCAACTGATTGCAACACG	TTGTGATACTTGGCTCCCGC	59.969	60.392	404

## Sheet: Tetranucleotides
Tetranucleotides with primers
SSR ID	Motif	# Repeats	Start	End	Forward Primer	Reverse Primer	Forward Tm	Reverse Tm	Fragment Size
Fraxinus_pennsylvanica_120313_comp62931_c0_seq5_ssr166	cttc	6	166	190	CTACCCTGCTTGGTCGAAGG	AGAAGGGCAAGACTTGTCGG	60.108	59.965	348
