# Supplementary material for: The green ash transcriptome and identification of genes responding to abiotic and biotic stresses
Source: BMC Genomics. 2016 Sep 2;17(1):702. doi: 10.1186/s12864-016-3052-0 (PMC5009568; doi:10.1186/s12864-016-3052-0)
Supplement: Additional file 4: — Differential expression results. Each differential expression experiment is included as a separate table and includes a transcript name and all output from DESeq2 including log fold change and adjusted p-values. Annotation information available for each transcript has been added. (XLSX 3320 kb) [file 12864_2016_3052_MOESM4_ESM.xlsx]

## Sheet: EAB TvC Down
	baseMean	log2FoldChange	lfcSE	stat	pvalue	padj	Sprot ID	Sprot Description	Trembl ID	Trembl Description
Fraxinus_pennsylvanica_120313_comp62319_c0_seq4	725.622	-7.58223	0.430253	-17.6227	1.64892e-69	1.47522e-65	sp|O64640|CXE8_ARATH	Probable carboxylesterase 8 OS=Arabidopsis thaliana GN=CXE8 PE=2 SV=1	Q5ZF87_PLAMJ	Putative uncharacterized protein (Fragment) OS=Plantago major PE=2 SV=1
Fraxinus_pennsylvanica_120313_comp66024_c0_seq1	787.715	-4.78326	0.302621	-15.8061	2.82272e-56	9.01919e-53	sp|Q9F234|AGL2_BACTQ	Alpha-glucosidase 2 OS=Bacillus thermoamyloliquefaciens PE=3 SV=1	D7U407_VITVI	Putative uncharacterized protein OS=Vitis vinifera GN=VIT_02s0033g01410 PE=3 SV=1
Fraxinus_pennsylvanica_120313_comp42400_c0_seq1	1389.26	-6.48497	0.424191	-15.2878	9.21556e-53	2.29022e-49
Fraxinus_pennsylvanica_120313_comp62319_c0_seq3	426.94	-8.54494	0.572122	-14.9355	1.93546e-50	4.22336e-47	sp|Q0ZPV7|CXE1_ACTER	Carboxylesterase 1 OS=Actinidia eriantha GN=CXE1 PE=1 SV=1	K4AZE2_SOLLC	Uncharacterized protein OS=Solanum lycopersicum GN=Solyc01g094010.2 PE=4 SV=1
Fraxinus_pennsylvanica_120313_comp53408_c0_seq1	511.494	-9.55288	0.639985	-14.9267	2.20864e-50	4.70472e-47	sp|Q9FMG1|MCA3_ARATH	Metacaspase-3 OS=Arabidopsis thaliana GN=AMC3 PE=2 SV=1	M1AXU5_SOLTU	Uncharacterized protein OS=Solanum tuberosum GN=PGSC0003DMG400012554 PE=4 SV=1
Fraxinus_pennsylvanica_120313_comp63359_c0_seq1	465.823	-7.48524	0.525818	-14.2354	5.52248e-46	8.09958e-43			M1C1W6_SOLTU	Uncharacterized protein OS=Solanum tuberosum GN=PGSC0003DMG400022494 PE=4 SV=1
Fraxinus_pennsylvanica_120313_comp59140_c0_seq2	138.501	-3.35171	0.253568	-13.2182	6.89153e-40	6.49008e-37			K4CVN5_SOLLC	Uncharacterized protein OS=Solanum lycopersicum GN=Solyc09g082580.2 PE=4 SV=1
Fraxinus_pennsylvanica_120313_comp66183_c0_seq18	705.976	-7.07574	0.549365	-12.8799	5.84377e-38	5.12567e-35	sp|Q9LHK4|AB8B_ARATH	Putative ABC transporter B family member 8 OS=Arabidopsis thaliana GN=ABCB8 PE=5 SV=1	B9RKG7_RICCO	Multidrug resistance protein 1, 2, putative OS=Ricinus communis GN=RCOM_1049340 PE=3 SV=1
Fraxinus_pennsylvanica_120313_comp62319_c0_seq2	335.929	-6.93186	0.545315	-12.7117	5.09347e-37	4.38166e-34	sp|Q0ZPV7|CXE1_ACTER	Carboxylesterase 1 OS=Actinidia eriantha GN=CXE1 PE=1 SV=1	Q5ZF87_PLAMJ	Putative uncharacterized protein (Fragment) OS=Plantago major PE=2 SV=1
Fraxinus_pennsylvanica_120313_comp63359_c0_seq3	217.504	-8.00287	0.631749	-12.6678	8.919e-37	7.5278e-34	sp|Q25460|FP1_MYTED	Adhesive plaque matrix protein (Fragment) OS=Mytilus edulis GN=FP1 PE=1 SV=1	M1C1W6_SOLTU	Uncharacterized protein OS=Solanum tuberosum GN=PGSC0003DMG400022494 PE=4 SV=1
Fraxinus_pennsylvanica_120313_comp52246_c0_seq1	157.769	-5.84667	0.464938	-12.5751	2.89269e-36	2.31069e-33			F6I0L7_VITVI	Putative uncharacterized protein OS=Vitis vinifera GN=VIT_03s0038g04550 PE=4 SV=1
Fraxinus_pennsylvanica_120313_comp67506_c0_seq1	961.555	-7.36453	0.593879	-12.4007	2.58962e-35	1.8836e-32	sp|P85524|KIRO_ACTDE	Kirola OS=Actinidia deliciosa PE=1 SV=1	D6MWR7_SALMI	Putative major latex-like protein OS=Salvia miltiorrhiza GN=MLP PE=4 SV=1
Fraxinus_pennsylvanica_120313_comp63926_c0_seq1	950.796	-8.31374	0.675198	-12.313	7.7068e-35	5.30382e-32	sp|Q39214|RPM1_ARATH	Disease resistance protein RPM1 OS=Arabidopsis thaliana GN=RPM1 PE=1 SV=1	K4AY74_SOLLC	Uncharacterized protein OS=Solanum lycopersicum GN=Solyc01g086810.2 PE=4 SV=1
Fraxinus_pennsylvanica_120313_comp52941_c0_seq1	289.09	-8.17628	0.666823	-12.2615	1.45703e-34	9.80111e-32	sp|Q94JV4|SUI12_ARATH	Protein translation factor SUI1 homolog 2 OS=Arabidopsis thaliana GN=At1g54290 PE=3 SV=1	V4TYE7_9ROSI	Uncharacterized protein OS=Citrus clementina GN=CICLE_v10009975mg PE=4 SV=1
Fraxinus_pennsylvanica_120313_comp45413_c0_seq2	474.347	-7.53681	0.616197	-12.2312	2.11872e-34	1.39377e-31	sp|O81865|P2A01_ARATH	Protein PHLOEM PROTEIN 2-LIKE A1 OS=Arabidopsis thaliana GN=PP2A1 PE=2 SV=1	M1ANS2_SOLTU	Uncharacterized protein OS=Solanum tuberosum GN=PGSC0003DMG402010355 PE=4 SV=1
Fraxinus_pennsylvanica_120313_comp44266_c0_seq1	136.652	-3.2742	0.272015	-12.0368	2.27527e-33	1.40385e-30
Fraxinus_pennsylvanica_120313_comp50941_c0_seq1	1259.39	-6.00656	0.507485	-11.8359	2.54538e-32	1.43223e-29	sp|P18670|LECA_ARTIN	Agglutinin alpha chain OS=Artocarpus integer PE=1 SV=2	D7U042_VITVI	Putative uncharacterized protein OS=Vitis vinifera GN=VIT_09s0002g02610 PE=4 SV=1
Fraxinus_pennsylvanica_120313_comp51805_c0_seq2	139.527	-6.39202	0.541248	-11.8098	3.47438e-32	1.93068e-29	sp|Q41001|BCP_PEA	Blue copper protein OS=Pisum sativum PE=2 SV=1	V4SHM2_9ROSI	Uncharacterized protein OS=Citrus clementina GN=CICLE_v10002591mg PE=4 SV=1
Fraxinus_pennsylvanica_120313_comp63237_c0_seq1	829.829	-2.90863	0.247376	-11.7579	6.42922e-32	3.46504e-29	sp|Q8RJP2|RHIE_DICD3	Rhamnogalacturonate lyase OS=Dickeya dadantii (strain 3937) GN=rhiE PE=1 SV=1	K4BUA4_SOLLC	Uncharacterized protein OS=Solanum lycopersicum GN=Solyc04g076660.2 PE=4 SV=1
Fraxinus_pennsylvanica_120313_comp65126_c0_seq4	119.744	-3.22658	0.275897	-11.6949	1.35391e-31	7.04239e-29	sp|Q9LJX0|AB19B_ARATH	ABC transporter B family member 19 OS=Arabidopsis thaliana GN=ABCB19 PE=1 SV=1	B9IJV9_POPTR	Multidrug resistance P-glycoprotein OS=Populus trichocarpa GN=POPTR_0017s11750g PE=3 SV=1
Fraxinus_pennsylvanica_120313_comp57611_c0_seq2	323.441	-5.22134	0.446988	-11.6812	1.59089e-31	8.1799e-29	sp|P13089|AUX28_SOYBN	Auxin-induced protein AUX28 OS=Glycine max GN=AUX28 PE=2 SV=1	Q1W389_STRAF	Auxin-responsive protein OS=Striga asiatica PE=2 SV=1
Fraxinus_pennsylvanica_120313_comp64288_c0_seq1	191.362	-7.48656	0.642232	-11.6571	2.11104e-31	1.06105e-28	sp|P37571|CLPC_BACSU	Negative regulator of genetic competence ClpC/MecB OS=Bacillus subtilis (strain 168) GN=clpC PE=1 SV=1	B9HHQ3_POPTR	Uncharacterized protein OS=Populus trichocarpa GN=POPTR_0008s06900g PE=4 SV=2
Fraxinus_pennsylvanica_120313_comp64971_c1_seq3	4680.93	-3.3388	0.287654	-11.607	3.79563e-31	1.85422e-28	sp|Q9SPP9|RG1_RAUSE	Raucaffricine-O-beta-D-glucosidase OS=Rauvolfia serpentina GN=RG PE=1 SV=1	Q8GVD0_OLEEU	Beta-glucosidase OS=Olea europaea subsp. europaea GN=bglc PE=2 SV=1
Fraxinus_pennsylvanica_120313_comp45413_c0_seq1	356.096	-7.07531	0.614502	-11.5139	1.12293e-30	5.23252e-28	sp|O81865|P2A01_ARATH	Protein PHLOEM PROTEIN 2-LIKE A1 OS=Arabidopsis thaliana GN=PP2A1 PE=2 SV=1	B9SDQ5_RICCO	ATPP2-A2, putative OS=Ricinus communis GN=RCOM_1289510 PE=4 SV=1
Fraxinus_pennsylvanica_120313_comp49575_c0_seq2	160.967	-7.41898	0.645393	-11.4953	1.39333e-30	6.45886e-28			E0CNZ3_VITVI	Putative uncharacterized protein OS=Vitis vinifera GN=VIT_18s0001g08750 PE=4 SV=1
Fraxinus_pennsylvanica_120313_comp59727_c0_seq2	434.606	-4.27061	0.373096	-11.4464	2.45116e-30	1.12459e-27	sp|Q8LFG1|AMY2_ARATH	Probable alpha-amylase 2 OS=Arabidopsis thaliana GN=AMY2 PE=2 SV=1	Q5ZFR9_PLAMJ	Alpha-amylase OS=Plantago major GN=aamy1 PE=2 SV=1
Fraxinus_pennsylvanica_120313_comp63237_c0_seq2	743.395	-2.90143	0.25379	-11.4324	2.88047e-30	1.31482e-27	sp|Q8RJP2|RHIE_DICD3	Rhamnogalacturonate lyase OS=Dickeya dadantii (strain 3937) GN=rhiE PE=1 SV=1	K4BUA4_SOLLC	Uncharacterized protein OS=Solanum lycopersicum GN=Solyc04g076660.2 PE=4 SV=1
Fraxinus_pennsylvanica_120313_comp65952_c0_seq2	110.621	-7.02243	0.6185	-11.354	7.08712e-30	3.04835e-27	sp|Q9FL41|WTR38_ARATH	WAT1-related protein At5g07050 OS=Arabidopsis thaliana GN=At5g07050 PE=2 SV=1	B9I0N9_POPTR	Uncharacterized protein OS=Populus trichocarpa GN=POPTR_0011s15150g PE=4 SV=2
Fraxinus_pennsylvanica_120313_comp63353_c0_seq3	194.127	-4.3909	0.387641	-11.3272	9.61978e-30	4.0983e-27	sp|Q9SGP2|HSL1_ARATH	Receptor-like protein kinase HSL1 OS=Arabidopsis thaliana GN=HSL1 PE=2 SV=1	M1CGM6_SOLTU	Uncharacterized protein OS=Solanum tuberosum GN=PGSC0003DMG400026072 PE=3 SV=1
Fraxinus_pennsylvanica_120313_comp58975_c0_seq1	106.469	-6.92338	0.613937	-11.277	1.70437e-29	7.12538e-27	sp|Q9Y6U7|RN215_HUMAN	RING finger protein 215 OS=Homo sapiens GN=RNF215 PE=2 SV=2	K4CG71_SOLLC	Uncharacterized protein OS=Solanum lycopersicum GN=Solyc07g055330.2 PE=4 SV=1
Fraxinus_pennsylvanica_120313_comp50124_c0_seq1	4053.01	-3.76831	0.335482	-11.2325	2.82344e-29	1.15343e-26	sp|Q9ZPW9|NLTP8_ARATH	Non-specific lipid-transfer protein 8 OS=Arabidopsis thaliana GN=LTP8 PE=3 SV=1	I1MJG4_SOYBN	Uncharacterized protein OS=Glycine max PE=4 SV=1
Fraxinus_pennsylvanica_120313_comp48911_c0_seq1	1280.67	-7.39919	0.658982	-11.2282	2.96411e-29	1.19994e-26
Fraxinus_pennsylvanica_120313_comp65952_c0_seq8	107.964	-7.46193	0.66858	-11.1609	6.33693e-29	2.46495e-26	sp|Q6NMB7|WTR7_ARATH	WAT1-related protein At1g43650 OS=Arabidopsis thaliana GN=At1g43650 PE=2 SV=1	B9RYZ0_RICCO	Auxin-induced protein 5NG4, putative OS=Ricinus communis GN=RCOM_1314930 PE=4 SV=1
Fraxinus_pennsylvanica_120313_comp64971_c1_seq4	5214.72	-3.36209	0.301715	-11.1433	7.72358e-29	2.94042e-26	sp|Q9SPP9|RG1_RAUSE	Raucaffricine-O-beta-D-glucosidase OS=Rauvolfia serpentina GN=RG PE=1 SV=1	Q8GVD0_OLEEU	Beta-glucosidase OS=Olea europaea subsp. europaea GN=bglc PE=2 SV=1
Fraxinus_pennsylvanica_120313_comp24821_c0_seq1	582.677	-7.32497	0.657703	-11.1372	8.26832e-29	3.12124e-26			D6MWR7_SALMI	Putative major latex-like protein OS=Salvia miltiorrhiza GN=MLP PE=4 SV=1
Fraxinus_pennsylvanica_120313_comp60351_c0_seq1	212.215	-3.77708	0.3395	-11.1254	9.43565e-29	3.53209e-26	sp|Q9FII5|TDR_ARATH	Leucine-rich repeat receptor-like protein kinase TDR OS=Arabidopsis thaliana GN=TDR PE=1 SV=1	M1AUX7_SOLTU	Uncharacterized protein OS=Solanum tuberosum GN=PGSC0003DMG400011833 PE=4 SV=1
Fraxinus_pennsylvanica_120313_comp63031_c0_seq1	265.41	-6.91844	0.622143	-11.1203	9.98838e-29	3.69264e-26	sp|Q94AP3|WAT1_ARATH	Protein WALLS ARE THIN 1 OS=Arabidopsis thaliana GN=WAT1 PE=1 SV=1	M0ZWP0_SOLTU	Uncharacterized protein OS=Solanum tuberosum GN=PGSC0003DMG400003759 PE=4 SV=1
Fraxinus_pennsylvanica_120313_comp62310_c0_seq1	198.513	-7.25555	0.65282	-11.1142	1.07039e-28	3.92475e-26	sp|Q9LMX7|C78A5_ARATH	Cytochrome P450 78A5 OS=Arabidopsis thaliana GN=CYP78A5 PE=2 SV=1	A5BES1_VITVI	Putative uncharacterized protein OS=Vitis vinifera GN=VITISV_028565 PE=3 SV=1
Fraxinus_pennsylvanica_120313_comp59123_c0_seq3	99.7318	-5.71913	0.515424	-11.096	1.3123e-28	4.7921e-26	sp|P62343|CDPK1_PLAFK	Calcium-dependent protein kinase 1 OS=Plasmodium falciparum (isolate K1 / Thailand) GN=CPK1 PE=1 SV=2	M1C3U6_SOLTU	Uncharacterized protein OS=Solanum tuberosum GN=PGSC0003DMG400022966 PE=4 SV=1
Fraxinus_pennsylvanica_120313_comp50936_c0_seq1	885.286	-7.05877	0.63634	-11.0928	1.36e-28	4.94608e-26	sp|Q9ZVR5|PP2B2_ARATH	Putative F-box protein PP2-B2 OS=Arabidopsis thaliana GN=PP2B2 PE=3 SV=2	K4C242_SOLLC	Uncharacterized protein OS=Solanum lycopersicum GN=Solyc05g053620.2 PE=4 SV=1
Fraxinus_pennsylvanica_120313_comp42150_c0_seq1	182.511	-5.64551	0.509288	-11.0851	1.48184e-28	5.36737e-26	sp|Q8RW93|LBP65_ARATH	Putative lipid-binding protein At4g00165 OS=Arabidopsis thaliana GN=At4g00165 PE=2 SV=1	A9PHT6_POPTR	Uncharacterized protein OS=Populus trichocarpa GN=POPTR_0018s01890g PE=2 SV=1
Fraxinus_pennsylvanica_120313_comp60658_c0_seq2	344.056	-6.08912	0.550774	-11.0556	2.06033e-28	7.37317e-26	sp|Q9SPP9|RG1_RAUSE	Raucaffricine-O-beta-D-glucosidase OS=Rauvolfia serpentina GN=RG PE=1 SV=1	Q8GVD0_OLEEU	Beta-glucosidase OS=Olea europaea subsp. europaea GN=bglc PE=2 SV=1
Fraxinus_pennsylvanica_120313_comp47231_c0_seq2	72.4255	-4.90642	0.445776	-11.0065	3.55605e-28	1.23792e-25	sp|Q9ZQG9|E1314_ARATH	Glucan endo-1,3-beta-glucosidase 14 OS=Arabidopsis thaliana GN=At2g27500 PE=1 SV=2	K9MBF2_SOLTU	Beta-1,3-glucanase 3 OS=Solanum tuberosum GN=B13G_3 PE=2 SV=1
Fraxinus_pennsylvanica_120313_comp58936_c0_seq1	72.6547	-6.65333	0.605148	-10.9946	4.05906e-28	1.40755e-25	sp|O82089|CCH_ARATH	Copper transport protein CCH OS=Arabidopsis thaliana GN=CCH PE=1 SV=1	M1D6P1_SOLTU	Uncharacterized protein OS=Solanum tuberosum GN=PGSC0003DMG400033112 PE=4 SV=1
Fraxinus_pennsylvanica_120313_comp65288_c0_seq4	285.42	-7.37272	0.670692	-10.9927	4.14282e-28	1.43105e-25			S8E7P7_9LAMI	Uncharacterized protein (Fragment) OS=Genlisea aurea GN=M569_02915 PE=4 SV=1
Fraxinus_pennsylvanica_120313_comp65952_c0_seq15	70.3314	-5.99092	0.546338	-10.9656	5.5929e-28	1.90983e-25	sp|Q9FGG3|WTR45_ARATH	WAT1-related protein At5g64700 OS=Arabidopsis thaliana GN=At5g64700 PE=2 SV=1	D7TVW3_VITVI	Putative uncharacterized protein OS=Vitis vinifera GN=VIT_02s0025g03140 PE=4 SV=1
Fraxinus_pennsylvanica_120313_comp51140_c0_seq4	156.979	-9.0946	0.833132	-10.9162	9.64846e-28	3.20895e-25	sp|O82255|GRC13_ARATH	Glutaredoxin-C13 OS=Arabidopsis thaliana GN=GRXC13 PE=3 SV=1	C6SXG8_SOYBN	Uncharacterized protein OS=Glycine max PE=2 SV=1
Fraxinus_pennsylvanica_120313_comp59236_c0_seq1	196.669	-9.10945	0.845624	-10.7725	4.6445e-27	1.44782e-24	sp|Q9SHY6|EXPB2_ARATH	Putative expansin-B2 OS=Arabidopsis thaliana GN=EXPB2 PE=3 SV=2	V4RL01_9ROSI	Uncharacterized protein OS=Citrus clementina GN=CICLE_v10005627mg PE=3 SV=1
Fraxinus_pennsylvanica_120313_comp45635_c0_seq1	4310.64	-7.25204	0.677827	-10.6989	1.02944e-26	3.14335e-24
Fraxinus_pennsylvanica_120313_comp62754_c0_seq3	271.541	-2.79699	0.262964	-10.6364	2.01737e-26	5.99622e-24	sp|Q94BT9|ATOX1_ARATH	Copper transport protein ATX1 OS=Arabidopsis thaliana GN=ATX1 PE=1 SV=1	F6HYY0_VITVI	Putative uncharacterized protein OS=Vitis vinifera GN=VIT_14s0128g00190 PE=4 SV=1
Fraxinus_pennsylvanica_120313_comp49933_c0_seq2	118.1	-7.16188	0.677934	-10.5643	4.36281e-26	1.25506e-23	sp|Q52QH4|NAC68_ORYSJ	NAC domain-containing protein 68 OS=Oryza sativa subsp. japonica GN=NAC68 PE=2 SV=1	B9RH27_RICCO	Transcription factor, putative OS=Ricinus communis GN=RCOM_1446420 PE=4 SV=1
Fraxinus_pennsylvanica_120313_comp50767_c0_seq1	123.179	-7.64147	0.724475	-10.5476	5.21102e-26	1.48003e-23	sp|Q8RZB5|CML10_ORYSJ	Probable calcium-binding protein CML10 OS=Oryza sativa subsp. japonica GN=CML10 PE=2 SV=1	V4T947_9ROSI	Uncharacterized protein OS=Citrus clementina GN=CICLE_v10002944mg PE=4 SV=1
Fraxinus_pennsylvanica_120313_comp57254_c0_seq2	135.738	-3.66574	0.34891	-10.5063	8.08213e-26	2.2667e-23			K4BID2_SOLLC	Uncharacterized protein OS=Solanum lycopersicum GN=Solyc03g083560.1 PE=4 SV=1
Fraxinus_pennsylvanica_120313_comp56130_c0_seq1	166.292	-5.66002	0.539529	-10.4907	9.53492e-26	2.65748e-23	sp|P82859|LECA_CASCR	Agglutinin OS=Castanea crenata PE=1 SV=1	M1AF99_SOLTU	Uncharacterized protein OS=Solanum tuberosum GN=PGSC0003DMG400008353 PE=4 SV=1
Fraxinus_pennsylvanica_120313_comp54337_c0_seq2	104.752	-6.75547	0.644143	-10.4875	9.85702e-26	2.73024e-23
Fraxinus_pennsylvanica_120313_comp62265_c0_seq10	179.159	-3.3245	0.317421	-10.4735	1.14369e-25	3.14834e-23	sp|Q9FI00|MLO11_ARATH	MLO-like protein 11 OS=Arabidopsis thaliana GN=MLO11 PE=2 SV=1	K4CH09_SOLLC	MLO-like protein OS=Solanum lycopersicum GN=Solyc07g063260.2 PE=3 SV=1
Fraxinus_pennsylvanica_120313_comp52690_c0_seq3	282.663	-6.74117	0.644278	-10.4631	1.27563e-25	3.50078e-23	sp|Q38879|TRXH2_ARATH	Thioredoxin H2 OS=Arabidopsis thaliana GN=TRX2 PE=2 SV=2	D7TNF9_VITVI	Putative uncharacterized protein OS=Vitis vinifera GN=VIT_01s0026g01460 PE=4 SV=1
Fraxinus_pennsylvanica_120313_comp42927_c0_seq1	114.59	-7.30229	0.697985	-10.462	1.2916e-25	3.53377e-23			M1D1W9_SOLTU	Uncharacterized protein OS=Solanum tuberosum GN=PGSC0003DMG400030948 PE=4 SV=1
Fraxinus_pennsylvanica_120313_comp43050_c0_seq1	98.9579	-7.36565	0.704869	-10.4497	1.47043e-25	3.95056e-23
Fraxinus_pennsylvanica_120313_comp54337_c0_seq1	74.7336	-6.77944	0.651664	-10.4033	2.39556e-25	6.32217e-23
Fraxinus_pennsylvanica_120313_comp63359_c0_seq2	292.708	-7.44946	0.718932	-10.3618	3.69774e-25	9.53377e-23			M1C1W6_SOLTU	Uncharacterized protein OS=Solanum tuberosum GN=PGSC0003DMG400022494 PE=4 SV=1
Fraxinus_pennsylvanica_120313_comp58936_c0_seq4	59.9337	-6.58625	0.635907	-10.3572	3.87959e-25	9.9453e-23	sp|O82089|CCH_ARATH	Copper transport protein CCH OS=Arabidopsis thaliana GN=CCH PE=1 SV=1	M1D6P1_SOLTU	Uncharacterized protein OS=Solanum tuberosum GN=PGSC0003DMG400033112 PE=4 SV=1
Fraxinus_pennsylvanica_120313_comp55310_c0_seq2	107.454	-8.14819	0.787607	-10.3455	4.38607e-25	1.11796e-22	sp|Q6NMB7|WTR7_ARATH	WAT1-related protein At1g43650 OS=Arabidopsis thaliana GN=At1g43650 PE=2 SV=1	B9GTI9_POPTR	Uncharacterized protein OS=Populus trichocarpa GN=POPTR_0002s06890g PE=4 SV=1
Fraxinus_pennsylvanica_120313_comp64288_c0_seq2	114.334	-6.38109	0.617272	-10.3376	4.76486e-25	1.20422e-22	sp|Q8XZR0|CLPB_RALSO	Chaperone protein ClpB OS=Ralstonia solanacearum (strain GMI1000) GN=clpB PE=3 SV=1	B9HHQ3_POPTR	Uncharacterized protein OS=Populus trichocarpa GN=POPTR_0008s06900g PE=4 SV=2
Fraxinus_pennsylvanica_120313_comp50070_c0_seq1	767.756	-6.97214	0.676036	-10.3133	6.1377e-25	1.5328e-22			B9R7E4_RICCO	Putative uncharacterized protein OS=Ricinus communis GN=RCOM_1590950 PE=4 SV=1
Fraxinus_pennsylvanica_120313_comp64477_c0_seq5	363.09	-4.46625	0.433116	-10.3119	6.22696e-25	1.5475e-22	sp|O82188|RDR5_ARATH	Probable RNA-dependent RNA polymerase 5 OS=Arabidopsis thaliana GN=RDR5 PE=2 SV=2	K4C5R0_SOLLC	Uncharacterized protein OS=Solanum lycopersicum GN=Solyc06g051170.2 PE=4 SV=1
Fraxinus_pennsylvanica_120313_comp62672_c0_seq4	75.1963	-6.85991	0.665315	-10.3108	6.29942e-25	1.56118e-22	sp|P47735|RLK5_ARATH	Receptor-like protein kinase 5 OS=Arabidopsis thaliana GN=RLK5 PE=1 SV=1	F6GZM2_VITVI	Putative uncharacterized protein OS=Vitis vinifera GN=VIT_18s0001g08240 PE=3 SV=1
Fraxinus_pennsylvanica_120313_comp60658_c0_seq7	305.696	-5.44202	0.528554	-10.296	7.34155e-25	1.79951e-22	sp|Q5Z9Z0|BGL24_ORYSJ	Beta-glucosidase 24 OS=Oryza sativa subsp. japonica GN=BGLU24 PE=2 SV=1	Q9ZPB6_DIGLA	Cardenolide 16-O-glucohydrolase OS=Digitalis lanata PE=2 SV=2
Fraxinus_pennsylvanica_120313_comp52439_c0_seq2	180.238	-4.15364	0.403831	-10.2856	8.18295e-25	1.98939e-22	sp|F4JVA9|SFH2_ARATH	Phosphatidylinositol/phosphatidylcholine transfer protein SFH2 OS=Arabidopsis thaliana GN=SFH2 PE=2 SV=1	M5VZ33_PRUPE	Uncharacterized protein OS=Prunus persica GN=PRUPE_ppa008306mg PE=4 SV=1
Fraxinus_pennsylvanica_120313_comp55351_c0_seq2	86.3327	-4.00162	0.389429	-10.2756	9.07618e-25	2.19462e-22	sp|Q8LFU0|NFYAA_ARATH	Nuclear transcription factor Y subunit A-10 OS=Arabidopsis thaliana GN=NFYA10 PE=2 SV=2	F6I3K7_VITVI	Putative uncharacterized protein OS=Vitis vinifera GN=VIT_08s0032g01190 PE=4 SV=1
Fraxinus_pennsylvanica_120313_comp36223_c0_seq1	262.707	-6.78385	0.66214	-10.2453	1.24191e-24	2.93938e-22
Fraxinus_pennsylvanica_120313_comp58055_c1_seq1	409.174	-2.68532	0.265007	-10.133	3.94166e-24	9.08877e-22	sp|Q3L181|PERR_RAUSE	Perakine reductase OS=Rauvolfia serpentina GN=PR PE=1 SV=1	K4B0C6_SOLLC	Uncharacterized protein OS=Solanum lycopersicum GN=Solyc01g097390.2 PE=4 SV=1
Fraxinus_pennsylvanica_120313_comp57894_c0_seq4	1625.16	-2.32874	0.229911	-10.1289	4.11334e-24	9.46026e-22	sp|P33627|TBA6_MAIZE	Tubulin alpha-6 chain OS=Zea mays GN=TUBA6 PE=2 SV=1	B9T1E6_RICCO	Tubulin alpha chain, putative OS=Ricinus communis GN=RCOM_1361220 PE=3 SV=1
Fraxinus_pennsylvanica_120313_comp57403_c0_seq1	79.0363	-5.98566	0.591595	-10.1178	4.60479e-24	1.05634e-21
Fraxinus_pennsylvanica_120313_comp55561_c0_seq7	64.2655	-6.98261	0.690198	-10.1168	4.6525e-24	1.06455e-21	sp|Q9SAK5|APL_ARATH	Myb family transcription factor APL OS=Arabidopsis thaliana GN=APL PE=2 SV=2	A5ASR1_VITVI	Putative uncharacterized protein OS=Vitis vinifera GN=VIT_19s0085g00890 PE=4 SV=1
Fraxinus_pennsylvanica_120313_comp44369_c0_seq1	104.302	-6.49206	0.642377	-10.1063	5.17959e-24	1.18214e-21			Q40768_PRUDU	Extensin OS=Prunus dulcis PE=2 SV=1
Fraxinus_pennsylvanica_120313_comp62265_c0_seq1	166.061	-2.63705	0.261885	-10.0695	7.53649e-24	1.69821e-21	sp|Q9FI00|MLO11_ARATH	MLO-like protein 11 OS=Arabidopsis thaliana GN=MLO11 PE=2 SV=1	K4CH09_SOLLC	MLO-like protein OS=Solanum lycopersicum GN=Solyc07g063260.2 PE=3 SV=1
Fraxinus_pennsylvanica_120313_comp53794_c0_seq1	58.6809	-6.91816	0.687213	-10.067	7.73183e-24	1.73367e-21			M1ASX4_SOLTU	Uncharacterized protein OS=Solanum tuberosum GN=PGSC0003DMG400011344 PE=4 SV=1
Fraxinus_pennsylvanica_120313_comp53360_c0_seq1	82.6287	-7.54556	0.750067	-10.0599	8.31243e-24	1.85456e-21	sp|Q94DH3|PCL1_ORYSJ	Transcription factor PCL1 OS=Oryza sativa subsp. japonica GN=PCL1 PE=2 SV=1	B9STM7_RICCO	Putative uncharacterized protein OS=Ricinus communis GN=RCOM_0825660 PE=4 SV=1
Fraxinus_pennsylvanica_120313_comp54936_c0_seq1	96.4371	-8.58936	0.85506	-10.0453	9.63261e-24	2.13315e-21			M4T4A6_ARAHY	Uncharacterized protein OS=Arachis hypogaea PE=2 SV=1
Fraxinus_pennsylvanica_120313_comp50673_c0_seq1	207.704	-7.13547	0.710984	-10.0361	1.05826e-23	2.32056e-21
Fraxinus_pennsylvanica_120313_comp47455_c0_seq1	51.2	-6.08927	0.60782	-10.0182	1.26789e-23	2.73993e-21
Fraxinus_pennsylvanica_120313_comp63291_c0_seq7	138.445	-4.32296	0.433007	-9.98359	1.79841e-23	3.8492e-21	sp|Q6LA54|YF48_SCHPO	Uncharacterized WD repeat-containing protein C3H5.08c OS=Schizosaccharomyces pombe (strain 972 / ATCC 24843) GN=SPAC3H5.08c PE=1 SV=2	K4BI63_SOLLC	Uncharacterized protein OS=Solanum lycopersicum GN=Solyc03g082870.2 PE=4 SV=1
Fraxinus_pennsylvanica_120313_comp50971_c0_seq2	1025.28	-6.1245	0.616785	-9.92973	3.09097e-23	6.53751e-21	sp|Q5Z676|CML29_ORYSJ	Probable calcium-binding protein CML29 OS=Oryza sativa subsp. japonica GN=CML29 PE=2 SV=1	M5XFE5_PRUPE	Uncharacterized protein OS=Prunus persica GN=PRUPE_ppa012710mg PE=4 SV=1
Fraxinus_pennsylvanica_120313_comp53548_c0_seq1	1275.75	-4.72539	0.475999	-9.92732	3.16642e-23	6.66557e-21	sp|Q9FK81|Y5258_ARATH	Uncharacterized protein At5g22580 OS=Arabidopsis thaliana GN=At5g22580 PE=1 SV=1	A5C6X0_VITVI	Putative uncharacterized protein OS=Vitis vinifera GN=VIT_06s0061g01380 PE=4 SV=1
Fraxinus_pennsylvanica_120313_comp48857_c0_seq1	2318.21	-6.75855	0.681554	-9.91638	3.53322e-23	7.36838e-21	sp|P19243|HSP11_PEA	18.1 kDa class I heat shock protein OS=Pisum sativum GN=HSP18.1 PE=2 SV=1	B9SWM7_RICCO	Heat-shock protein, putative OS=Ricinus communis GN=RCOM_0497680 PE=3 SV=1
Fraxinus_pennsylvanica_120313_comp62265_c0_seq3	229.091	-3.00797	0.303389	-9.91454	3.59895e-23	7.48799e-21	sp|Q9FI00|MLO11_ARATH	MLO-like protein 11 OS=Arabidopsis thaliana GN=MLO11 PE=2 SV=1	K4CH09_SOLLC	MLO-like protein OS=Solanum lycopersicum GN=Solyc07g063260.2 PE=3 SV=1
Fraxinus_pennsylvanica_120313_comp62672_c0_seq6	56.1958	-6.45445	0.657944	-9.81002	1.01951e-22	2.04971e-20	sp|P47735|RLK5_ARATH	Receptor-like protein kinase 5 OS=Arabidopsis thaliana GN=RLK5 PE=1 SV=1	B9GNA0_POPTR	Uncharacterized protein OS=Populus trichocarpa GN=POPTR_0002s11230g PE=3 SV=1
Fraxinus_pennsylvanica_120313_comp52439_c0_seq1	200.086	-4.45112	0.454911	-9.78459	1.31119e-22	2.60105e-20	sp|F4JLE5|SFH1_ARATH	Phosphatidylinositol/phosphatidylcholine transfer protein SFH1 OS=Arabidopsis thaliana GN=SFH1 PE=2 SV=1	M5VZ33_PRUPE	Uncharacterized protein OS=Prunus persica GN=PRUPE_ppa008306mg PE=4 SV=1
Fraxinus_pennsylvanica_120313_comp54604_c0_seq4	54.6822	-5.83397	0.598549	-9.74685	1.9028e-22	3.70884e-20	sp|O80822|PER25_ARATH	Peroxidase 25 OS=Arabidopsis thaliana GN=PER25 PE=2 SV=2	D7TC15_VITVI	Peroxidase OS=Vitis vinifera GN=VIT_11s0016g05320 PE=3 SV=1
Fraxinus_pennsylvanica_120313_comp49344_c0_seq1	52.1321	-6.75983	0.696105	-9.71093	2.70845e-22	5.22229e-20			V4U6T7_9ROSI	Uncharacterized protein OS=Citrus clementina GN=CICLE_v10005370mg PE=4 SV=1
Fraxinus_pennsylvanica_120313_comp62265_c0_seq8	158.096	-2.96296	0.30526	-9.70634	2.83318e-22	5.45104e-20	sp|Q9FI00|MLO11_ARATH	MLO-like protein 11 OS=Arabidopsis thaliana GN=MLO11 PE=2 SV=1	A5BRN0_VITVI	Putative uncharacterized protein OS=Vitis vinifera GN=VITISV_007843 PE=4 SV=1
Fraxinus_pennsylvanica_120313_comp57894_c0_seq1	1561.04	-2.16497	0.223523	-9.6857	3.46822e-22	6.61594e-20	sp|P33627|TBA6_MAIZE	Tubulin alpha-6 chain OS=Zea mays GN=TUBA6 PE=2 SV=1	B9T1E6_RICCO	Tubulin alpha chain, putative OS=Ricinus communis GN=RCOM_1361220 PE=3 SV=1
Fraxinus_pennsylvanica_120313_comp54936_c0_seq3	81.3328	-8.34413	0.862503	-9.67432	3.87669e-22	7.36374e-20			B9SNB6_RICCO	Putative uncharacterized protein OS=Ricinus communis GN=RCOM_0174600 PE=4 SV=1
Fraxinus_pennsylvanica_120313_comp64529_c0_seq2	429.221	-2.16204	0.224025	-9.6509	4.87277e-22	9.15855e-20	sp|Q9M7J9|POT8_ARATH	Potassium transporter 8 OS=Arabidopsis thaliana GN=POT8 PE=2 SV=2	M0ZIA6_SOLTU	Potassium transporter OS=Solanum tuberosum GN=PGSC0003DMG400000501 PE=3 SV=1
Fraxinus_pennsylvanica_120313_comp59828_c0_seq1	58.1078	-6.64912	0.691979	-9.60884	7.33737e-22	1.34794e-19	sp|Q9M9C5|Y1680_ARATH	Probable leucine-rich repeat receptor-like protein kinase At1g68400 OS=Arabidopsis thaliana GN=At1g68400 PE=2 SV=1	F6HFM6_VITVI	Putative uncharacterized protein OS=Vitis vinifera GN=VIT_01s0011g03860 PE=4 SV=1
Fraxinus_pennsylvanica_120313_comp64971_c1_seq12	1232.7	-3.17253	0.330159	-9.60912	7.31709e-22	1.34794e-19	sp|Q7XKV4|BGL12_ORYSJ	Beta-glucosidase 12 OS=Oryza sativa subsp. japonica GN=BGLU12 PE=2 SV=2	Q8GVD0_OLEEU	Beta-glucosidase OS=Olea europaea subsp. europaea GN=bglc PE=2 SV=1
Fraxinus_pennsylvanica_120313_comp48705_c0_seq1	51.8104	-5.00587	0.521108	-9.6062	7.52738e-22	1.37447e-19	sp|Q40588|ASO_TOBAC	L-ascorbate oxidase OS=Nicotiana tabacum GN=AAO PE=2 SV=1	M1D5U8_SOLTU	Uncharacterized protein OS=Solanum tuberosum GN=PGSC0003DMG400032510 PE=4 SV=1
Fraxinus_pennsylvanica_120313_comp45657_c0_seq1	2323.1	-5.33135	0.557926	-9.55566	1.22804e-21	2.20617e-19	sp|P43389|MT3_ACTDE	Metallothionein-like protein type 3 OS=Actinidia deliciosa GN=pKIWI503 PE=2 SV=1	Q84RC4_ARAHY	Metallothionein-like protein OS=Arachis hypogaea GN=MT1 PE=4 SV=1
Fraxinus_pennsylvanica_120313_comp52690_c0_seq1	67.1659	-7.72253	0.809745	-9.537	1.47031e-21	2.60997e-19	sp|Q38879|TRXH2_ARATH	Thioredoxin H2 OS=Arabidopsis thaliana GN=TRX2 PE=2 SV=2	M1BHP2_SOLTU	Uncharacterized protein OS=Solanum tuberosum GN=PGSC0003DMG400017632 PE=4 SV=1
Fraxinus_pennsylvanica_120313_comp61578_c0_seq4	63.5655	-5.25728	0.552675	-9.51242	1.86281e-21	3.29364e-19	sp|Q9SZY4|PTR27_ARATH	Protein NRT1/ PTR FAMILY 6.2 OS=Arabidopsis thaliana GN=NPF6.2 PE=1 SV=1	B9SER1_RICCO	Oligopeptide transporter, putative OS=Ricinus communis GN=RCOM_0222890 PE=3 SV=1
Fraxinus_pennsylvanica_120313_comp55561_c0_seq8	66.8247	-6.14722	0.646687	-9.50571	1.98689e-21	3.49231e-19	sp|Q9SAK5|APL_ARATH	Myb family transcription factor APL OS=Arabidopsis thaliana GN=APL PE=2 SV=2	A5ASR1_VITVI	Putative uncharacterized protein OS=Vitis vinifera GN=VIT_19s0085g00890 PE=4 SV=1
Fraxinus_pennsylvanica_120313_comp52165_c0_seq2	61.5088	-3.90823	0.411821	-9.49011	2.30788e-21	4.04857e-19	sp|Q9SBQ9|F3PH_PETHY	Flavonoid 3'-monooxygenase OS=Petunia hybrida GN=CYP75B2 PE=2 SV=1	Q3C212_VITVI	Flavonoid 3'-hydroxylase OS=Vitis vinifera GN=VvF3'h3 PE=3 SV=1
Fraxinus_pennsylvanica_120313_comp61340_c0_seq3	56.5731	-6.63552	0.699424	-9.48713	2.37482e-21	4.14971e-19	sp|Q9SQZ0|CAAT7_ARATH	Cationic amino acid transporter 7, chloroplastic OS=Arabidopsis thaliana GN=CAT7 PE=3 SV=1	M1ACD4_SOLTU	Uncharacterized protein OS=Solanum tuberosum GN=PGSC0003DMG400007597 PE=4 SV=1
Fraxinus_pennsylvanica_120313_comp29379_c0_seq1	142.651	-7.52621	0.793788	-9.48138	2.50948e-21	4.37647e-19
Fraxinus_pennsylvanica_120313_comp55464_c0_seq2	685.769	-3.65507	0.387135	-9.44132	3.68118e-21	6.27666e-19	sp|A2Z3C4|6PGL4_ORYSI	Probable 6-phosphogluconolactonase 4, chloroplastic OS=Oryza sativa subsp. indica GN=OsI_031067 PE=3 SV=2	K4C607_SOLLC	Uncharacterized protein OS=Solanum lycopersicum GN=Solyc06g053200.2 PE=4 SV=1
Fraxinus_pennsylvanica_120313_comp58947_c0_seq2	889.909	-4.41474	0.468574	-9.42164	4.4408e-21	7.41232e-19	sp|Q96386|MT3_CARPA	Metallothionein-like protein type 3 OS=Carica papaya PE=3 SV=1	D6BQM9_JATCU	Metallothionein-like MT-3 OS=Jatropha curcas GN=JCGZ_20992 PE=2 SV=1
Fraxinus_pennsylvanica_120313_comp49211_c0_seq2	50.3719	-6.64378	0.706631	-9.40205	5.35092e-21	8.84889e-19	sp|Q84UV8|NEC3_NICLS	Bifunctional monodehydroascorbate reductase and carbonic anhydrase nectarin-3 OS=Nicotiana langsdorffii x Nicotiana sanderae GN=NEC3 PE=1 SV=1	B9IIU9_POPTR	Uncharacterized protein OS=Populus trichocarpa GN=POPTR_0016s08050g PE=4 SV=2
Fraxinus_pennsylvanica_120313_comp53808_c0_seq1	82.3269	-3.50271	0.372569	-9.40151	5.37847e-21	8.87805e-19	sp|Q3ZPN4|ACMAT_VITLA	Methanol O-anthraniloyltransferase OS=Vitis labrusca GN=AMAT PE=1 SV=1	F6HJ35_VITVI	Putative uncharacterized protein OS=Vitis vinifera GN=VIT_02s0087g00490 PE=4 SV=1
Fraxinus_pennsylvanica_120313_comp62143_c0_seq2	192.32	-3.43381	0.365962	-9.38299	6.41275e-21	1.04503e-18	sp|Q9P6Q3|BCS1_SCHPO	Probable mitochondrial chaperone bcs1 OS=Schizosaccharomyces pombe (strain 972 / ATCC 24843) GN=SPAC644.07 PE=2 SV=1	M1CTW2_SOLTU	Uncharacterized protein OS=Solanum tuberosum GN=PGSC0003DMG400028986 PE=4 SV=1
Fraxinus_pennsylvanica_120313_comp57888_c0_seq3	55.8745	-6.93751	0.739403	-9.38258	6.43765e-21	1.04718e-18	sp|Q8GUN5|PHL1_ARATH	Protein PHR1-LIKE 1 OS=Arabidopsis thaliana GN=PHL1 PE=1 SV=1	F6H7R1_VITVI	Putative uncharacterized protein OS=Vitis vinifera GN=VIT_07s0197g00060 PE=4 SV=1
Fraxinus_pennsylvanica_120313_comp62265_c0_seq16	206.995	-3.49944	0.373104	-9.37926	6.64402e-21	1.07684e-18	sp|Q9FI00|MLO11_ARATH	MLO-like protein 11 OS=Arabidopsis thaliana GN=MLO11 PE=2 SV=1	M1AXE5_SOLTU	MLO-like protein OS=Solanum tuberosum GN=PGSC0003DMG400012451 PE=3 SV=1
Fraxinus_pennsylvanica_120313_comp64956_c0_seq6	58.7982	-5.72563	0.610655	-9.3762	6.83906e-21	1.10342e-18	sp|Q9SXS2|SUT33_ARATH	Probable sulfate transporter 3.3 OS=Arabidopsis thaliana GN=SULTR3;3 PE=2 SV=2	B9SJ59_RICCO	Sulfate transporter, putative OS=Ricinus communis GN=RCOM_0843730 PE=4 SV=1
Fraxinus_pennsylvanica_120313_comp56875_c0_seq3	79.7315	-3.73567	0.399065	-9.36105	7.89445e-21	1.26574e-18	sp|P82859|LECA_CASCR	Agglutinin OS=Castanea crenata PE=1 SV=1	M1AFA1_SOLTU	Uncharacterized protein OS=Solanum tuberosum GN=PGSC0003DMG400008353 PE=4 SV=1
Fraxinus_pennsylvanica_120313_comp64118_c0_seq2	56.6048	-4.68648	0.501029	-9.35371	8.46271e-21	1.35201e-18	sp|Q02283|HAT5_ARATH	Homeobox-leucine zipper protein HAT5 OS=Arabidopsis thaliana GN=HAT5 PE=1 SV=1	M0ZIA1_SOLTU	Uncharacterized protein OS=Solanum tuberosum GN=PGSC0003DMG400000498 PE=4 SV=1
Fraxinus_pennsylvanica_120313_comp62265_c0_seq15	183.919	-2.95789	0.316357	-9.34985	8.777e-21	1.39723e-18	sp|Q9FI00|MLO11_ARATH	MLO-like protein 11 OS=Arabidopsis thaliana GN=MLO11 PE=2 SV=1	M1AXE5_SOLTU	MLO-like protein OS=Solanum tuberosum GN=PGSC0003DMG400012451 PE=3 SV=1
Fraxinus_pennsylvanica_120313_comp69958_c0_seq1	49.5715	-5.93132	0.634431	-9.34904	8.84481e-21	1.40552e-18	sp|Q43681|NLTP_VIGUN	Probable non-specific lipid-transfer protein AKCS9 OS=Vigna unguiculata PE=2 SV=1	B9SM06_RICCO	Nonspecific lipid-transfer protein, putative OS=Ricinus communis GN=RCOM_1311440 PE=4 SV=1
Fraxinus_pennsylvanica_120313_comp64118_c0_seq1	313.81	-4.63527	0.496877	-9.32879	1.07085e-20	1.68967e-18	sp|Q02283|HAT5_ARATH	Homeobox-leucine zipper protein HAT5 OS=Arabidopsis thaliana GN=HAT5 PE=1 SV=1	F6HV02_VITVI	Putative uncharacterized protein OS=Vitis vinifera GN=VIT_14s0066g01440 PE=4 SV=1
Fraxinus_pennsylvanica_120313_comp60658_c0_seq12	61.4297	-8.16883	0.877732	-9.30675	1.31802e-20	2.06247e-18	sp|Q7XKV5|BGL11_ORYSJ	Beta-glucosidase 11 OS=Oryza sativa subsp. japonica GN=BGLU11 PE=3 SV=2	Q8GVD0_OLEEU	Beta-glucosidase OS=Olea europaea subsp. europaea GN=bglc PE=2 SV=1
Fraxinus_pennsylvanica_120313_comp42150_c0_seq2	45.9597	-5.47242	0.588965	-9.29159	1.52004e-20	2.35279e-18	sp|P14009|14KD_DAUCA	14 kDa proline-rich protein DC2.15 OS=Daucus carota PE=2 SV=1	F6H3H9_VITVI	Putative uncharacterized protein OS=Vitis vinifera GN=VIT_04s0008g05640 PE=4 SV=1
Fraxinus_pennsylvanica_120313_comp54624_c0_seq1	179.156	-6.20721	0.66887	-9.28015	1.69235e-20	2.60599e-18	sp|Q53MB8|TLPH_ORYSJ	Thaumatin-like protein OS=Oryza sativa subsp. japonica GN=Os11g0706600 PE=2 SV=1	D7TLQ7_VITVI	Putative uncharacterized protein OS=Vitis vinifera GN=VIT_13s0019g02020 PE=4 SV=1
Fraxinus_pennsylvanica_120313_comp63879_c0_seq2	97.9117	-4.0596	0.43814	-9.26553	1.94116e-20	2.96362e-18			V4T6C1_9ROSI	Uncharacterized protein OS=Citrus clementina GN=CICLE_v10000770mg PE=4 SV=1
Fraxinus_pennsylvanica_120313_comp45571_c0_seq1	605.844	-3.41846	0.369364	-9.25498	2.14279e-20	3.23829e-18	sp|P43390|MT2_ACTDE	Metallothionein-like protein type 2 OS=Actinidia deliciosa GN=pKIWI504 PE=2 SV=1
Fraxinus_pennsylvanica_120313_comp44940_c0_seq1	81.8879	-6.31279	0.685085	-9.21461	3.12426e-20	4.65858e-18	sp|Q9FX32|SUS6_ARATH	Sucrose synthase 6 OS=Arabidopsis thaliana GN=SUS6 PE=1 SV=1	K4BJP4_SOLLC	Sucrose synthase OS=Solanum lycopersicum GN=Solyc03g098290.2 PE=3 SV=1
Fraxinus_pennsylvanica_120313_comp61150_c0_seq1	141.122	-5.77066	0.62817	-9.18646	4.05976e-20	5.95427e-18			B9IH27_POPTR	Uncharacterized protein OS=Populus trichocarpa GN=POPTR_0016s00910g PE=4 SV=2
Fraxinus_pennsylvanica_120313_comp50898_c0_seq1	300.144	-3.45784	0.376732	-9.17852	4.37068e-20	6.37891e-18	sp|Q9ZT50|RHA2A_ARATH	E3 ubiquitin-protein ligase RHA2A OS=Arabidopsis thaliana GN=RHA2A PE=1 SV=1	I1SV93_AVIMR	RING-H2 type zinc finger OS=Avicennia marina GN=RZFP1 PE=2 SV=1
Fraxinus_pennsylvanica_120313_comp51477_c0_seq1	63.559	-4.34666	0.474176	-9.16677	4.87423e-20	7.07919e-18			M5WJC5_PRUPE	Uncharacterized protein OS=Prunus persica GN=PRUPE_ppa012671mg PE=4 SV=1
Fraxinus_pennsylvanica_120313_comp59868_c0_seq1	50.7278	-4.64275	0.506709	-9.16256	5.06823e-20	7.32527e-18	sp|Q9S7Y1|BH030_ARATH	Transcription factor bHLH30 OS=Arabidopsis thaliana GN=BHLH30 PE=1 SV=1	B9HWM2_POPTR	Basic helix-loop-helix family protein OS=Populus trichocarpa GN=POPTR_0010s14010g PE=4 SV=1
Fraxinus_pennsylvanica_120313_comp52596_c0_seq2	63.8856	-7.98187	0.871329	-9.16057	5.16245e-20	7.44941e-18	sp|Q9FPT1|UBP12_ARATH	Ubiquitin carboxyl-terminal hydrolase 12 OS=Arabidopsis thaliana GN=UBP12 PE=1 SV=2	V4RXP4_9ROSI	Uncharacterized protein OS=Citrus clementina GN=CICLE_v10005327mg PE=4 SV=1
Fraxinus_pennsylvanica_120313_comp50673_c1_seq1	123.974	-6.09149	0.665086	-9.15894	5.24098e-20	7.55055e-18
Fraxinus_pennsylvanica_120313_comp47439_c0_seq1	136.918	-3.86109	0.422042	-9.1486	5.76775e-20	8.29609e-18			B9S7Z4_RICCO	Sterol regulatory element-binding protein site 2 protease, putative OS=Ricinus communis GN=RCOM_1382980 PE=4 SV=1
Fraxinus_pennsylvanica_120313_comp48540_c0_seq1	57.9846	-8.01777	0.878701	-9.12458	7.20181e-20	1.02598e-17	sp|Q8LC95|ENL3_ARATH	Early nodulin-like protein 3 OS=Arabidopsis thaliana GN=At5g25090 PE=1 SV=2	M0ZKH1_SOLTU	Uncharacterized protein OS=Solanum tuberosum GN=PGSC0003DMG400001038 PE=4 SV=1
Fraxinus_pennsylvanica_120313_comp42885_c0_seq1	49.2909	-7.25508	0.796146	-9.11275	8.0319e-20	1.14242e-17	sp|Q9SPB3|RL10_VITRI	60S ribosomal protein L10 OS=Vitis riparia GN=RPL10 PE=2 SV=1	I3NMN6_HEVBR	60S ribosomal protein L10B OS=Hevea brasiliensis GN=RPL10B PE=2 SV=1
Fraxinus_pennsylvanica_120313_comp49911_c0_seq1	194.497	-4.59551	0.50451	-9.10886	8.32498e-20	1.17477e-17	sp|Q9LFP7|Y5158_ARATH	Probable receptor-like protein kinase At5g15080 OS=Arabidopsis thaliana GN=At5g15080 PE=2 SV=1	V4UJJ4_9ROSI	Uncharacterized protein OS=Citrus clementina GN=CICLE_v10008365mg PE=3 SV=1
Fraxinus_pennsylvanica_120313_comp64118_c0_seq3	154.738	-4.43593	0.486986	-9.10895	8.31801e-20	1.17477e-17	sp|Q02283|HAT5_ARATH	Homeobox-leucine zipper protein HAT5 OS=Arabidopsis thaliana GN=HAT5 PE=1 SV=1	F6HV02_VITVI	Putative uncharacterized protein OS=Vitis vinifera GN=VIT_14s0066g01440 PE=4 SV=1
Fraxinus_pennsylvanica_120313_comp46680_c0_seq1	48.6543	-5.9426	0.654131	-9.08473	1.03955e-19	1.44417e-17	sp|Q8GW75|RADL5_ARATH	Protein RADIALIS-like 5 OS=Arabidopsis thaliana GN=RL5 PE=3 SV=1	K4DGZ0_SOLLC	Uncharacterized protein OS=Solanum lycopersicum GN=Solyc12g089190.1 PE=4 SV=1
Fraxinus_pennsylvanica_120313_comp47777_c0_seq2	96.6304	-5.44885	0.600254	-9.07759	1.11009e-19	1.53739e-17
Fraxinus_pennsylvanica_120313_comp60658_c0_seq6	189.908	-5.02246	0.553345	-9.07654	1.12084e-19	1.54988e-17	sp|Q5Z9Z0|BGL24_ORYSJ	Beta-glucosidase 24 OS=Oryza sativa subsp. japonica GN=BGLU24 PE=2 SV=1	Q8GVD0_OLEEU	Beta-glucosidase OS=Olea europaea subsp. europaea GN=bglc PE=2 SV=1
Fraxinus_pennsylvanica_120313_comp59858_c0_seq1	137.391	-4.86548	0.536093	-9.07582	1.1282e-19	1.55765e-17	sp|Q96520|PER12_ARATH	Peroxidase 12 OS=Arabidopsis thaliana GN=PER12 PE=1 SV=1	M5W6X8_PRUPE	Peroxidase OS=Prunus persica GN=PRUPE_ppa007748mg PE=3 SV=1
Fraxinus_pennsylvanica_120313_comp43921_c0_seq1	327.281	-5.70655	0.629241	-9.06894	1.20182e-19	1.65418e-17	sp|Q9SA16|P2A09_ARATH	Protein PHLOEM PROTEIN 2-LIKE A9 OS=Arabidopsis thaliana GN=PP2A9 PE=2 SV=1	D7T9K4_VITVI	Putative uncharacterized protein OS=Vitis vinifera GN=VIT_01s0011g01730 PE=4 SV=1
Fraxinus_pennsylvanica_120313_comp61543_c0_seq2	300.139	-5.34371	0.589282	-9.06816	1.21039e-19	1.66342e-17	sp|Q9ZVX4|U90A1_ARATH	UDP-glycosyltransferase 90A1 OS=Arabidopsis thaliana GN=UGT90A1 PE=2 SV=1	B2CZL5_HIEPL
Fraxinus_pennsylvanica_120313_comp50386_c0_seq1	120.819	-6.99261	0.772059	-9.05709	1.33974e-19	1.82995e-17	sp|Q8L5J1|MAN4_SOLLC	Mannan endo-1,4-beta-mannosidase 4 OS=Solanum lycopersicum GN=MAN4 PE=1 SV=2	Q9FT03_COFAR	(1-4)-beta-mannan endohydrolase OS=Coffea arabica GN=manB PE=2 SV=1
Fraxinus_pennsylvanica_120313_comp34705_c0_seq1	45.2337	-6.64131	0.734062	-9.04734	1.46488e-19	1.99175e-17			M0ZZ30_SOLTU	Uncharacterized protein OS=Solanum tuberosum GN=PGSC0003DMG400004354 PE=4 SV=1
Fraxinus_pennsylvanica_120313_comp64797_c0_seq1	250.991	-5.05519	0.55905	-9.04247	1.53177e-19	2.07638e-17	sp|Q41487|PAT16_SOLTU	Patatin-16 OS=Solanum tuberosum PE=2 SV=1	A5BCB4_VITVI	Patatin OS=Vitis vinifera GN=VITISV_002575 PE=3 SV=1
Fraxinus_pennsylvanica_120313_comp58366_c0_seq2	54.6269	-4.15726	0.460711	-9.02358	1.82041e-19	2.44542e-17	sp|O22227|MIZ1_ARATH	Protein MIZU-KUSSEI 1 OS=Arabidopsis thaliana GN=MIZ1 PE=1 SV=1	F6GTH4_VITVI	Putative uncharacterized protein OS=Vitis vinifera GN=VIT_17s0000g04340 PE=4 SV=1
Fraxinus_pennsylvanica_120313_comp57842_c0_seq2	50.0038	-4.76	0.527749	-9.01943	1.89063e-19	2.53215e-17	sp|P30221|HSP11_SOLLC	17.8 kDa class I heat shock protein OS=Solanum lycopersicum PE=2 SV=1	R4NRR6_9LAMI	Small heat shock protein 35.9 OS=Boea hygrometrica PE=2 SV=1
Fraxinus_pennsylvanica_120313_comp44775_c0_seq1	58.7059	-3.0799	0.341497	-9.01881	1.90135e-19	2.54269e-17	sp|Q43385|DOF37_ARATH	Dof zinc finger protein DOF3.7 OS=Arabidopsis thaliana GN=DOF3.7 PE=1 SV=2	F6H7D0_VITVI	Putative uncharacterized protein OS=Vitis vinifera GN=VIT_16s0098g01420 PE=4 SV=1
Fraxinus_pennsylvanica_120313_comp45542_c0_seq2	47.6618	-3.72111	0.415275	-8.96059	3.22959e-19	4.23043e-17	sp|Q96DG6|CMBL_HUMAN	Carboxymethylenebutenolidase homolog OS=Homo sapiens GN=CMBL PE=1 SV=1	B9S718_RICCO	Hydrolase, putative OS=Ricinus communis GN=RCOM_1331480 PE=4 SV=1
Fraxinus_pennsylvanica_120313_comp59726_c0_seq5	32.5649	-5.53217	0.617578	-8.95784	3.31098e-19	4.33071e-17
Fraxinus_pennsylvanica_120313_comp53913_c0_seq1	783.349	-3.23374	0.361124	-8.95464	3.40857e-19	4.45184e-17			K4B9S2_SOLLC	Uncharacterized protein OS=Solanum lycopersicum GN=Solyc02g080510.1 PE=4 SV=1
Fraxinus_pennsylvanica_120313_comp44515_c0_seq1	40.0183	-6.71072	0.750966	-8.93612	4.03083e-19	5.22641e-17			K4D425_SOLLC	Uncharacterized protein OS=Solanum lycopersicum GN=Solyc10g085910.1 PE=4 SV=1
Fraxinus_pennsylvanica_120313_comp47689_c0_seq1	48.609	-6.30763	0.707081	-8.92065	4.63564e-19	5.94173e-17	sp|Q9SPP9|RG1_RAUSE	Raucaffricine-O-beta-D-glucosidase OS=Rauvolfia serpentina GN=RG PE=1 SV=1	Q8GVD0_OLEEU	Beta-glucosidase OS=Olea europaea subsp. europaea GN=bglc PE=2 SV=1
Fraxinus_pennsylvanica_120313_comp133601_c0_seq1	41.8179	-7.16907	0.808478	-8.86737	7.48965e-19	9.39788e-17	sp|Q9M9W7|PME22_ARATH	Putative pectinesterase/pectinesterase inhibitor 22 OS=Arabidopsis thaliana GN=PME22 PE=3 SV=1	K4B130_SOLLC	Pectinesterase OS=Solanum lycopersicum GN=Solyc01g099960.2 PE=3 SV=1
Fraxinus_pennsylvanica_120313_comp58561_c0_seq1	270.497	-2.79159	0.315398	-8.851	8.67392e-19	1.08686e-16			M5X025_PRUPE	Uncharacterized protein OS=Prunus persica GN=PRUPE_ppa000375mg PE=4 SV=1
Fraxinus_pennsylvanica_120313_comp66028_c0_seq2	1031.6	-2.04331	0.231047	-8.8437	9.25964e-19	1.15863e-16	sp|Q9ZR72|AB1B_ARATH	ABC transporter B family member 1 OS=Arabidopsis thaliana GN=ABCB1 PE=1 SV=1	F6HKB3_VITVI	Putative uncharacterized protein OS=Vitis vinifera GN=VIT_08s0007g05060 PE=3 SV=1
Fraxinus_pennsylvanica_120313_comp65288_c0_seq8	52.6545	-7.77439	0.880521	-8.8293	1.05328e-18	1.30879e-16			Q5ZF88_PLAMJ	Putative uncharacterized protein (Fragment) OS=Plantago major PE=2 SV=1
Fraxinus_pennsylvanica_120313_comp50193_c0_seq1	592.227	-3.32281	0.377132	-8.81074	1.24322e-18	1.53415e-16
Fraxinus_pennsylvanica_120313_comp48844_c0_seq1	32.7105	-5.78991	0.657814	-8.80175	1.347e-18	1.65309e-16	sp|Q9LJQ5|RTNLI_ARATH	Reticulon-like protein B9 OS=Arabidopsis thaliana GN=RTNLB9 PE=2 SV=1	K4BM68_SOLLC	Reticulon-like protein OS=Solanum lycopersicum GN=Solyc03g119190.2 PE=4 SV=1
Fraxinus_pennsylvanica_120313_comp51255_c0_seq1	90.0076	-5.59744	0.636096	-8.79967	1.37222e-18	1.68174e-16			M1CCW6_SOLTU	Uncharacterized protein OS=Solanum tuberosum GN=PGSC0003DMG400025162 PE=4 SV=1
Fraxinus_pennsylvanica_120313_comp61969_c0_seq1	244.992	-3.88041	0.441403	-8.79109	1.48117e-18	1.80292e-16	sp|Q94BT9|ATOX1_ARATH	Copper transport protein ATX1 OS=Arabidopsis thaliana GN=ATX1 PE=1 SV=1	F6GSX0_VITVI	Putative uncharacterized protein OS=Vitis vinifera GN=VIT_17s0000g01110 PE=4 SV=1
Fraxinus_pennsylvanica_120313_comp58979_c0_seq1	111.922	-5.32994	0.607475	-8.77392	1.72552e-18	2.08615e-16
Fraxinus_pennsylvanica_120313_comp42014_c0_seq1	69.1041	-5.65723	0.645198	-8.76821	1.8153e-18	2.18878e-16	sp|G3CCC0|CLDS_TOBAC	Copal-8-ol diphosphate hydratase, chloroplastic OS=Nicotiana tabacum GN=CPS2 PE=1 SV=1	K7MYK7_SOYBN	Uncharacterized protein OS=Glycine max PE=4 SV=1
Fraxinus_pennsylvanica_120313_comp42438_c0_seq1	71.0918	-7.13086	0.814092	-8.75928	1.96497e-18	2.35971e-16	sp|Q9ZQE6|CML1_ARATH	Calmodulin-like protein 1 OS=Arabidopsis thaliana GN=CML1 PE=2 SV=1	S8DV85_9LAMI	Uncharacterized protein (Fragment) OS=Genlisea aurea GN=M569_10963 PE=4 SV=1
Fraxinus_pennsylvanica_120313_comp36199_c0_seq1	707.222	-3.10512	0.354574	-8.75733	1.99928e-18	2.39448e-16	sp|O04057|ASPR_CUCPE	Aspartic proteinase OS=Cucurbita pepo PE=2 SV=1	K4B9V8_SOLLC	Uncharacterized protein OS=Solanum lycopersicum GN=Solyc02g080880.2 PE=3 SV=1
Fraxinus_pennsylvanica_120313_comp65952_c0_seq13	83.1019	-5.6054	0.641824	-8.73354	2.46822e-18	2.92093e-16	sp|Q9FL41|WTR38_ARATH	WAT1-related protein At5g07050 OS=Arabidopsis thaliana GN=At5g07050 PE=2 SV=1	B9I0N9_POPTR	Uncharacterized protein OS=Populus trichocarpa GN=POPTR_0011s15150g PE=4 SV=2
Fraxinus_pennsylvanica_120313_comp52596_c0_seq1	34.4423	-6.07836	0.696299	-8.72952	2.55755e-18	3.01467e-16	sp|Q9FPT1|UBP12_ARATH	Ubiquitin carboxyl-terminal hydrolase 12 OS=Arabidopsis thaliana GN=UBP12 PE=1 SV=2	V4RXP4_9ROSI	Uncharacterized protein OS=Citrus clementina GN=CICLE_v10005327mg PE=4 SV=1
Fraxinus_pennsylvanica_120313_comp61678_c0_seq4	47.5091	-3.85987	0.442899	-8.71502	2.90712e-18	3.40429e-16	sp|Q9QYL8|LYPA2_RAT	Acyl-protein thioesterase 2 OS=Rattus norvegicus GN=Lypla2 PE=1 SV=1	M1CS39_SOLTU	Uncharacterized protein OS=Solanum tuberosum GN=PGSC0003DMG400028544 PE=4 SV=1
Fraxinus_pennsylvanica_120313_comp59409_c0_seq10	137.879	-2.03569	0.233617	-8.71381	2.93833e-18	3.43635e-16	sp|Q38827|IAA9_ARATH	Auxin-responsive protein IAA9 OS=Arabidopsis thaliana GN=IAA9 PE=1 SV=1	M5WBB5_PRUPE	Auxin-responsive protein OS=Prunus persica GN=PRUPE_ppa007194mg PE=3 SV=1
Fraxinus_pennsylvanica_120313_comp55561_c0_seq5	95.252	-6.25657	0.720979	-8.67789	4.03184e-18	4.66037e-16	sp|Q9SAK5|APL_ARATH	Myb family transcription factor APL OS=Arabidopsis thaliana GN=APL PE=2 SV=2	A5ASR1_VITVI	Putative uncharacterized protein OS=Vitis vinifera GN=VIT_19s0085g00890 PE=4 SV=1
Fraxinus_pennsylvanica_120313_comp60244_c0_seq2	245.206	-5.7687	0.664853	-8.67664	4.07617e-18	4.70553e-16	sp|Q38967|AAP2_ARATH	Amino acid permease 2 OS=Arabidopsis thaliana GN=AAP2 PE=1 SV=1	D7U565_VITVI	Putative uncharacterized protein OS=Vitis vinifera GN=VIT_03s0038g02290 PE=4 SV=1
Fraxinus_pennsylvanica_120313_comp62998_c0_seq4	31.5585	-4.68201	0.539724	-8.67483	4.14169e-18	4.77444e-16	sp|Q9C9V6|Y1790_ARATH	BTB/POZ domain-containing protein At1g67900 OS=Arabidopsis thaliana GN=At1g67900 PE=1 SV=1	F6GVL5_VITVI	Putative uncharacterized protein OS=Vitis vinifera GN=VIT_01s0137g00820 PE=4 SV=1
Fraxinus_pennsylvanica_120313_comp48498_c0_seq1	64.8832	-6.438	0.742173	-8.67452	4.15283e-18	4.77554e-16	sp|Q9M2C3|VITH3_ARATH	Vacuolar iron transporter homolog 3 OS=Arabidopsis thaliana GN=At3g43630 PE=3 SV=1	F6GYV1_VITVI	Putative uncharacterized protein OS=Vitis vinifera GN=VIT_18s0076g00320 PE=4 SV=1
Fraxinus_pennsylvanica_120313_comp65126_c0_seq3	991.401	-4.4975	0.518614	-8.67216	4.23986e-18	4.86936e-16	sp|Q9LJX0|AB19B_ARATH	ABC transporter B family member 19 OS=Arabidopsis thaliana GN=ABCB19 PE=1 SV=1	B6CG43_SOLPN	LO4 OS=Solanum pennellii GN=MDR1 PE=2 SV=1
Fraxinus_pennsylvanica_120313_comp59308_c0_seq2	770.541	-3.31918	0.382869	-8.66923	4.35042e-18	4.98993e-16			D7TMI7_VITVI	Putative uncharacterized protein OS=Vitis vinifera GN=VIT_13s0019g03190 PE=4 SV=1
Fraxinus_pennsylvanica_120313_comp27456_c0_seq1	135.742	-6.36369	0.735631	-8.65066	5.12024e-18	5.79858e-16
Fraxinus_pennsylvanica_120313_comp54026_c0_seq2	49.4614	-6.5717	0.762441	-8.61929	6.73691e-18	7.53406e-16	sp|Q56XQ6|PTR15_ARATH	Protein NRT1/ PTR FAMILY 4.4 OS=Arabidopsis thaliana GN=NPF4.4 PE=2 SV=1	F6GVX9_VITVI	Putative uncharacterized protein OS=Vitis vinifera GN=VIT_18s0089g01010 PE=4 SV=1
Fraxinus_pennsylvanica_120313_comp50971_c0_seq1	418.814	-5.77015	0.669865	-8.6139	7.06187e-18	7.87426e-16	sp|Q5Z676|CML29_ORYSJ	Probable calcium-binding protein CML29 OS=Oryza sativa subsp. japonica GN=CML29 PE=2 SV=1	M5XFE5_PRUPE	Uncharacterized protein OS=Prunus persica GN=PRUPE_ppa012710mg PE=4 SV=1
Fraxinus_pennsylvanica_120313_comp41318_c0_seq1	48.685	-7.06884	0.820955	-8.61052	7.27323e-18	8.09337e-16			K4BUZ2_SOLLC	Uncharacterized protein OS=Solanum lycopersicum GN=Solyc04g079080.2 PE=4 SV=1
Fraxinus_pennsylvanica_120313_comp49307_c0_seq2	34.469	-5.02546	0.584039	-8.60468	7.65325e-18	8.48458e-16	sp|Q9SYQ8|CLV1_ARATH	Receptor protein kinase CLAVATA1 OS=Arabidopsis thaliana GN=CLV1 PE=1 SV=3	K4BVN8_SOLLC	Uncharacterized protein OS=Solanum lycopersicum GN=Solyc04g081590.2 PE=4 SV=1
Fraxinus_pennsylvanica_120313_comp60726_c0_seq1	80.2626	-2.91477	0.338862	-8.60165	7.85796e-18	8.70075e-16	sp|Q9SA69|Y1301_ARATH	BTB/POZ domain-containing protein At1g03010 OS=Arabidopsis thaliana GN=At1g03010 PE=2 SV=1	D7TP32_VITVI	Putative uncharacterized protein OS=Vitis vinifera GN=VIT_07s0104g01440 PE=4 SV=1
Fraxinus_pennsylvanica_120313_comp64098_c0_seq1	194.167	-4.24848	0.494172	-8.59717	8.17047e-18	9.0133e-16	sp|Q0WVN5|CSLG3_ARATH	Cellulose synthase-like protein G3 OS=Arabidopsis thaliana GN=CSLG3 PE=2 SV=2	Q3Y6V1_TOBAC	Cellulose synthase-like protein CslG OS=Nicotiana tabacum PE=2 SV=1
Fraxinus_pennsylvanica_120313_comp56070_c0_seq2	50.3681	-5.70234	0.66336	-8.59616	8.2431e-18	9.08224e-16	sp|Q9C6W5|AB14G_ARATH	ABC transporter G family member 14 OS=Arabidopsis thaliana GN=ABCG14 PE=2 SV=1	K4CMR0_SOLLC	Uncharacterized protein OS=Solanum lycopersicum GN=Solyc08g075430.2 PE=3 SV=1
Fraxinus_pennsylvanica_120313_comp54050_c0_seq1	17547.5	-3.44075	0.40034	-8.59456	8.35827e-18	9.1978e-16	sp|P43390|MT2_ACTDE	Metallothionein-like protein type 2 OS=Actinidia deliciosa GN=pKIWI504 PE=2 SV=1	J7HBR0_9AQUA	Metallothionein type 2 OS=Ilex paraguariensis PE=2 SV=1
Fraxinus_pennsylvanica_120313_comp47735_c0_seq1	72.3433	-4.44092	0.517702	-8.57815	9.64121e-18	1.05706e-15	sp|Q9ESY9|GILT_MOUSE	Gamma-interferon-inducible lysosomal thiol reductase OS=Mus musculus GN=Ifi30 PE=1 SV=3	M1CJ64_SOLTU	Uncharacterized protein OS=Solanum tuberosum GN=PGSC0003DMG400026649 PE=4 SV=1
Fraxinus_pennsylvanica_120313_comp54604_c0_seq2	38.9293	-6.59041	0.76885	-8.57178	1.01897e-17	1.10635e-15	sp|P22196|PER2_ARAHY	Cationic peroxidase 2 OS=Arachis hypogaea GN=PNC2 PE=2 SV=1	V4UP45_9ROSI	Peroxidase OS=Citrus clementina GN=CICLE_v10008925mg PE=3 SV=1
Fraxinus_pennsylvanica_120313_comp53974_c0_seq1	63.6212	-3.12404	0.364582	-8.56882	1.04553e-17	1.13381e-15			A5BZL8_VITVI	Putative uncharacterized protein OS=Vitis vinifera GN=VITISV_032381 PE=4 SV=1
Fraxinus_pennsylvanica_120313_comp58276_c0_seq1	65.4027	-4.50577	0.526104	-8.5644	1.08644e-17	1.17532e-15	sp|Q9LSF1|OXI1_ARATH	Serine/threonine-protein kinase OXI1 OS=Arabidopsis thaliana GN=OXI1 PE=1 SV=1	K4D8Y4_SOLLC	Uncharacterized protein OS=Solanum lycopersicum GN=Solyc11g061720.1 PE=4 SV=1
Fraxinus_pennsylvanica_120313_comp52338_c0_seq1	130.827	-4.41368	0.516026	-8.55321	1.19709e-17	1.29191e-15
Fraxinus_pennsylvanica_120313_comp51821_c0_seq3	46.3323	-6.6583	0.779747	-8.53906	1.35319e-17	1.45161e-15	sp|Q9SZN7|HIP26_ARATH	Heavy metal-associated isoprenylated plant protein 26 OS=Arabidopsis thaliana GN=HIPP26 PE=1 SV=1	V4VIG1_9ROSI	Uncharacterized protein OS=Citrus clementina GN=CICLE_v10022498mg PE=4 SV=1
Fraxinus_pennsylvanica_120313_comp36016_c0_seq1	31.5361	-6.02147	0.706562	-8.52221	1.5654e-17	1.66925e-15
Fraxinus_pennsylvanica_120313_comp53539_c0_seq1	180.323	-6.21371	0.729563	-8.51703	1.63699e-17	1.74351e-15			J3MN12_ORYBR	Uncharacterized protein OS=Oryza brachyantha GN=OB07G27940 PE=4 SV=1
Fraxinus_pennsylvanica_120313_comp50773_c0_seq1	319.481	-1.87621	0.220611	-8.50457	1.82266e-17	1.93206e-15			K4BMM0_SOLLC	Uncharacterized protein OS=Solanum lycopersicum GN=Solyc03g120710.2 PE=4 SV=1
Fraxinus_pennsylvanica_120313_comp54600_c0_seq1	69.67	-4.48334	0.527548	-8.49845	1.92143e-17	2.03194e-15	sp|O23090|BH014_ARATH	Transcription factor bHLH14 OS=Arabidopsis thaliana GN=BHLH14 PE=2 SV=1	M1A3Q9_SOLTU	Uncharacterized protein OS=Solanum tuberosum GN=PGSC0003DMG400005528 PE=4 SV=1
Fraxinus_pennsylvanica_120313_comp29152_c0_seq2	27.1481	-4.05806	0.477567	-8.49735	1.9396e-17	2.04694e-15	sp|Q0WSN2|DAR2_ARATH	Protein DA1-related 2 OS=Arabidopsis thaliana GN=DAR2 PE=2 SV=1	K4C1X1_SOLLC	Uncharacterized protein OS=Solanum lycopersicum GN=Solyc05g052910.2 PE=4 SV=1
Fraxinus_pennsylvanica_120313_comp30911_c0_seq1	42.8098	-7.47722	0.880423	-8.49276	2.01789e-17	2.12642e-15			B9T712_RICCO	Putative uncharacterized protein OS=Ricinus communis GN=RCOM_0307650 PE=4 SV=1
Fraxinus_pennsylvanica_120313_comp53586_c0_seq1	39.2568	-6.86897	0.809354	-8.48698	2.12069e-17	2.22949e-15	sp|Q9XIC7|SERK2_ARATH	Somatic embryogenesis receptor kinase 2 OS=Arabidopsis thaliana GN=SERK2 PE=1 SV=1	V4TQC4_9ROSI	Uncharacterized protein OS=Citrus clementina GN=CICLE_v10032710mg PE=4 SV=1
Fraxinus_pennsylvanica_120313_comp61678_c0_seq8	72.6877	-3.12548	0.368333	-8.48546	2.14875e-17	2.25369e-15	sp|Q54T49|APT11_DICDI	Acyl-protein thioesterase 1 homolog 1 OS=Dictyostelium discoideum GN=DDB_G0282005 PE=2 SV=1	M1CSG8_SOLTU	Uncharacterized protein OS=Solanum tuberosum GN=PGSC0003DMG400028622 PE=4 SV=1
Fraxinus_pennsylvanica_120313_comp59313_c0_seq14	86.8712	-4.74567	0.559724	-8.47858	2.27966e-17	2.38261e-15	sp|Q39134|AAP3_ARATH	Amino acid permease 3 OS=Arabidopsis thaliana GN=AAP3 PE=1 SV=2	A5B880_VITVI	Putative uncharacterized protein OS=Vitis vinifera GN=VIT_18s0001g02020 PE=4 SV=1
Fraxinus_pennsylvanica_120313_comp62265_c0_seq13	203.169	-3.12478	0.369056	-8.46696	2.5187e-17	2.62021e-15	sp|Q9FI00|MLO11_ARATH	MLO-like protein 11 OS=Arabidopsis thaliana GN=MLO11 PE=2 SV=1	M1AXE5_SOLTU	MLO-like protein OS=Solanum tuberosum GN=PGSC0003DMG400012451 PE=3 SV=1
Fraxinus_pennsylvanica_120313_comp65369_c0_seq2	298.149	-2.3919	0.283389	-8.44035	3.1638e-17	3.26851e-15	sp|P0C897|Y3264_ARATH	Putative UPF0481 protein At3g02645 OS=Arabidopsis thaliana GN=At3g02645 PE=3 SV=1	B9HN24_POPTR	Uncharacterized protein OS=Populus trichocarpa GN=POPTR_0009s08870g PE=4 SV=1
Fraxinus_pennsylvanica_120313_comp62265_c0_seq11	107.531	-3.00422	0.356706	-8.42212	3.6973e-17	3.78904e-15	sp|Q94KB1|MLO14_ARATH	MLO-like protein 14 OS=Arabidopsis thaliana GN=MLO14 PE=2 SV=1	K4CH09_SOLLC	MLO-like protein OS=Solanum lycopersicum GN=Solyc07g063260.2 PE=3 SV=1
Fraxinus_pennsylvanica_120313_comp52105_c0_seq1	34.1669	-6.82732	0.811696	-8.41118	4.059e-17	4.14073e-15
Fraxinus_pennsylvanica_120313_comp53359_c0_seq2	39.161	-7.48945	0.890622	-8.40924	4.12685e-17	4.20037e-15	sp|Q38841|AGL12_ARATH	Agamous-like MADS-box protein AGL12 OS=Arabidopsis thaliana GN=AGL12 PE=2 SV=2	K4D7P5_SOLLC	Uncharacterized protein OS=Solanum lycopersicum GN=LOC544256 PE=4 SV=1
Fraxinus_pennsylvanica_120313_comp51140_c0_seq2	51.787	-5.89201	0.701658	-8.39727	4.56966e-17	4.62476e-15	sp|Q9M9Y9|GRS11_ARATH	Monothiol glutaredoxin-S11 OS=Arabidopsis thaliana GN=GRXS11 PE=3 SV=1	F6HQ12_VITVI	Putative uncharacterized protein OS=Vitis vinifera GN=VIT_07s0104g01390 PE=4 SV=1
Fraxinus_pennsylvanica_120313_comp64971_c1_seq6	3934.66	-2.47866	0.295283	-8.39418	4.69157e-17	4.73208e-15	sp|Q9SPP9|RG1_RAUSE	Raucaffricine-O-beta-D-glucosidase OS=Rauvolfia serpentina GN=RG PE=1 SV=1	Q8GVD0_OLEEU	Beta-glucosidase OS=Olea europaea subsp. europaea GN=bglc PE=2 SV=1
Fraxinus_pennsylvanica_120313_comp45542_c0_seq3	45.0437	-4.09327	0.48782	-8.39093	4.82313e-17	4.84839e-15	sp|Q96DG6|CMBL_HUMAN	Carboxymethylenebutenolidase homolog OS=Homo sapiens GN=CMBL PE=1 SV=1	V4T3Z9_9ROSI	Uncharacterized protein OS=Citrus clementina GN=CICLE_v10001943mg PE=4 SV=1
Fraxinus_pennsylvanica_120313_comp52989_c0_seq1	31.1385	-6.82148	0.813803	-8.38223	5.1935e-17	5.18574e-15	sp|O22227|MIZ1_ARATH	Protein MIZU-KUSSEI 1 OS=Arabidopsis thaliana GN=MIZ1 PE=1 SV=1	F6I6X6_VITVI	Putative uncharacterized protein OS=Vitis vinifera GN=VIT_18s0122g00290 PE=4 SV=1
Fraxinus_pennsylvanica_120313_comp17411_c0_seq1	80.3381	-2.20965	0.263663	-8.38059	5.26609e-17	5.24651e-15
Fraxinus_pennsylvanica_120313_comp57202_c0_seq1	41.208	-3.03533	0.36249	-8.37358	5.58957e-17	5.55024e-15			K4BYR4_SOLLC	Uncharacterized protein OS=Solanum lycopersicum GN=Solyc05g015480.2 PE=4 SV=1
Fraxinus_pennsylvanica_120313_comp44832_c0_seq1	63.3496	-4.01902	0.480145	-8.37043	5.74107e-17	5.69435e-15	sp|P82859|LECA_CASCR	Agglutinin OS=Castanea crenata PE=1 SV=1	M1AFA0_SOLTU	Uncharacterized protein OS=Solanum tuberosum GN=PGSC0003DMG400008353 PE=4 SV=1
Fraxinus_pennsylvanica_120313_comp56188_c0_seq1	20084.8	-2.30654	0.275866	-8.3611	6.21368e-17	6.12239e-15	sp|Q00081|GLGL1_SOLTU	Glucose-1-phosphate adenylyltransferase large subunit 1 (Fragment) OS=Solanum tuberosum GN=AGPS1 PE=2 SV=1	Q9M4W5_PERFR	Glucose-1-phosphate adenylyltransferase OS=Perilla frutescens PE=2 SV=1
Fraxinus_pennsylvanica_120313_comp33733_c0_seq1	76.1938	-6.66445	0.79734	-8.35835	6.35992e-17	6.25959e-15	sp|P93171|CALM_HELAN	Calmodulin OS=Helianthus annuus GN=CAM PE=2 SV=3	R0HVC4_9BRAS	Uncharacterized protein OS=Capsella rubella GN=CARUB_v10024180mg PE=4 SV=1
Fraxinus_pennsylvanica_120313_comp58027_c0_seq1	4627.35	-2.12845	0.254768	-8.35445	6.57374e-17	6.45583e-15	sp|Q08298|RD22_ARATH	Dehydration-responsive protein RD22 OS=Arabidopsis thaliana GN=RD22 PE=2 SV=1	B7STY7_CAMSI	BURP domain-containing protein OS=Camellia sinensis PE=2 SV=1
Fraxinus_pennsylvanica_120313_comp54669_c0_seq1	42.142	-4.52233	0.542101	-8.34222	7.29076e-17	7.11314e-15	sp|Q6PQQ3|AIL5_ARATH	AP2-like ethylene-responsive transcription factor AIL5 OS=Arabidopsis thaliana GN=AIL5 PE=2 SV=2	B9ILY0_POPTR	Uncharacterized protein OS=Populus trichocarpa GN=POPTR_0018s09900g PE=4 SV=2
Fraxinus_pennsylvanica_120313_comp50773_c0_seq2	374.698	-1.91367	0.229502	-8.33834	7.53407e-17	7.32655e-15			K4BMM0_SOLLC	Uncharacterized protein OS=Solanum lycopersicum GN=Solyc03g120710.2 PE=4 SV=1
Fraxinus_pennsylvanica_120313_comp64436_c0_seq2	75.8459	-3.21745	0.386125	-8.33267	7.90367e-17	7.6693e-15	sp|Q9FL07|ATL46_ARATH	RING-H2 finger protein ATL46 OS=Arabidopsis thaliana GN=ATL46 PE=2 SV=1	K4BWA6_SOLLC	Uncharacterized protein OS=Solanum lycopersicum GN=Solyc05g005790.2 PE=4 SV=1
Fraxinus_pennsylvanica_120313_comp22287_c0_seq1	91.7606	-6.23822	0.748668	-8.33242	7.9205e-17	7.67731e-15			U5G418_POPTR	Uncharacterized protein OS=Populus trichocarpa GN=POPTR_0007s07020g PE=4 SV=1
Fraxinus_pennsylvanica_120313_comp49763_c0_seq1	36.1024	-6.45945	0.777014	-8.31317	9.31799e-17	8.95428e-15			K4B1H0_SOLLC	Uncharacterized protein OS=Solanum lycopersicum GN=Solyc01g102420.1 PE=4 SV=1
Fraxinus_pennsylvanica_120313_comp50186_c0_seq1	31.1877	-5.5044	0.662337	-8.31058	9.52392e-17	9.14235e-15	sp|P68350|DOF15_ARATH	Dof zinc finger protein DOF1.5 OS=Arabidopsis thaliana GN=DOF1.5 PE=1 SV=1	M5X2T0_PRUPE	Uncharacterized protein OS=Prunus persica GN=PRUPE_ppa012605mg PE=4 SV=1
Fraxinus_pennsylvanica_120313_comp56844_c0_seq1	33.4425	-5.8753	0.707079	-8.30926	9.63047e-17	9.23472e-15	sp|Q8VYI9|NLTL5_ARATH	Non-specific lipid-transfer protein-like protein At5g64080 OS=Arabidopsis thaliana GN=At5g64080 PE=1 SV=1	M1AXW9_SOLTU	Uncharacterized protein OS=Solanum tuberosum GN=PGSC0003DMG400012567 PE=4 SV=1
Fraxinus_pennsylvanica_120313_comp59409_c0_seq11	377.558	-2.16926	0.261097	-8.30828	9.71013e-17	9.29119e-15	sp|Q38827|IAA9_ARATH	Auxin-responsive protein IAA9 OS=Arabidopsis thaliana GN=IAA9 PE=1 SV=1	M5WBB5_PRUPE	Auxin-responsive protein OS=Prunus persica GN=PRUPE_ppa007194mg PE=3 SV=1
Fraxinus_pennsylvanica_120313_comp61578_c0_seq3	27.3753	-5.61101	0.676575	-8.29326	1.10183e-16	1.05092e-14	sp|Q9SZY4|PTR27_ARATH	Protein NRT1/ PTR FAMILY 6.2 OS=Arabidopsis thaliana GN=NPF6.2 PE=1 SV=1	B9SER1_RICCO	Oligopeptide transporter, putative OS=Ricinus communis GN=RCOM_0222890 PE=3 SV=1
Fraxinus_pennsylvanica_120313_comp63317_c0_seq1	45.6628	-4.85625	0.585756	-8.29056	1.12716e-16	1.07052e-14	sp|Q9ZPS9|BRL2_ARATH	Serine/threonine-protein kinase BRI1-like 2 OS=Arabidopsis thaliana GN=BRL2 PE=1 SV=1	K4BNZ9_SOLLC	Uncharacterized protein OS=Solanum lycopersicum GN=Solyc04g008430.1 PE=4 SV=1
Fraxinus_pennsylvanica_120313_comp35979_c0_seq1	449.69	-3.30828	0.399845	-8.2739	1.29646e-16	1.23e-14	sp|P43390|MT2_ACTDE	Metallothionein-like protein type 2 OS=Actinidia deliciosa GN=pKIWI504 PE=2 SV=1	B1N177_9ERIC	Type-2 metallothionein OS=Aegiceras corniculatum GN=MT2 PE=2 SV=1
Fraxinus_pennsylvanica_120313_comp45678_c0_seq1	141.484	-4.51057	0.545589	-8.26734	1.36984e-16	1.29686e-14			K4BTR5_SOLLC	Uncharacterized protein OS=Solanum lycopersicum GN=Solyc04g072780.2 PE=4 SV=1
Fraxinus_pennsylvanica_120313_comp53097_c0_seq1	28.5196	-5.77978	0.699123	-8.26718	1.37169e-16	1.29724e-14	sp|Q9LW86|SUT34_ARATH	Probable sulfate transporter 3.4 OS=Arabidopsis thaliana GN=SULTR3;4 PE=2 SV=1	M1CSJ0_SOLTU	Uncharacterized protein OS=Solanum tuberosum GN=PGSC0003DMG400028635 PE=4 SV=1
Fraxinus_pennsylvanica_120313_comp44369_c0_seq2	50.6097	-6.83343	0.826627	-8.26664	1.37784e-16	1.30169e-14
Fraxinus_pennsylvanica_120313_comp49176_c0_seq1	26.5403	-5.0878	0.616174	-8.25708	1.49277e-16	1.40601e-14	sp|Q42485|ZFP1_ARATH	Zinc finger protein 1 OS=Arabidopsis thaliana GN=ZFP1 PE=2 SV=1	B9HS81_POPTR	Uncharacterized protein OS=Populus trichocarpa GN=POPTR_0009s09630g PE=4 SV=1
Fraxinus_pennsylvanica_120313_comp55242_c0_seq1	1273.89	-3.3772	0.409007	-8.25707	1.49298e-16	1.40601e-14	sp|Q9XF43|KCS6_ARATH	3-ketoacyl-CoA synthase 6 OS=Arabidopsis thaliana GN=CUT1 PE=1 SV=1	M1C8J7_SOLTU	3-ketoacyl-CoA synthase OS=Solanum tuberosum GN=PGSC0003DMG400024181 PE=3 SV=1
Fraxinus_pennsylvanica_120313_comp56963_c0_seq1	117.636	-4.17351	0.506239	-8.24415	1.66333e-16	1.56151e-14	sp|Q9SK82|U85A1_ARATH	UDP-glycosyltransferase 85A1 OS=Arabidopsis thaliana GN=UGT85A1 PE=2 SV=1	M1AXZ4_SOLTU	Uncharacterized protein OS=Solanum tuberosum GN=PGSC0003DMG400012578 PE=3 SV=1
Fraxinus_pennsylvanica_120313_comp48126_c0_seq2	61.2047	-2.54526	0.308834	-8.24153	1.70028e-16	1.59285e-14	sp|F4IB81|LYK3_ARATH	LysM domain receptor-like kinase 3 OS=Arabidopsis thaliana GN=LYK3 PE=2 SV=1	V4SHL9_9ROSI	Uncharacterized protein OS=Citrus clementina GN=CICLE_v10025091mg PE=3 SV=1
Fraxinus_pennsylvanica_120313_comp63002_c0_seq2	115.011	-4.1606	0.505333	-8.23337	1.82024e-16	1.69989e-14	sp|Q9LF79|ACA8_ARATH	Calcium-transporting ATPase 8, plasma membrane-type OS=Arabidopsis thaliana GN=ACA8 PE=1 SV=1	D7SQF9_VITVI	Calcium-transporting ATPase OS=Vitis vinifera GN=VIT_11s0052g00320 PE=3 SV=1
Fraxinus_pennsylvanica_120313_comp56339_c0_seq2	231.929	-2.06505	0.25101	-8.22699	1.91981e-16	1.7885e-14	sp|Q9FJX6|FH6_ARATH	Formin-like protein 6 OS=Arabidopsis thaliana GN=FH6 PE=2 SV=1	U5G4F2_POPTR	Formin-like protein OS=Populus trichocarpa GN=POPTR_0007s09870g PE=3 SV=1
Fraxinus_pennsylvanica_120313_comp56544_c0_seq1	171.253	-4.22302	0.514306	-8.2111	2.19167e-16	2.02772e-14	sp|P85524|KIRO_ACTDE	Kirola OS=Actinidia deliciosa PE=1 SV=1	D6MWR7_SALMI	Putative major latex-like protein OS=Salvia miltiorrhiza GN=MLP PE=4 SV=1
Fraxinus_pennsylvanica_120313_comp62520_c0_seq4	104.655	-4.42424	0.539203	-8.20515	2.303e-16	2.12194e-14			F6HVD4_VITVI	Putative uncharacterized protein OS=Vitis vinifera GN=VIT_13s0084g00800 PE=4 SV=1
Fraxinus_pennsylvanica_120313_comp52094_c0_seq1	190.197	-2.00587	0.244607	-8.20038	2.39633e-16	2.20566e-14	sp|Q8LPH6|MYB86_ARATH	Transcription factor MYB86 OS=Arabidopsis thaliana GN=MYB86 PE=2 SV=1	F6I4I7_VITVI	Putative uncharacterized protein OS=Vitis vinifera GN=VIT_14s0060g00240 PE=4 SV=1
Fraxinus_pennsylvanica_120313_comp55561_c0_seq3	30.0354	-6.69515	0.817362	-8.19117	2.58705e-16	2.37144e-14	sp|Q9SAK5|APL_ARATH	Myb family transcription factor APL OS=Arabidopsis thaliana GN=APL PE=2 SV=2	A5ASR1_VITVI	Putative uncharacterized protein OS=Vitis vinifera GN=VIT_19s0085g00890 PE=4 SV=1
Fraxinus_pennsylvanica_120313_comp52377_c0_seq3	30.8191	-5.97775	0.731097	-8.17641	2.9242e-16	2.67228e-14	sp|Q6AWW5|Y5262_ARATH	Ankyrin repeat-containing protein At5g02620 OS=Arabidopsis thaliana GN=At5g02620 PE=1 SV=1	M5W669_PRUPE	Uncharacterized protein OS=Prunus persica GN=PRUPE_ppa1027227mg PE=4 SV=1
Fraxinus_pennsylvanica_120313_comp49668_c0_seq1	49.0505	-4.48446	0.549368	-8.16295	3.26939e-16	2.96052e-14	sp|F4JP36|HAP2_ARATH	Protein HAPLESS 2 OS=Arabidopsis thaliana GN=HAP2 PE=2 SV=1	F6HUF4_VITVI	Putative uncharacterized protein OS=Vitis vinifera GN=VIT_02s0025g04090 PE=4 SV=1
Fraxinus_pennsylvanica_120313_comp59636_c0_seq1	32.4463	-5.48984	0.673804	-8.14752	3.7146e-16	3.35011e-14	sp|P0CI03|PTR28_ARATH	Protein NRT1/ PTR FAMILY 5.6 OS=Arabidopsis thaliana GN=NPF5.6 PE=2 SV=1	K4D3S9_SOLLC	Uncharacterized protein OS=Solanum lycopersicum GN=Solyc10g084950.1 PE=3 SV=1
Fraxinus_pennsylvanica_120313_comp60182_c0_seq2	443.496	-4.89304	0.60217	-8.12568	4.44862e-16	3.99198e-14	sp|Q38832|IAA14_ARATH	Auxin-responsive protein IAA14 OS=Arabidopsis thaliana GN=IAA14 PE=1 SV=2	F6HDY1_VITVI	Auxin-responsive protein OS=Vitis vinifera GN=VIT_05s0020g04690 PE=3 SV=1
Fraxinus_pennsylvanica_120313_comp62805_c0_seq2	3286.15	-3.58219	0.442544	-8.09454	5.74803e-16	5.11186e-14	sp|P81898|PNAA_PRUDU	Peptide-N4-(N-acetyl-beta-glucosaminyl)asparagine amidase A OS=Prunus dulcis PE=1 SV=2	K4BJ07_SOLLC	Uncharacterized protein OS=Solanum lycopersicum GN=Solyc03g095850.1 PE=4 SV=1
Fraxinus_pennsylvanica_120313_comp41880_c0_seq1	56.2543	-6.42414	0.794171	-8.08912	6.00993e-16	5.33417e-14
Fraxinus_pennsylvanica_120313_comp50685_c0_seq2	29.3278	-6.6121	0.817643	-8.08679	6.12602e-16	5.42644e-14			M1DWA0_SOLTU	Uncharacterized protein OS=Solanum tuberosum GN=PGSC0003DMG400044996 PE=4 SV=1
Fraxinus_pennsylvanica_120313_comp50008_c0_seq1	28.5778	-6.16835	0.763287	-8.0813	6.40807e-16	5.66506e-14	sp|Q9M2C3|VITH3_ARATH	Vacuolar iron transporter homolog 3 OS=Arabidopsis thaliana GN=At3g43630 PE=3 SV=1	B9GTK1_POPTR	Uncharacterized protein OS=Populus trichocarpa GN=POPTR_0002s07000g PE=4 SV=1
Fraxinus_pennsylvanica_120313_comp63002_c0_seq1	116.146	-4.01937	0.497557	-8.07821	6.57259e-16	5.79333e-14	sp|Q9LF79|ACA8_ARATH	Calcium-transporting ATPase 8, plasma membrane-type OS=Arabidopsis thaliana GN=ACA8 PE=1 SV=1	D7SQF9_VITVI	Calcium-transporting ATPase OS=Vitis vinifera GN=VIT_11s0052g00320 PE=3 SV=1
Fraxinus_pennsylvanica_120313_comp38110_c0_seq1	36.8147	-4.58492	0.567708	-8.07619	6.68205e-16	5.87246e-14	sp|Q4I8Q4|APTH1_GIBZE	Acyl-protein thioesterase 1 OS=Gibberella zeae (strain PH-1 / ATCC MYA-4620 / FGSC 9075 / NRRL 31084) GN=FGSG_06404 PE=3 SV=1	M1CSG8_SOLTU	Uncharacterized protein OS=Solanum tuberosum GN=PGSC0003DMG400028622 PE=4 SV=1
Fraxinus_pennsylvanica_120313_comp40984_c0_seq2	37.3018	-6.1267	0.75879	-8.0743	6.78642e-16	5.95249e-14	sp|Q84TI7|HKT1_ARATH	Sodium transporter HKT1 OS=Arabidopsis thaliana GN=HKT1 PE=1 SV=1	F6I5Q5_VITVI	Putative uncharacterized protein OS=Vitis vinifera GN=VIT_11s0103g00150 PE=4 SV=1
Fraxinus_pennsylvanica_120313_comp64629_c0_seq11	35.6545	-6.64131	0.823541	-8.06433	7.36383e-16	6.42744e-14	sp|Q94AL9|AGT22_ARATH	Alanine--glyoxylate aminotransferase 2 homolog 2, mitochondrial OS=Arabidopsis thaliana GN=AGT3 PE=1 SV=2	F6GUG5_VITVI	Putative uncharacterized protein OS=Vitis vinifera GN=VIT_06s0004g07660 PE=3 SV=1
Fraxinus_pennsylvanica_120313_comp61754_c0_seq4	47.2312	-5.84789	0.725629	-8.05907	7.68779e-16	6.68888e-14	sp|Q94ID2|IPT5_ARATH	Adenylate isopentenyltransferase 5, chloroplastic OS=Arabidopsis thaliana GN=IPT5 PE=1 SV=2	F6HDL2_VITVI	Putative uncharacterized protein OS=Vitis vinifera GN=VIT_05s0020g02630 PE=4 SV=1
Fraxinus_pennsylvanica_120313_comp59858_c0_seq3	165.26	-5.28298	0.656025	-8.05302	8.07787e-16	7.00286e-14	sp|Q96520|PER12_ARATH	Peroxidase 12 OS=Arabidopsis thaliana GN=PER12 PE=1 SV=1	Q43854_PHAAN	Peroxidase OS=Phaseolus angularis PE=2 SV=1
Fraxinus_pennsylvanica_120313_comp53980_c0_seq2	102.338	-3.12526	0.388144	-8.05182	8.15697e-16	7.06458e-14	sp|Q94BT9|ATOX1_ARATH	Copper transport protein ATX1 OS=Arabidopsis thaliana GN=ATX1 PE=1 SV=1	M1B9I7_SOLTU	Uncharacterized protein OS=Solanum tuberosum GN=PGSC0003DMG400015555 PE=4 SV=1
Fraxinus_pennsylvanica_120313_comp58845_c0_seq1	973.707	-5.11507	0.636449	-8.03689	9.21497e-16	7.91197e-14	sp|O04111|CHSY_PERFR	Chalcone synthase OS=Perilla frutescens GN=CHS PE=2 SV=1	Q2WBN0_9LAMI	Chalcone synthase OS=Misopates orontium GN=chs PE=2 SV=1
Fraxinus_pennsylvanica_120313_comp50980_c0_seq1	24.6263	-5.64603	0.703291	-8.02802	9.90623e-16	8.44872e-14	sp|P07730|GLUA2_ORYSJ	Glutelin type-A 2 OS=Oryza sativa subsp. japonica GN=GLUA2 PE=1 SV=1	M1B9J5_SOLTU	Uncharacterized protein OS=Solanum tuberosum GN=PGSC0003DMG400015564 PE=4 SV=1
Fraxinus_pennsylvanica_120313_comp34529_c0_seq1	31.0932	-6.51055	0.811371	-8.02414	1.0224e-15	8.69725e-14			M5VVU7_PRUPE	Uncharacterized protein OS=Prunus persica GN=PRUPE_ppa020196mg PE=4 SV=1
Fraxinus_pennsylvanica_120313_comp60658_c0_seq13	55.0631	-4.86664	0.606541	-8.02359	1.02696e-15	8.71707e-14	sp|Q8GU20|SG1_RAUSE	Strictosidine-O-beta-D-glucosidase OS=Rauvolfia serpentina GN=SGR1 PE=1 SV=1	Q8GVD0_OLEEU	Beta-glucosidase OS=Olea europaea subsp. europaea GN=bglc PE=2 SV=1
Fraxinus_pennsylvanica_120313_comp63473_c0_seq1	135.291	-4.84614	0.604174	-8.0211	1.04806e-15	8.87929e-14
Fraxinus_pennsylvanica_120313_comp61488_c0_seq2	89.295	-6.08575	0.760168	-8.00579	1.18701e-15	9.99975e-14			D7TGU3_VITVI	Putative uncharacterized protein OS=Vitis vinifera GN=VIT_12s0035g00880 PE=4 SV=1
Fraxinus_pennsylvanica_120313_comp42953_c0_seq1	27.9978	-6.56028	0.820614	-7.99435	1.30257e-15	1.09116e-13	sp|Q6NKQ9|CRR15_ARATH	Cysteine-rich repeat secretory protein 15 OS=Arabidopsis thaliana GN=CRRSP15 PE=1 SV=1	V4VYK0_9ROSI	Uncharacterized protein (Fragment) OS=Citrus clementina GN=CICLE_v10024014mg PE=4 SV=1
Fraxinus_pennsylvanica_120313_comp60658_c0_seq11	28.5157	-6.55432	0.820117	-7.99193	1.3284e-15	1.11075e-13	sp|Q9SPP9|RG1_RAUSE	Raucaffricine-O-beta-D-glucosidase OS=Rauvolfia serpentina GN=RG PE=1 SV=1	Q8GVD0_OLEEU	Beta-glucosidase OS=Olea europaea subsp. europaea GN=bglc PE=2 SV=1
Fraxinus_pennsylvanica_120313_comp63844_c1_seq1	4433.78	-3.8149	0.477345	-7.99193	1.32844e-15	1.11075e-13	sp|Q9SB81|PER42_ARATH	Peroxidase 42 OS=Arabidopsis thaliana GN=PER42 PE=1 SV=2	Q9FXL6_AVIMR	Peroxidase OS=Avicennia marina GN=PER PE=2 SV=1
Fraxinus_pennsylvanica_120313_comp48480_c0_seq1	36.2042	-5.61442	0.703018	-7.98617	1.39199e-15	1.16172e-13	sp|Q39110|GAOX1_ARATH	Gibberellin 20 oxidase 1 OS=Arabidopsis thaliana GN=GA20OX1 PE=2 SV=2	Q9M4A0_SOLDU	Gibberellin 20-oxidase OS=Solanum dulcamara GN=ga20ox1 PE=2 SV=1
Fraxinus_pennsylvanica_120313_comp45801_c0_seq1	386.116	-2.84016	0.355654	-7.98574	1.39685e-15	1.16469e-13
Fraxinus_pennsylvanica_120313_comp39202_c0_seq1	38.4955	-7.1621	0.89734	-7.98148	1.4459e-15	1.20334e-13	sp|Q9LPU9|VITH1_ARATH	Vacuolar iron transporter homolog 1 OS=Arabidopsis thaliana GN=At1g21140 PE=2 SV=1	K4B250_SOLLC	Uncharacterized protein OS=Solanum lycopersicum GN=Solyc01g104780.2 PE=4 SV=1
Fraxinus_pennsylvanica_120313_comp17777_c0_seq1	27.4695	-6.58238	0.824738	-7.98118	1.44939e-15	1.20512e-13			M1C402_SOLTU	Uncharacterized protein OS=Solanum tuberosum GN=PGSC0003DMG400023011 PE=4 SV=1
Fraxinus_pennsylvanica_120313_comp55190_c0_seq1	38.9954	-5.96814	0.747955	-7.97928	1.47188e-15	1.22268e-13	sp|P38547|RAN2_SOLLC	GTP-binding nuclear protein Ran2 OS=Solanum lycopersicum GN=RAN2 PE=2 SV=1	G7JBM2_MEDTR
Fraxinus_pennsylvanica_120313_comp38264_c0_seq1	41.2484	-5.90605	0.740219	-7.97878	1.47782e-15	1.22648e-13			B9T512_RICCO	Putative uncharacterized protein OS=Ricinus communis GN=RCOM_0144270 PE=4 SV=1
Fraxinus_pennsylvanica_120313_comp36162_c0_seq1	84.2612	-4.84203	0.607404	-7.97168	1.56535e-15	1.29591e-13	sp|O65740|DEF2_CAPAN	Defensin J1-2 OS=Capsicum annuum PE=1 SV=1	B2BGR0_OLEEU	Putative defensin protein 1 (Fragment) OS=Olea europaea PE=2 SV=1
Fraxinus_pennsylvanica_120313_comp64971_c1_seq11	1946.87	-2.55947	0.321128	-7.97024	1.58372e-15	1.3083e-13	sp|Q9SPP9|RG1_RAUSE	Raucaffricine-O-beta-D-glucosidase OS=Rauvolfia serpentina GN=RG PE=1 SV=1	Q8GVD0_OLEEU	Beta-glucosidase OS=Olea europaea subsp. europaea GN=bglc PE=2 SV=1
Fraxinus_pennsylvanica_120313_comp64937_c0_seq36	66.9796	-5.54896	0.696398	-7.96809	1.61141e-15	1.32995e-13			M5X0H9_PRUPE	Uncharacterized protein OS=Prunus persica GN=PRUPE_ppa001903mg PE=4 SV=1
Fraxinus_pennsylvanica_120313_comp37415_c0_seq1	41.0444	-5.13403	0.644919	-7.96074	1.71014e-15	1.41013e-13
Fraxinus_pennsylvanica_120313_comp52596_c0_seq3	35.7495	-7.19001	0.903442	-7.95847	1.74183e-15	1.4323e-13	sp|Q9FPT1|UBP12_ARATH	Ubiquitin carboxyl-terminal hydrolase 12 OS=Arabidopsis thaliana GN=UBP12 PE=1 SV=2	V4RXP4_9ROSI	Uncharacterized protein OS=Citrus clementina GN=CICLE_v10005327mg PE=4 SV=1
Fraxinus_pennsylvanica_120313_comp62265_c0_seq12	141.25	-2.88529	0.362986	-7.94877	1.88379e-15	1.54337e-13	sp|Q9FI00|MLO11_ARATH	MLO-like protein 11 OS=Arabidopsis thaliana GN=MLO11 PE=2 SV=1	I1PR03_ORYGL	MLO-like protein OS=Oryza glaberrima PE=3 SV=1
Fraxinus_pennsylvanica_120313_comp54533_c0_seq1	28.7641	-4.63468	0.583533	-7.94245	1.98233e-15	1.62261e-13	sp|Q9LFS4|NIK1_ARATH	Protein NSP-INTERACTING KINASE 1 OS=Arabidopsis thaliana GN=NIK1 PE=1 SV=1	D7TAB0_VITVI	Putative uncharacterized protein OS=Vitis vinifera GN=VIT_01s0010g01000 PE=3 SV=1
Fraxinus_pennsylvanica_120313_comp60569_c1_seq1	907.423	-3.38379	0.426572	-7.93253	2.14722e-15	1.75117e-13	sp|Q38898|AKT2_ARATH	Potassium channel AKT2/3 OS=Arabidopsis thaliana GN=AKT2 PE=1 SV=1	Q9SSV3_NICPA	Potassium channel OS=Nicotiana paniculata GN=NpKT1 PE=2 SV=1
Fraxinus_pennsylvanica_120313_comp42847_c0_seq1	22.4249	-5.14726	0.649004	-7.93102	2.17357e-15	1.76943e-13	sp|O80928|DOF24_ARATH	Dof zinc finger protein DOF2.4 OS=Arabidopsis thaliana GN=DOF2.4 PE=2 SV=1	F6HLD4_VITVI	Putative uncharacterized protein OS=Vitis vinifera GN=VIT_08s0007g00180 PE=4 SV=1
Fraxinus_pennsylvanica_120313_comp54523_c0_seq2	71.6103	-4.72895	0.597075	-7.9202	2.37135e-15	1.92519e-13			K4CQC8_SOLLC	Uncharacterized protein OS=Solanum lycopersicum GN=Solyc09g007380.2 PE=4 SV=1
Fraxinus_pennsylvanica_120313_comp35690_c0_seq1	78.3936	-4.68554	0.591657	-7.91934	2.38774e-15	1.93673e-13			K4C391_SOLLC	Uncharacterized protein OS=Solanum lycopersicum GN=Solyc06g006090.1 PE=4 SV=1
Fraxinus_pennsylvanica_120313_comp43651_c0_seq1	51.4729	-2.46482	0.311851	-7.90386	2.704e-15	2.17746e-13	sp|Q9SS80|U503A_ARATH	UPF0503 protein At3g09070, chloroplastic OS=Arabidopsis thaliana GN=At3g09070 PE=1 SV=1	M1BTD5_SOLTU	Uncharacterized protein OS=Solanum tuberosum GN=PGSC0003DMG400020347 PE=4 SV=1
Fraxinus_pennsylvanica_120313_comp49761_c0_seq1	45.9827	-7.01139	0.888352	-7.89258	2.95993e-15	2.37075e-13	sp|Q9SSK9|MLP28_ARATH	MLP-like protein 28 OS=Arabidopsis thaliana GN=MLP28 PE=1 SV=1	D7T8R8_VITVI	Putative uncharacterized protein OS=Vitis vinifera GN=VIT_01s0011g05060 PE=4 SV=1
Fraxinus_pennsylvanica_120313_comp49776_c0_seq3	39.4812	-4.74318	0.601364	-7.88736	3.08646e-15	2.46547e-13			F6HLD4_VITVI	Putative uncharacterized protein OS=Vitis vinifera GN=VIT_08s0007g00180 PE=4 SV=1
Fraxinus_pennsylvanica_120313_comp65934_c0_seq2	309.738	-4.03454	0.511636	-7.88556	3.13123e-15	2.49894e-13	sp|P92949|FRO2_ARATH	Ferric reduction oxidase 2 OS=Arabidopsis thaliana GN=FRO2 PE=1 SV=2	K4AZM9_SOLLC	Uncharacterized protein OS=Solanum lycopersicum GN=Solyc01g094890.2 PE=4 SV=1
Fraxinus_pennsylvanica_120313_comp59869_c0_seq1	146.121	-3.73331	0.473616	-7.88257	3.20703e-15	2.55494e-13	sp|O22193|PUB4_ARATH	U-box domain-containing protein 4 OS=Arabidopsis thaliana GN=PUB4 PE=1 SV=3	K4AZB4_SOLLC	Uncharacterized protein OS=Solanum lycopersicum GN=Solyc01g091740.2 PE=4 SV=1
Fraxinus_pennsylvanica_120313_comp41761_c0_seq1	276.01	-4.97335	0.631026	-7.88137	3.23804e-15	2.57736e-13
Fraxinus_pennsylvanica_120313_comp56980_c0_seq2	531.99	-1.70768	0.216823	-7.8759	3.38301e-15	2.6832e-13			M1BHY2_SOLTU	Uncharacterized protein OS=Solanum tuberosum GN=PGSC0003DMG400017694 PE=4 SV=1
Fraxinus_pennsylvanica_120313_comp60166_c0_seq3	89.9123	-4.30537	0.546985	-7.87109	3.51565e-15	2.77609e-13	sp|Q9SJZ2|PER17_ARATH	Peroxidase 17 OS=Arabidopsis thaliana GN=PER17 PE=2 SV=1	V4UJQ9_9ROSI	Peroxidase OS=Citrus clementina GN=CICLE_v10026073mg PE=3 SV=1
Fraxinus_pennsylvanica_120313_comp54533_c0_seq5	38.1185	-4.3282	0.549925	-7.87052	3.5318e-15	2.78639e-13	sp|Q9LFS4|NIK1_ARATH	Protein NSP-INTERACTING KINASE 1 OS=Arabidopsis thaliana GN=NIK1 PE=1 SV=1	D7TAB0_VITVI	Putative uncharacterized protein OS=Vitis vinifera GN=VIT_01s0010g01000 PE=3 SV=1
Fraxinus_pennsylvanica_120313_comp61751_c0_seq1	275.868	-2.30303	0.292973	-7.86091	3.81367e-15	2.99819e-13	sp|Q9M373|AGP20_ARATH	Arabinogalactan peptide 20 OS=Arabidopsis thaliana GN=AGP20 PE=3 SV=1	M1A555_SOLTU	Uncharacterized protein OS=Solanum tuberosum GN=PGSC0003DMG400005834 PE=4 SV=1
Fraxinus_pennsylvanica_120313_comp47449_c0_seq1	482.023	-2.84623	0.362271	-7.85665	3.94553e-15	3.09099e-13	sp|Q39613|CYPH_CATRO	Peptidyl-prolyl cis-trans isomerase OS=Catharanthus roseus GN=PCKR1 PE=1 SV=1	A8CYN7_GERHY	Peptidyl-prolyl cis-trans isomerase OS=Gerbera hybrida PE=2 SV=1
Fraxinus_pennsylvanica_120313_comp65188_c0_seq1	2265.52	-2.70889	0.344816	-7.85603	3.96508e-15	3.10359e-13	sp|Q9ZTX9|ARFD_ARATH	Auxin response factor 4 OS=Arabidopsis thaliana GN=ARF4 PE=1 SV=1	Q2LAI9_SOLLC	Auxin response factor 4 OS=Solanum lycopersicum GN=ARF4 PE=2 SV=1
Fraxinus_pennsylvanica_120313_comp42060_c0_seq1	425.616	-3.79289	0.482872	-7.85485	4.00247e-15	3.13011e-13
Fraxinus_pennsylvanica_120313_comp54533_c0_seq2	145.219	-3.65757	0.466038	-7.84823	4.21952e-15	3.28836e-13	sp|Q9LFS4|NIK1_ARATH	Protein NSP-INTERACTING KINASE 1 OS=Arabidopsis thaliana GN=NIK1 PE=1 SV=1	K4BXL3_SOLLC	Uncharacterized protein OS=Solanum lycopersicum GN=Solyc05g010400.2 PE=3 SV=1
Fraxinus_pennsylvanica_120313_comp48891_c0_seq1	66.944	-5.30769	0.676503	-7.84578	4.30277e-15	3.34449e-13	sp|Q8GY42|NAC25_ARATH	NAC transcription factor 25 OS=Arabidopsis thaliana GN=NAC025 PE=2 SV=1	D7U4C6_VITVI	Putative uncharacterized protein OS=Vitis vinifera GN=VIT_04s0044g01500 PE=4 SV=1
Fraxinus_pennsylvanica_120313_comp51074_c0_seq1	5455.07	-6.5769	0.838293	-7.84559	4.30909e-15	3.3465e-13			D7T9B8_VITVI	Putative uncharacterized protein OS=Vitis vinifera GN=VIT_01s0011g02720 PE=4 SV=1
Fraxinus_pennsylvanica_120313_comp31653_c0_seq1	246.175	-2.736	0.348838	-7.84318	4.39282e-15	3.40562e-13	sp|B3EWI4|PST2_PETHY	Photosystem II 5 kDa protein, chloroplastic OS=Petunia hybrida PE=1 SV=1	B6DMH2_9LAMI	Chloroplast photosystem II 5 kDa protein OS=Picrorhiza kurrooa PE=2 SV=1
Fraxinus_pennsylvanica_120313_comp62096_c0_seq1	31.1412	-4.32774	0.55222	-7.837	4.61453e-15	3.56207e-13	sp|Q9FIK1|Y5780_ARATH	BTB/POZ domain-containing protein At5g47800 OS=Arabidopsis thaliana GN=At5g47800 PE=2 SV=1	D7T5F3_VITVI	Putative uncharacterized protein OS=Vitis vinifera GN=VIT_00s0194g00080 PE=4 SV=1
Fraxinus_pennsylvanica_120313_comp63920_c0_seq2	124.22	-3.07106	0.391888	-7.83656	4.63051e-15	3.57132e-13	sp|Q9SE97|FH1_ARATH	Formin-like protein 1 OS=Arabidopsis thaliana GN=FH1 PE=1 SV=1	M5VSU3_PRUPE	Formin-like protein OS=Prunus persica GN=PRUPE_ppa001116mg PE=3 SV=1
Fraxinus_pennsylvanica_120313_comp16310_c0_seq1	45.2032	-5.51627	0.704498	-7.83007	4.87598e-15	3.75094e-13	sp|Q9LYS2|AB10C_ARATH	ABC transporter C family member 10 OS=Arabidopsis thaliana GN=ABCC10 PE=2 SV=2	R9QT20_VITVI	ABCC subfamily ATP-binding cassette protein OS=Vitis vinifera GN=ABCC1 PE=2 SV=1
Fraxinus_pennsylvanica_120313_comp47322_c0_seq1	26.738	-5.67328	0.724949	-7.82576	5.04607e-15	3.87845e-13			A5B016_VITVI	Putative uncharacterized protein OS=Vitis vinifera GN=VITISV_004362 PE=4 SV=1
Fraxinus_pennsylvanica_120313_comp36088_c0_seq1	51.2065	-5.00453	0.639506	-7.82562	5.05154e-15	3.87932e-13
Fraxinus_pennsylvanica_120313_comp65281_c0_seq5	28.891	-5.50293	0.703226	-7.82526	5.06613e-15	3.88719e-13	sp|Q9SZW4|HMA2_ARATH	Cadmium/zinc-transporting ATPase HMA2 OS=Arabidopsis thaliana GN=HMA2 PE=2 SV=1	T2K0N9_TOBAC	Heavy metal ATPase OS=Nicotiana tabacum GN=HMA-A PE=2 SV=1
Fraxinus_pennsylvanica_120313_comp50995_c0_seq1	38.6363	-6.47884	0.828412	-7.82079	5.24912e-15	4.01726e-13
Fraxinus_pennsylvanica_120313_comp58471_c1_seq2	26.5616	-4.10952	0.525528	-7.8198	5.29072e-15	4.04218e-13
Fraxinus_pennsylvanica_120313_comp42822_c0_seq1	38.205	-4.63874	0.593677	-7.81358	5.55846e-15	4.23589e-13	sp|Q9LZS7|GDL71_ARATH	GDSL esterase/lipase At5g03610 OS=Arabidopsis thaliana GN=At5g03610 PE=2 SV=1	K4CQZ9_SOLLC	Uncharacterized protein OS=Solanum lycopersicum GN=Solyc09g009700.2 PE=4 SV=1
Fraxinus_pennsylvanica_120313_comp53808_c1_seq2	64.9879	-2.91466	0.373448	-7.80474	5.96256e-15	4.53611e-13	sp|Q3ZPN4|ACMAT_VITLA	Methanol O-anthraniloyltransferase OS=Vitis labrusca GN=AMAT PE=1 SV=1	D7U3X1_VITVI	Putative uncharacterized protein OS=Vitis vinifera GN=VIT_02s0033g01000 PE=4 SV=1
Fraxinus_pennsylvanica_120313_comp58756_c0_seq1	7202.35	-1.79624	0.230198	-7.80302	6.04426e-15	4.59436e-13	sp|P30924|GLGB_SOLTU	1,4-alpha-glucan-branching enzyme OS=Solanum tuberosum GN=SBE1 PE=2 SV=2	E0CQR2_VITVI	Putative uncharacterized protein OS=Vitis vinifera GN=VIT_18s0001g00060 PE=4 SV=1
Fraxinus_pennsylvanica_120313_comp47168_c0_seq1	34.1807	-5.15521	0.661069	-7.79829	6.27511e-15	4.76174e-13			K4BTE2_SOLLC	Uncharacterized protein OS=Solanum lycopersicum GN=Solyc04g071500.2 PE=4 SV=1
Fraxinus_pennsylvanica_120313_comp41917_c0_seq1	1361.31	-1.98696	0.254832	-7.79711	6.33433e-15	4.79448e-13	sp|Q9CAG3|LOX6_ARATH	Lipoxygenase 6, chloroplastic OS=Arabidopsis thaliana GN=LOX6 PE=2 SV=1	D7TAQ3_VITVI	Lipoxygenase OS=Vitis vinifera GN=VIT_01s0010g02750 PE=3 SV=1
Fraxinus_pennsylvanica_120313_comp53165_c0_seq3	43.6644	-3.64116	0.467093	-7.79538	6.42155e-15	4.84819e-13			K4BLT5_SOLLC	Uncharacterized protein OS=Solanum lycopersicum GN=Solyc03g117840.2 PE=4 SV=1
Fraxinus_pennsylvanica_120313_comp52165_c0_seq1	138.165	-2.96544	0.380942	-7.78449	6.99973e-15	5.26693e-13	sp|Q9SBQ9|F3PH_PETHY	Flavonoid 3'-monooxygenase OS=Petunia hybrida GN=CYP75B2 PE=2 SV=1	Q3C213_VITVI	Flavonoid 3'-hydroxylase OS=Vitis vinifera GN=VvF3'h2 PE=3 SV=1
Fraxinus_pennsylvanica_120313_comp47940_c0_seq2	25.0606	-5.86535	0.753825	-7.78078	7.20806e-15	5.41004e-13	sp|Q682H0|HA22F_ARATH	HVA22-like protein f OS=Arabidopsis thaliana GN=HVA22F PE=2 SV=1	J3L3P9_ORYBR	Uncharacterized protein OS=Oryza brachyantha GN=OB01G38550 PE=4 SV=1
Fraxinus_pennsylvanica_120313_comp65088_c0_seq1	194.869	-1.70016	0.218743	-7.7724	7.70148e-15	5.76105e-13	sp|Q9JYQ8|CLPB_NEIMB	Chaperone protein ClpB OS=Neisseria meningitidis serogroup B (strain MC58) GN=clpB PE=3 SV=1	F6GUQ9_VITVI	Putative uncharacterized protein OS=Vitis vinifera GN=VIT_06s0004g06700 PE=4 SV=1
Fraxinus_pennsylvanica_120313_comp100260_c0_seq1	38.2776	-6.98197	0.899587	-7.76131	8.40561e-15	6.27203e-13	sp|Q9ZQE6|CML1_ARATH	Calmodulin-like protein 1 OS=Arabidopsis thaliana GN=CML1 PE=2 SV=1	K4B335_SOLLC	Uncharacterized protein OS=Solanum lycopersicum GN=Solyc01g108190.2 PE=4 SV=1
Fraxinus_pennsylvanica_120313_comp60727_c0_seq12	21.412	-5.611	0.72341	-7.75632	8.74312e-15	6.51843e-13	sp|Q0WSN2|DAR2_ARATH	Protein DA1-related 2 OS=Arabidopsis thaliana GN=DAR2 PE=2 SV=1	V4TBC3_9ROSI	Uncharacterized protein OS=Citrus clementina GN=CICLE_v10031291mg PE=4 SV=1
Fraxinus_pennsylvanica_120313_comp44158_c0_seq1	247.598	-3.85238	0.497548	-7.74273	9.73059e-15	7.21257e-13	sp|P30222|HS22C_PETHY	Small heat shock protein, chloroplastic OS=Petunia hybrida GN=HSP22 PE=2 SV=1	B9I224_POPTR	Heat shock 22K family protein OS=Populus trichocarpa GN=POPTR_0012s02930g PE=3 SV=1
Fraxinus_pennsylvanica_120313_comp70362_c0_seq1	27.2715	-7.01725	0.906621	-7.74001	9.94099e-15	7.35634e-13	sp|Q9M5M7|RL10_EUPES	60S ribosomal protein L10 OS=Euphorbia esula GN=RPL10 PE=2 SV=1	I1MZN4_SOYBN	Uncharacterized protein OS=Glycine max PE=4 SV=1
Fraxinus_pennsylvanica_120313_comp57166_c0_seq1	32.6251	-6.16056	0.79621	-7.73736	1.01504e-14	7.50508e-13			Q8GVD0_OLEEU	Beta-glucosidase OS=Olea europaea subsp. europaea GN=bglc PE=2 SV=1
Fraxinus_pennsylvanica_120313_comp62805_c0_seq1	7259.66	-3.91978	0.50667	-7.73635	1.0231e-14	7.55842e-13	sp|P81898|PNAA_PRUDU	Peptide-N4-(N-acetyl-beta-glucosaminyl)asparagine amidase A OS=Prunus dulcis PE=1 SV=2	S8DTJ6_9LAMI	Uncharacterized protein (Fragment) OS=Genlisea aurea GN=M569_08303 PE=4 SV=1
Fraxinus_pennsylvanica_120313_comp38507_c0_seq1	55.3161	-5.81618	0.751821	-7.73612	1.02496e-14	7.56572e-13			M1A6E5_SOLTU	Uncharacterized protein OS=Solanum tuberosum GN=PGSC0003DMG400006129 PE=4 SV=1
Fraxinus_pennsylvanica_120313_comp62863_c0_seq6	21.0138	-4.36178	0.56402	-7.73337	1.04736e-14	7.70517e-13	sp|Q8W4S5|Y5371_ARATH	Probable LRR receptor-like serine/threonine-protein kinase At5g63710 OS=Arabidopsis thaliana GN=At5g63710 PE=2 SV=1	K4C2W1_SOLLC	Uncharacterized protein OS=Solanum lycopersicum GN=Solyc05g056370.2 PE=3 SV=1
Fraxinus_pennsylvanica_120313_comp61090_c0_seq2	149.101	-3.9454	0.51026	-7.73214	1.05756e-14	7.7681e-13	sp|Q96493|UFOG_GENTR	Anthocyanidin 3-O-glucosyltransferase OS=Gentiana triflora PE=2 SV=1	Q9XF16_FORIN	Flavonoid 3-O-glucosyltransferase OS=Forsythia intermedia GN=UFGT PE=2 SV=1
Fraxinus_pennsylvanica_120313_comp62863_c0_seq16	19.2571	-4.99997	0.646896	-7.72917	1.08246e-14	7.94452e-13	sp|Q8W4S5|Y5371_ARATH	Probable LRR receptor-like serine/threonine-protein kinase At5g63710 OS=Arabidopsis thaliana GN=At5g63710 PE=2 SV=1	K4C2W1_SOLLC	Uncharacterized protein OS=Solanum lycopersicum GN=Solyc05g056370.2 PE=3 SV=1
Fraxinus_pennsylvanica_120313_comp57658_c0_seq2	21.4926	-5.23413	0.677248	-7.72854	1.08791e-14	7.97794e-13			B9I2M0_POPTR	Uncharacterized protein OS=Populus trichocarpa GN=POPTR_0012s05310g PE=4 SV=2
Fraxinus_pennsylvanica_120313_comp35981_c0_seq1	949.069	-2.98936	0.387091	-7.72263	1.13953e-14	8.33602e-13	sp|P43390|MT2_ACTDE	Metallothionein-like protein type 2 OS=Actinidia deliciosa GN=pKIWI504 PE=2 SV=1	M4VJ43_PLAOV	Metallothionein 2 OS=Plantago ovata GN=MT2 PE=2 SV=1
Fraxinus_pennsylvanica_120313_comp54156_c0_seq4	4493.04	-2.27226	0.29425	-7.7222	1.1434e-14	8.3575e-13	sp|P27493|CB22_TOBAC	Chlorophyll a-b binding protein 21, chloroplastic OS=Nicotiana tabacum GN=CAB21 PE=2 SV=1	B9S155_RICCO	Chlorophyll A/B binding protein, putative OS=Ricinus communis GN=RCOM_0633890 PE=4 SV=1
Fraxinus_pennsylvanica_120313_comp44810_c0_seq1	101.688	-3.6705	0.475504	-7.71918	1.17077e-14	8.55057e-13	sp|Q9LEC8|DHEB_NICPL	Glutamate dehydrogenase B OS=Nicotiana plumbaginifolia GN=GDHB PE=2 SV=1	Q8L6A0_TOBAC	Glutamate dehydrogenase OS=Nicotiana tabacum GN=gdh1 PE=1 SV=1
Fraxinus_pennsylvanica_120313_comp61620_c0_seq3	137.721	-3.15613	0.409124	-7.71436	1.21589e-14	8.85836e-13			V4SEA5_9ROSI	Uncharacterized protein OS=Citrus clementina GN=CICLE_v10005598mg PE=4 SV=1
Fraxinus_pennsylvanica_120313_comp54297_c0_seq1	3614.89	-1.53758	0.199362	-7.71249	1.23383e-14	8.96719e-13	sp|Q41142|PLDA1_RICCO	Phospholipase D alpha 1 OS=Ricinus communis GN=PLD1 PE=1 SV=1	K4CLQ6_SOLLC	Phospholipase D OS=Solanum lycopersicum GN=Solyc08g066800.2 PE=3 SV=1
Fraxinus_pennsylvanica_120313_comp49066_c0_seq2	24.3213	-6.36057	0.825372	-7.70631	1.29508e-14	9.35155e-13	sp|P46519|LEA14_SOYBN	Desiccation protectant protein Lea14 homolog OS=Glycine max PE=2 SV=1	C6T1L4_SOYBN	Uncharacterized protein OS=Glycine max PE=2 SV=1
Fraxinus_pennsylvanica_120313_comp51721_c0_seq1	99.2853	-2.66956	0.346485	-7.70467	1.31181e-14	9.46472e-13
Fraxinus_pennsylvanica_120313_comp56454_c0_seq2	30.5552	-3.52312	0.458115	-7.69049	1.46578e-14	1.05416e-12	sp|Q9M9C5|Y1680_ARATH	Probable leucine-rich repeat receptor-like protein kinase At1g68400 OS=Arabidopsis thaliana GN=At1g68400 PE=2 SV=1	M0ZS77_SOLTU	Uncharacterized protein OS=Solanum tuberosum GN=PGSC0003DMG400002689 PE=4 SV=1
Fraxinus_pennsylvanica_120313_comp60571_c0_seq1	249.684	-3.61239	0.469809	-7.68908	1.482e-14	1.06411e-12	sp|Q9LIS1|CR26L_ARATH	Protein ECERIFERUM 26-like OS=Arabidopsis thaliana GN=CER26L PE=2 SV=1	K4CWQ3_SOLLC	Uncharacterized protein OS=Solanum lycopersicum GN=Solyc09g092270.2 PE=4 SV=1
Fraxinus_pennsylvanica_120313_comp56117_c0_seq1	7768.54	-1.88934	0.246032	-7.67921	1.60071e-14	1.14659e-12	sp|P34105|MAOX_POPTR	NADP-dependent malic enzyme OS=Populus trichocarpa PE=2 SV=3	Q94G02_FLAPR	Malic enzyme OS=Flaveria pringlei GN=CytMeB PE=2 SV=1
Fraxinus_pennsylvanica_120313_comp43701_c0_seq1	21.6311	-5.83931	0.760727	-7.67596	1.64181e-14	1.17228e-12	sp|Q9LZ56|DOF51_ARATH	Dof zinc finger protein DOF5.1 OS=Arabidopsis thaliana GN=DOF5.1 PE=2 SV=1	F6HLD4_VITVI	Putative uncharacterized protein OS=Vitis vinifera GN=VIT_08s0007g00180 PE=4 SV=1
Fraxinus_pennsylvanica_120313_comp44810_c0_seq2	239.087	-2.28632	0.29794	-7.67376	1.67032e-14	1.19073e-12	sp|Q9LEC8|DHEB_NICPL	Glutamate dehydrogenase B OS=Nicotiana plumbaginifolia GN=GDHB PE=2 SV=1	M5VQ31_PRUPE	Glutamate dehydrogenase OS=Prunus persica GN=PRUPE_ppa006457mg PE=3 SV=1
Fraxinus_pennsylvanica_120313_comp60831_c0_seq1	60.3757	-6.98214	0.909905	-7.67348	1.67387e-14	1.19231e-12	sp|Q9FL41|WTR38_ARATH	WAT1-related protein At5g07050 OS=Arabidopsis thaliana GN=At5g07050 PE=2 SV=1	B9HDU7_POPTR	Uncharacterized protein OS=Populus trichocarpa GN=POPTR_0006s03200g PE=4 SV=2
Fraxinus_pennsylvanica_120313_comp50685_c0_seq3	21.8832	-5.83838	0.761017	-7.67181	1.69592e-14	1.20418e-12			M1DWA0_SOLTU	Uncharacterized protein OS=Solanum tuberosum GN=PGSC0003DMG400044996 PE=4 SV=1
Fraxinus_pennsylvanica_120313_comp57407_c0_seq1	26.2968	-5.54545	0.722872	-7.67142	1.70102e-14	1.20684e-12	sp|Q5I0I2|MARH2_RAT	E3 ubiquitin-protein ligase MARCH2 OS=Rattus norvegicus GN=March2 PE=1 SV=1	D7TSV4_VITVI	Putative uncharacterized protein OS=Vitis vinifera GN=VIT_14s0006g01980 PE=4 SV=1
Fraxinus_pennsylvanica_120313_comp35546_c0_seq1	223.714	-4.94716	0.644937	-7.67076	1.70982e-14	1.21197e-12	sp|Q96520|PER12_ARATH	Peroxidase 12 OS=Arabidopsis thaliana GN=PER12 PE=1 SV=1	Q94IQ1_TOBAC	Peroxidase OS=Nicotiana tabacum GN=PER9-6 PE=1 SV=1
Fraxinus_pennsylvanica_120313_comp27326_c0_seq1	155.472	-3.52694	0.460009	-7.66711	1.75921e-14	1.2432e-12	sp|P27524|CB4A_SOLLC	Chlorophyll a-b binding protein CP24 10A, chloroplastic OS=Solanum lycopersicum GN=CAP10A PE=3 SV=1	M1AY19_SOLTU	Uncharacterized protein OS=Solanum tuberosum GN=PGSC0003DMG400012591 PE=4 SV=1
Fraxinus_pennsylvanica_120313_comp47597_c0_seq1	42.5477	-4.40419	0.574851	-7.66144	1.8386e-14	1.29726e-12	sp|Q9XGN4|GOLS1_AJURE	Galactinol synthase 1 OS=Ajuga reptans GN=GOLS1 PE=1 SV=1	A5HDU2_9LAMI	Galactinol synthase 2 OS=Verbascum phoeniceum GN=GAS2 PE=2 SV=1
Fraxinus_pennsylvanica_120313_comp42069_c0_seq1	25.5218	-5.16215	0.674886	-7.64893	2.02659e-14	1.42428e-12
Fraxinus_pennsylvanica_120313_comp61678_c0_seq2	41.0165	-3.3896	0.443165	-7.64862	2.0314e-14	1.42654e-12	sp|Q9QYL8|LYPA2_RAT	Acyl-protein thioesterase 2 OS=Rattus norvegicus GN=Lypla2 PE=1 SV=1	M1CS39_SOLTU	Uncharacterized protein OS=Solanum tuberosum GN=PGSC0003DMG400028544 PE=4 SV=1
Fraxinus_pennsylvanica_120313_comp63040_c1_seq1	155.391	-2.46132	0.322082	-7.6419	2.14038e-14	1.49603e-12	sp|O65373|BAG5_ARATH	BAG family molecular chaperone regulator 5, mitochondrial OS=Arabidopsis thaliana GN=BAG5 PE=1 SV=1	M1DMN4_SOLTU	Uncharacterized protein OS=Solanum tuberosum GN=PGSC0003DMG400041029 PE=4 SV=1
Fraxinus_pennsylvanica_120313_comp64971_c1_seq1	3377.6	-2.35376	0.308032	-7.64129	2.15061e-14	1.50083e-12	sp|Q9SPP9|RG1_RAUSE	Raucaffricine-O-beta-D-glucosidase OS=Rauvolfia serpentina GN=RG PE=1 SV=1	Q8GVD0_OLEEU	Beta-glucosidase OS=Olea europaea subsp. europaea GN=bglc PE=2 SV=1
Fraxinus_pennsylvanica_120313_comp47963_c0_seq1	714.935	-3.40067	0.445428	-7.63462	2.26493e-14	1.57692e-12	sp|P81898|PNAA_PRUDU	Peptide-N4-(N-acetyl-beta-glucosaminyl)asparagine amidase A OS=Prunus dulcis PE=1 SV=2	S8DTJ6_9LAMI	Uncharacterized protein (Fragment) OS=Genlisea aurea GN=M569_08303 PE=4 SV=1
Fraxinus_pennsylvanica_120313_comp61339_c0_seq31	29.0863	-5.18057	0.678587	-7.63435	2.26969e-14	1.57901e-12	sp|Q9XED8|ARFI_ARATH	Auxin response factor 9 OS=Arabidopsis thaliana GN=ARF9 PE=1 SV=1	B9RYN1_RICCO	Auxin response factor OS=Ricinus communis GN=RCOM_1311830 PE=3 SV=1
Fraxinus_pennsylvanica_120313_comp54761_c0_seq2	24.5581	-5.10477	0.669039	-7.63	2.34749e-14	1.62933e-12	sp|Q9XGW1|AGO10_ARATH	Protein argonaute 10 OS=Arabidopsis thaliana GN=AGO10 PE=2 SV=1	S5THT1_SALMI	Protein argonaute OS=Salvia miltiorrhiza GN=AGO10 PE=2 SV=1
Fraxinus_pennsylvanica_120313_comp48711_c0_seq1	22.687	-5.84132	0.76719	-7.61391	2.65935e-14	1.83723e-12	sp|Q9FXJ1|GDL6_ARATH	GDSL esterase/lipase At1g28570 OS=Arabidopsis thaliana GN=At1g28570 PE=2 SV=1	M0ZZ59_SOLTU	Uncharacterized protein OS=Solanum tuberosum GN=PGSC0003DMG400004378 PE=4 SV=1
Fraxinus_pennsylvanica_120313_comp46558_c0_seq1	29.9699	-5.92842	0.779053	-7.60978	2.74568e-14	1.89395e-12			B9IH23_POPTR	Uncharacterized protein OS=Populus trichocarpa GN=POPTR_0016s00870g PE=4 SV=2
Fraxinus_pennsylvanica_120313_comp58387_c0_seq4	19.189	-5.4666	0.718544	-7.60788	2.78624e-14	1.92045e-12			M1BHJ6_SOLTU	Uncharacterized protein OS=Solanum tuberosum GN=PGSC0003DMG400017602 PE=4 SV=1
Fraxinus_pennsylvanica_120313_comp55253_c0_seq2	33.0646	-6.83318	0.898359	-7.60629	2.82067e-14	1.94045e-12	sp|Q94ID2|IPT5_ARATH	Adenylate isopentenyltransferase 5, chloroplastic OS=Arabidopsis thaliana GN=IPT5 PE=1 SV=2	F6HDL2_VITVI	Putative uncharacterized protein OS=Vitis vinifera GN=VIT_05s0020g02630 PE=4 SV=1
Fraxinus_pennsylvanica_120313_comp64044_c0_seq1	364.057	-1.53919	0.202518	-7.60025	2.95555e-14	2.02622e-12	sp|Q9LVA0|BAG7_ARATH	BAG family molecular chaperone regulator 7 OS=Arabidopsis thaliana GN=BAG7 PE=1 SV=1	M1B340_SOLTU	Uncharacterized protein OS=Solanum tuberosum GN=PGSC0003DMG400013858 PE=4 SV=1
Fraxinus_pennsylvanica_120313_comp66183_c0_seq14	24.7686	-6.40001	0.842544	-7.59605	3.05307e-14	2.09147e-12	sp|Q9LHK4|AB8B_ARATH	Putative ABC transporter B family member 8 OS=Arabidopsis thaliana GN=ABCB8 PE=5 SV=1	F6HGL1_VITVI	Putative uncharacterized protein OS=Vitis vinifera GN=VIT_11s0016g03160 PE=3 SV=1
Fraxinus_pennsylvanica_120313_comp65773_c0_seq4	256.51	-3.71564	0.489424	-7.59186	3.15357e-14	2.15867e-12	sp|P42751|CCD11_ARATH	Cyclin-D1-1 OS=Arabidopsis thaliana GN=CYCD1-1 PE=1 SV=3	Q9SNV2_ANTMA	Cyclin D1 OS=Antirrhinum majus GN=cycD1 PE=2 SV=1
Fraxinus_pennsylvanica_120313_comp42017_c0_seq1	22.4287	-5.85257	0.772992	-7.57132	3.6944e-14	2.50586e-12
Fraxinus_pennsylvanica_120313_comp57171_c0_seq1	21.6107	-5.84749	0.772782	-7.56681	3.8251e-14	2.58471e-12	sp|Q8VYT3|Y4052_ARATH	Probable LRR receptor-like serine/threonine-protein kinase At4g30520 OS=Arabidopsis thaliana GN=At4g30520 PE=2 SV=1	K4CB82_SOLLC	Uncharacterized protein OS=Solanum lycopersicum GN=Solyc07g006110.2 PE=3 SV=1
Fraxinus_pennsylvanica_120313_comp47560_c0_seq1	49.0767	-2.31508	0.306133	-7.56231	3.95971e-14	2.66963e-12			M1CBU2_SOLTU	Uncharacterized protein OS=Solanum tuberosum GN=PGSC0003DMG400024928 PE=4 SV=1
Fraxinus_pennsylvanica_120313_comp60003_c0_seq1	106.143	-3.28653	0.434829	-7.55823	4.0859e-14	2.75143e-12	sp|Q6AST1|HOX32_ORYSJ	Homeobox-leucine zipper protein HOX32 OS=Oryza sativa subsp. japonica GN=HOX32 PE=2 SV=1	M1AUU8_SOLTU	Uncharacterized protein OS=Solanum tuberosum GN=PGSC0003DMG400011810 PE=4 SV=1
Fraxinus_pennsylvanica_120313_comp59995_c0_seq1	106.131	-4.24105	0.561204	-7.55706	4.12293e-14	2.77131e-12	sp|Q9SWI1|PKS1_ARATH	Protein PHYTOCHROME KINASE SUBSTRATE 1 OS=Arabidopsis thaliana GN=PKS1 PE=1 SV=2	V4TPZ0_9ROSI	Uncharacterized protein OS=Citrus clementina GN=CICLE_v10031315mg PE=4 SV=1
Fraxinus_pennsylvanica_120313_comp25812_c0_seq1	1806.19	-2.31318	0.3064	-7.54956	4.36735e-14	2.92901e-12	sp|P12333|CB2A_SPIOL	Chlorophyll a-b binding protein, chloroplastic OS=Spinacia oleracea PE=1 SV=1	Q9AVF0_AMATR	Type I chlorophyll a/b-binding protein b (Fragment) OS=Amaranthus tricolor GN=cab1b PE=2 SV=1
Fraxinus_pennsylvanica_120313_comp52691_c0_seq3	60.5991	-3.58174	0.475424	-7.53377	4.92941e-14	3.29608e-12	sp|O81123|ZIP1_ARATH	Zinc transporter 1 OS=Arabidopsis thaliana GN=ZIP1 PE=2 SV=1	B9HY43_POPTR	Metal transport family protein OS=Populus trichocarpa GN=POPTR_0010s18050g PE=4 SV=2
Fraxinus_pennsylvanica_120313_comp62231_c0_seq1	113.122	-4.60768	0.611932	-7.52972	5.08483e-14	3.39492e-12	sp|Q9LVM0|Y5830_ARATH	Probable inactive receptor kinase At5g58300 OS=Arabidopsis thaliana GN=At5g58300 PE=2 SV=1	M1A2W0_SOLTU	Uncharacterized protein OS=Solanum tuberosum GN=PGSC0003DMG400005254 PE=4 SV=1
Fraxinus_pennsylvanica_120313_comp63879_c0_seq1	80.7348	-4.00786	0.532407	-7.52781	5.15965e-14	3.43974e-12			V4T6C1_9ROSI	Uncharacterized protein OS=Citrus clementina GN=CICLE_v10000770mg PE=4 SV=1
Fraxinus_pennsylvanica_120313_comp62863_c0_seq2	23.0589	-3.89433	0.517421	-7.52642	5.21515e-14	3.47415e-12	sp|Q8W4S5|Y5371_ARATH	Probable LRR receptor-like serine/threonine-protein kinase At5g63710 OS=Arabidopsis thaliana GN=At5g63710 PE=2 SV=1	K4C2W1_SOLLC	Uncharacterized protein OS=Solanum lycopersicum GN=Solyc05g056370.2 PE=3 SV=1
Fraxinus_pennsylvanica_120313_comp16718_c0_seq1	21.8365	-4.87783	0.64844	-7.52241	5.3774e-14	3.57426e-12			K4D6Y0_SOLLC	Uncharacterized protein OS=Solanum lycopersicum GN=Solyc11g020280.1 PE=3 SV=1
Fraxinus_pennsylvanica_120313_comp49790_c0_seq3	26.5286	-6.84445	0.91025	-7.51931	5.50671e-14	3.65477e-12			M1BPZ3_SOLTU	Uncharacterized protein OS=Solanum tuberosum GN=PGSC0003DMG400019509 PE=4 SV=1
Fraxinus_pennsylvanica_120313_comp64718_c0_seq3	432.412	-2.71951	0.361812	-7.51636	5.63241e-14	3.73543e-12			F6GYT7_VITVI	Putative uncharacterized protein OS=Vitis vinifera GN=VIT_18s0117g00140 PE=4 SV=1
Fraxinus_pennsylvanica_120313_comp61102_c0_seq7	31.3034	-4.01388	0.534265	-7.51291	5.78264e-14	3.83222e-12	sp|Q9ZPY6|ARFK_ARATH	Auxin response factor 11 OS=Arabidopsis thaliana GN=ARF11 PE=2 SV=3	K4AZZ6_SOLLC	Auxin response factor OS=Solanum lycopersicum GN=Solyc01g096070.2 PE=3 SV=1
Fraxinus_pennsylvanica_120313_comp51351_c0_seq2	25.7591	-5.8143	0.774003	-7.51199	5.8236e-14	3.85651e-12	sp|O82089|CCH_ARATH	Copper transport protein CCH OS=Arabidopsis thaliana GN=CCH PE=1 SV=1	B9I9T8_POPTR	Uncharacterized protein OS=Populus trichocarpa GN=POPTR_0014s12650g PE=4 SV=1
Fraxinus_pennsylvanica_120313_comp52331_c0_seq2	20.1232	-5.28246	0.703241	-7.51159	5.84126e-14	3.86534e-12	sp|Q8VYT3|Y4052_ARATH	Probable LRR receptor-like serine/threonine-protein kinase At4g30520 OS=Arabidopsis thaliana GN=At4g30520 PE=2 SV=1	D7U1H6_VITVI	Putative uncharacterized protein OS=Vitis vinifera GN=VIT_11s0037g00960 PE=3 SV=1
Fraxinus_pennsylvanica_120313_comp57202_c0_seq3	35.3583	-2.92376	0.389298	-7.51034	5.89727e-14	3.89952e-12			K4BYR4_SOLLC	Uncharacterized protein OS=Solanum lycopersicum GN=Solyc05g015480.2 PE=4 SV=1
Fraxinus_pennsylvanica_120313_comp46361_c0_seq1	20.5554	-5.40024	0.719996	-7.50038	6.36347e-14	4.20158e-12			K4C8S9_SOLLC	Uncharacterized protein OS=Solanum lycopersicum GN=Solyc06g072070.1 PE=4 SV=1
Fraxinus_pennsylvanica_120313_comp52137_c0_seq1	22.1575	-5.49929	0.733415	-7.49819	6.47044e-14	4.26591e-12			F6HLD4_VITVI	Putative uncharacterized protein OS=Vitis vinifera GN=VIT_08s0007g00180 PE=4 SV=1
Fraxinus_pennsylvanica_120313_comp58654_c1_seq2	475.077	-1.36883	0.182673	-7.49337	6.71274e-14	4.4224e-12			B9S6G4_RICCO	Sugar transporter, putative OS=Ricinus communis GN=RCOM_0536300 PE=4 SV=1
Fraxinus_pennsylvanica_120313_comp52357_c0_seq1	25.6377	-5.7641	0.769269	-7.49295	6.7341e-14	4.43321e-12			K4C5T9_SOLLC	Uncharacterized protein OS=Solanum lycopersicum GN=Solyc06g051460.2 PE=4 SV=1
Fraxinus_pennsylvanica_120313_comp57409_c0_seq3	23.3526	-4.81124	0.643155	-7.48069	7.39352e-14	4.84948e-12			M1BEZ5_SOLTU	Uncharacterized protein OS=Solanum tuberosum GN=PGSC0003DMG400016941 PE=4 SV=1
Fraxinus_pennsylvanica_120313_comp52100_c0_seq5	36.1736	-4.06964	0.544458	-7.47466	7.74042e-14	5.06958e-12	sp|Q94JL3|BH112_ARATH	Transcription factor bHLH112 OS=Arabidopsis thaliana GN=BHLH112 PE=2 SV=1	D7SSM5_VITVI	Putative uncharacterized protein OS=Vitis vinifera GN=VIT_00s0274g00070 PE=4 SV=1
Fraxinus_pennsylvanica_120313_comp18628_c0_seq1	51.6256	-3.82457	0.511829	-7.47236	7.87701e-14	5.15526e-12
Fraxinus_pennsylvanica_120313_comp48301_c0_seq1	42.4107	-2.70669	0.362359	-7.46965	8.04104e-14	5.25493e-12	sp|O49603|CVIF2_ARATH	Cell wall / vacuolar inhibitor of fructosidase 2 OS=Arabidopsis thaliana GN=C/VIF2 PE=1 SV=1	B9N3W4_POPTR	Uncharacterized protein OS=Populus trichocarpa GN=POPTR_0016s00350g PE=4 SV=1
Fraxinus_pennsylvanica_120313_comp64629_c0_seq1	42.5337	-4.01949	0.538121	-7.4695	8.05026e-14	5.25712e-12	sp|Q9SR86|AGT23_ARATH	Alanine--glyoxylate aminotransferase 2 homolog 3, mitochondrial OS=Arabidopsis thaliana GN=At3g08860 PE=2 SV=1	M1Q4F6_PRUPE	Putative beta-alanine-pyruvate aminotransferase OS=Prunus persica GN=PRUPE_ppa005092mg PE=2 SV=1
Fraxinus_pennsylvanica_120313_comp59816_c0_seq1	330.839	-3.70589	0.496362	-7.4661	8.26069e-14	5.38667e-12	sp|Q9C7U5|E132_ARATH	Glucan endo-1,3-beta-glucosidase 2 OS=Arabidopsis thaliana GN=At1g66250 PE=1 SV=2	Q94EN5_CAMSI	Beta-1,3-glucanase OS=Camellia sinensis PE=2 SV=2
Fraxinus_pennsylvanica_120313_comp56922_c0_seq1	67.9216	-5.29447	0.709569	-7.46152	8.55274e-14	5.57305e-12			I1N6L3_SOYBN	Uncharacterized protein OS=Glycine max PE=4 SV=1
Fraxinus_pennsylvanica_120313_comp46534_c0_seq1	81.5764	-4.39229	0.588735	-7.46056	8.61581e-14	5.61006e-12			B3H4J7_ARATH	Uncharacterized protein OS=Arabidopsis thaliana GN=CPuORF33 PE=4 SV=1
Fraxinus_pennsylvanica_120313_comp49889_c0_seq5	87.809	-5.64002	0.756373	-7.45666	8.87447e-14	5.77008e-12	sp|Q9C6Z2|NUD25_ARATH	Nudix hydrolase 25 OS=Arabidopsis thaliana GN=NUDT25 PE=1 SV=1	A5BKT0_VITVI	Putative uncharacterized protein OS=Vitis vinifera GN=VIT_01s0011g04950 PE=3 SV=1
Fraxinus_pennsylvanica_120313_comp43201_c0_seq1	24.318	-3.23475	0.433906	-7.45496	8.98971e-14	5.83653e-12			F6GXY5_VITVI	Putative uncharacterized protein OS=Vitis vinifera GN=VIT_08s0058g01010 PE=4 SV=1
Fraxinus_pennsylvanica_120313_comp58387_c0_seq2	22.0962	-6.23426	0.836455	-7.45319	9.11112e-14	5.90784e-12			K4D425_SOLLC	Uncharacterized protein OS=Solanum lycopersicum GN=Solyc10g085910.1 PE=4 SV=1
Fraxinus_pennsylvanica_120313_comp63116_c0_seq2	84.844	-2.3075	0.309857	-7.44698	9.55044e-14	6.18711e-12	sp|O80837|REMO_ARATH	Remorin OS=Arabidopsis thaliana GN=DBP PE=1 SV=1	M1ADX0_SOLTU	Uncharacterized protein OS=Solanum tuberosum GN=PGSC0003DMG402008010 PE=4 SV=1
Fraxinus_pennsylvanica_120313_comp58975_c0_seq2	76.7662	-5.86085	0.787698	-7.44047	1.00326e-13	6.49476e-12	sp|Q9Y6U7|RN215_HUMAN	RING finger protein 215 OS=Homo sapiens GN=RNF215 PE=2 SV=2	K4CG71_SOLLC	Uncharacterized protein OS=Solanum lycopersicum GN=Solyc07g055330.2 PE=4 SV=1
Fraxinus_pennsylvanica_120313_comp53289_c0_seq1	54.2144	-2.33491	0.313856	-7.43942	1.01129e-13	6.53913e-12			A5C1V9_VITVI	Putative uncharacterized protein OS=Vitis vinifera GN=VIT_03s0091g00410 PE=4 SV=1
Fraxinus_pennsylvanica_120313_comp54523_c0_seq1	53.9138	-2.39137	0.321469	-7.43888	1.01543e-13	6.5593e-12	sp|Q9SF33|TI142_ARATH	Mitochondrial import inner membrane translocase subunit TIM14-2 OS=Arabidopsis thaliana GN=TIM14-2 PE=3 SV=1	K4CQC8_SOLLC	Uncharacterized protein OS=Solanum lycopersicum GN=Solyc09g007380.2 PE=4 SV=1
Fraxinus_pennsylvanica_120313_comp51901_c0_seq3	20.9267	-4.449	0.59811	-7.43844	1.01881e-13	6.57639e-12			M1BDE2_SOLTU	Uncharacterized protein OS=Solanum tuberosum GN=PGSC0003DMG400016536 PE=4 SV=1
Fraxinus_pennsylvanica_120313_comp56050_c0_seq1	24.6841	-6.80839	0.915353	-7.438	1.02222e-13	6.59364e-12			D7TN67_VITVI	Putative uncharacterized protein OS=Vitis vinifera GN=VIT_01s0026g02660 PE=4 SV=1
Fraxinus_pennsylvanica_120313_comp57392_c0_seq2	18.9771	-5.78362	0.777938	-7.43455	1.04925e-13	6.75827e-12	sp|Q9SU79|PAO5_ARATH	Probable polyamine oxidase 5 OS=Arabidopsis thaliana GN=PAO5 PE=2 SV=1	F6HGW1_VITVI	Putative uncharacterized protein OS=Vitis vinifera GN=VIT_11s0016g02180 PE=4 SV=1
Fraxinus_pennsylvanica_120313_comp61678_c0_seq13	42.6836	-3.53601	0.475699	-7.43329	1.05926e-13	6.81289e-12	sp|Q9QYL8|LYPA2_RAT	Acyl-protein thioesterase 2 OS=Rattus norvegicus GN=Lypla2 PE=1 SV=1	M1CS39_SOLTU	Uncharacterized protein OS=Solanum tuberosum GN=PGSC0003DMG400028544 PE=4 SV=1
Fraxinus_pennsylvanica_120313_comp45954_c0_seq1	176.155	-4.37418	0.588544	-7.43221	1.06802e-13	6.86432e-12
Fraxinus_pennsylvanica_120313_comp90952_c0_seq1	22.1261	-4.0416	0.543894	-7.43086	1.07896e-13	6.92969e-12
Fraxinus_pennsylvanica_120313_comp47231_c0_seq3	18.2045	-5.13101	0.690537	-7.43046	1.08217e-13	6.94031e-12
Fraxinus_pennsylvanica_120313_comp57867_c0_seq1	44.4195	-4.24182	0.571042	-7.4282	1.10086e-13	7.05009e-12	sp|Q9FJV5|KAN4_ARATH	Probable transcription factor KAN4 OS=Arabidopsis thaliana GN=KAN4 PE=1 SV=1	F6H1F3_VITVI	Putative uncharacterized protein OS=Vitis vinifera GN=VIT_18s0001g11390 PE=4 SV=1
Fraxinus_pennsylvanica_120313_comp60244_c0_seq1	21.6375	-5.687	0.765669	-7.42749	1.10674e-13	7.08264e-12	sp|Q9FN04|AAP4_ARATH	Amino acid permease 4 OS=Arabidopsis thaliana GN=AAP4 PE=1 SV=1	D7U565_VITVI	Putative uncharacterized protein OS=Vitis vinifera GN=VIT_03s0038g02290 PE=4 SV=1
Fraxinus_pennsylvanica_120313_comp65934_c0_seq5	196.625	-3.69116	0.497095	-7.42546	1.12386e-13	7.1871e-12	sp|P92949|FRO2_ARATH	Ferric reduction oxidase 2 OS=Arabidopsis thaliana GN=FRO2 PE=1 SV=2	I1KI70_SOYBN	Uncharacterized protein OS=Glycine max PE=4 SV=2
Fraxinus_pennsylvanica_120313_comp52772_c0_seq1	52.5014	-4.44053	0.598055	-7.42495	1.12823e-13	7.20987e-12			D7ST21_VITVI	Putative uncharacterized protein OS=Vitis vinifera GN=VIT_00s0802g00020 PE=4 SV=1
Fraxinus_pennsylvanica_120313_comp56875_c0_seq2	34.9085	-5.02547	0.678236	-7.40961	1.2667e-13	8.03732e-12	sp|Q9SAV1|MB11_ARATH		M1AFA1_SOLTU	Uncharacterized protein OS=Solanum tuberosum GN=PGSC0003DMG400008353 PE=4 SV=1
Fraxinus_pennsylvanica_120313_comp60334_c0_seq1	50.7421	-5.47956	0.74024	-7.40242	1.33729e-13	8.45523e-12	sp|Q9LHD1|AB15B_ARATH	ABC transporter B family member 15 OS=Arabidopsis thaliana GN=ABCB15 PE=3 SV=1	M0ZLW2_SOLTU	Uncharacterized protein OS=Solanum tuberosum GN=PGSC0003DMG400001400 PE=3 SV=1
Fraxinus_pennsylvanica_120313_comp50639_c0_seq3	27.9537	-4.05126	0.547821	-7.39523	1.41165e-13	8.90359e-12	sp|Q9SH58|MAKR2_ARATH	Probable membrane-associated kinase regulator 2 OS=Arabidopsis thaliana GN=MAKR2 PE=2 SV=1	F6HUP0_VITVI	Putative uncharacterized protein OS=Vitis vinifera GN=VIT_02s0025g00550 PE=4 SV=1
Fraxinus_pennsylvanica_120313_comp65028_c0_seq2	541.185	-2.87599	0.3889	-7.39518	1.41218e-13	8.90359e-12	sp|P23687|PPCE_PIG	Prolyl endopeptidase OS=Sus scrofa GN=PREP PE=1 SV=1	M1CTG2_SOLTU	Uncharacterized protein OS=Solanum tuberosum GN=PGSC0003DMG400028869 PE=4 SV=1
Fraxinus_pennsylvanica_120313_comp61011_c0_seq2	537.386	-7.19504	0.973563	-7.39042	1.46361e-13	9.22133e-12			M1ABI2_SOLTU	Uncharacterized protein OS=Solanum tuberosum GN=PGSC0003DMG400007374 PE=4 SV=1
Fraxinus_pennsylvanica_120313_comp54363_c0_seq1	81.858	-4.42972	0.59943	-7.38989	1.46951e-13	9.24634e-12			K4B987_SOLLC	Uncharacterized protein OS=Solanum lycopersicum GN=Solyc02g078630.2 PE=4 SV=1
Fraxinus_pennsylvanica_120313_comp16857_c0_seq1	1547.34	-3.86327	0.522973	-7.38713	1.50037e-13	9.4198e-12	sp|Q03211|PEXLP_TOBAC	Pistil-specific extensin-like protein OS=Nicotiana tabacum PE=2 SV=1	M1CWM5_SOLTU	Uncharacterized protein OS=Solanum tuberosum GN=PGSC0003DMG400029700 PE=4 SV=1
Fraxinus_pennsylvanica_120313_comp60351_c0_seq3	41.471	-4.37624	0.593091	-7.3787	1.59839e-13	9.98615e-12	sp|Q9FII5|TDR_ARATH	Leucine-rich repeat receptor-like protein kinase TDR OS=Arabidopsis thaliana GN=TDR PE=1 SV=1	M1AUX7_SOLTU	Uncharacterized protein OS=Solanum tuberosum GN=PGSC0003DMG400011833 PE=4 SV=1
Fraxinus_pennsylvanica_120313_comp63151_c0_seq3	791.853	-3.15268	0.427403	-7.37637	1.62663e-13	1.01555e-11	sp|Q94B38|GPT2_ARATH	Glucose-6-phosphate/phosphate translocator 2, chloroplastic OS=Arabidopsis thaliana GN=GPT2 PE=2 SV=2	K4C0Q1_SOLLC	Uncharacterized protein OS=Solanum lycopersicum GN=Solyc05g045670.2 PE=4 SV=1
Fraxinus_pennsylvanica_120313_comp38110_c0_seq2	22.1289	-4.49943	0.61022	-7.37346	1.66254e-13	1.0358e-11			M1CSG8_SOLTU	Uncharacterized protein OS=Solanum tuberosum GN=PGSC0003DMG400028622 PE=4 SV=1
Fraxinus_pennsylvanica_120313_comp44440_c0_seq1	29.6974	-6.12547	0.831141	-7.36995	1.70689e-13	1.06195e-11
Fraxinus_pennsylvanica_120313_comp61102_c0_seq8	91.8572	-3.13228	0.425553	-7.36048	1.83245e-13	1.13612e-11	sp|Q9XED8|ARFI_ARATH	Auxin response factor 9 OS=Arabidopsis thaliana GN=ARF9 PE=1 SV=1	M0ZGK3_SOLTU	Auxin response factor OS=Solanum tuberosum GN=PGSC0003DMG400000118 PE=3 SV=1
Fraxinus_pennsylvanica_120313_comp62965_c0_seq1	39.6763	-4.08212	0.554625	-7.36014	1.83718e-13	1.13812e-11	sp|O82190|RDR3_ARATH	Probable RNA-dependent RNA polymerase 3 OS=Arabidopsis thaliana GN=RDR3 PE=3 SV=2	D7TBH5_VITVI	Putative uncharacterized protein OS=Vitis vinifera GN=VIT_11s0016g03220 PE=4 SV=1
Fraxinus_pennsylvanica_120313_comp53808_c0_seq2	43.8157	-3.15632	0.428997	-7.35742	1.87496e-13	1.16006e-11	sp|Q3ZPN4|ACMAT_VITLA	Methanol O-anthraniloyltransferase OS=Vitis labrusca GN=AMAT PE=1 SV=1	Q64FJ6_MALDO	Alcohol acyl transferase OS=Malus domestica GN=AAT1 PE=2 SV=1
Fraxinus_pennsylvanica_120313_comp46953_c0_seq2	19.1395	-5.64513	0.767772	-7.35261	1.94367e-13	1.20008e-11	sp|Q9LZM4|WAKLQ_ARATH	Wall-associated receptor kinase-like 20 OS=Arabidopsis thaliana GN=WAKL20 PE=2 SV=1	K4BWJ6_SOLLC	Uncharacterized protein OS=Solanum lycopersicum GN=Solyc05g006700.2 PE=4 SV=1
Fraxinus_pennsylvanica_120313_comp60668_c0_seq1	868.391	-1.5891	0.216149	-7.35189	1.95417e-13	1.20574e-11	sp|A1YG32|S38A2_PANPA	Sodium-coupled neutral amino acid transporter 2 OS=Pan paniscus GN=SLC38A2 PE=3 SV=1	M1CIS8_SOLTU	Uncharacterized protein OS=Solanum tuberosum GN=PGSC0003DMG400026549 PE=4 SV=1
Fraxinus_pennsylvanica_120313_comp151371_c0_seq1	19.4084	-5.68446	0.773911	-7.34511	2.05589e-13	1.26588e-11			K4BVD1_SOLLC	Uncharacterized protein OS=Solanum lycopersicum GN=Solyc04g080520.1 PE=4 SV=1
Fraxinus_pennsylvanica_120313_comp49580_c0_seq2	121.339	-4.55513	0.620153	-7.34518	2.05488e-13	1.26588e-11
Fraxinus_pennsylvanica_120313_comp58044_c0_seq1	644.601	-1.38855	0.18911	-7.34256	2.09548e-13	1.28848e-11	sp|O23617|TPS5_ARATH	Alpha,alpha-trehalose-phosphate synthase [UDP-forming] 5 OS=Arabidopsis thaliana GN=TPS5 PE=1 SV=2	M1BHB8_SOLTU	Uncharacterized protein OS=Solanum tuberosum GN=PGSC0003DMG401017546 PE=4 SV=1
Fraxinus_pennsylvanica_120313_comp47126_c0_seq1	32.9051	-4.14212	0.564203	-7.34154	2.1115e-13	1.29744e-11	sp|Q38831|IAA13_ARATH	Auxin-responsive protein IAA13 OS=Arabidopsis thaliana GN=IAA13 PE=1 SV=2	K4CWB7_SOLLC	Auxin-responsive protein OS=Solanum lycopersicum GN=Solyc09g090910.1 PE=3 SV=1
Fraxinus_pennsylvanica_120313_comp62863_c0_seq10	19.2961	-4.55463	0.620554	-7.33962	2.14198e-13	1.31437e-11	sp|Q8W4S5|Y5371_ARATH	Probable LRR receptor-like serine/threonine-protein kinase At5g63710 OS=Arabidopsis thaliana GN=At5g63710 PE=2 SV=1	K4C2W1_SOLLC	Uncharacterized protein OS=Solanum lycopersicum GN=Solyc05g056370.2 PE=3 SV=1
Fraxinus_pennsylvanica_120313_comp58251_c0_seq1	328.31	-2.63393	0.358932	-7.33823	2.16444e-13	1.32724e-11	sp|Q8S0F0|FH1_ORYSJ	Formin-like protein 1 OS=Oryza sativa subsp. japonica GN=FH1 PE=2 SV=1	F6HAX7_VITVI	Formin-like protein OS=Vitis vinifera GN=VIT_05s0094g00920 PE=3 SV=1
Fraxinus_pennsylvanica_120313_comp42060_c0_seq4	145.531	-4.06298	0.554118	-7.33235	2.2616e-13	1.38397e-11
Fraxinus_pennsylvanica_120313_comp65612_c0_seq4	82.674	-3.39516	0.463216	-7.32954	2.30936e-13	1.40934e-11	sp|Q6Z2W3|ARFE_ORYSJ	Auxin response factor 5 OS=Oryza sativa subsp. japonica GN=ARF5 PE=2 SV=2	K4CCD5_SOLLC	Auxin response factor OS=Solanum lycopersicum GN=ARF19 PE=3 SV=1
Fraxinus_pennsylvanica_120313_comp59406_c0_seq3	51.3064	-5.87984	0.802354	-7.32824	2.33193e-13	1.42117e-11	sp|Q9FII5|TDR_ARATH	Leucine-rich repeat receptor-like protein kinase TDR OS=Arabidopsis thaliana GN=TDR PE=1 SV=1	M1BMJ2_SOLTU	Uncharacterized protein OS=Solanum tuberosum GN=PGSC0003DMG400018849 PE=4 SV=1
Fraxinus_pennsylvanica_120313_comp51351_c0_seq3	20.5645	-5.71404	0.780589	-7.32015	2.47685e-13	1.50437e-11			F6I4N0_VITVI	Putative uncharacterized protein OS=Vitis vinifera GN=VIT_14s0060g02090 PE=4 SV=1
Fraxinus_pennsylvanica_120313_comp54055_c0_seq1	90.0513	-4.10182	0.560496	-7.31819	2.51331e-13	1.52548e-11	sp|Q9LZS7|GDL71_ARATH	GDSL esterase/lipase At5g03610 OS=Arabidopsis thaliana GN=At5g03610 PE=2 SV=1	D7TJ40_VITVI	Putative uncharacterized protein OS=Vitis vinifera GN=VIT_08s0007g03670 PE=4 SV=1
Fraxinus_pennsylvanica_120313_comp63353_c0_seq1	1017.66	-2.59411	0.354634	-7.31488	2.57608e-13	1.56041e-11	sp|Q9SGP2|HSL1_ARATH	Receptor-like protein kinase HSL1 OS=Arabidopsis thaliana GN=HSL1 PE=2 SV=1	M1CGM5_SOLTU	Uncharacterized protein OS=Solanum tuberosum GN=PGSC0003DMG400026072 PE=3 SV=1
Fraxinus_pennsylvanica_120313_comp66129_c0_seq8	58.8608	-2.07245	0.283538	-7.30925	2.68645e-13	1.62176e-11	sp|Q9FPT1|UBP12_ARATH	Ubiquitin carboxyl-terminal hydrolase 12 OS=Arabidopsis thaliana GN=UBP12 PE=1 SV=2	M5W4W2_PRUPE	Kinesin-like protein OS=Prunus persica GN=PRUPE_ppa023415mg PE=3 SV=1
Fraxinus_pennsylvanica_120313_comp65549_c0_seq2	377.325	-2.3934	0.327794	-7.30154	2.84488e-13	1.71509e-11	sp|O35604|NPC1_MOUSE	Niemann-Pick C1 protein OS=Mus musculus GN=Npc1 PE=1 SV=2	K4BVX6_SOLLC	Uncharacterized protein OS=Solanum lycopersicum GN=Solyc04g082490.2 PE=4 SV=1
Fraxinus_pennsylvanica_120313_comp94200_c0_seq1	48.498	-4.00317	0.54833	-7.30067	2.86348e-13	1.72515e-11	sp|O48947|CESA2_ARATH	Cellulose synthase A catalytic subunit 2 [UDP-forming] OS=Arabidopsis thaliana GN=CESA2 PE=1 SV=1	K4DFY9_SOLLC	Cellulose synthase OS=Solanum lycopersicum GN=Solyc12g056580.1 PE=3 SV=1
Fraxinus_pennsylvanica_120313_comp45410_c0_seq1	25.7847	-4.35447	0.596544	-7.29951	2.88823e-13	1.73772e-11	sp|Q96324|GSTFB_ARATH	Glutathione S-transferase F11 OS=Arabidopsis thaliana GN=GSTF11 PE=2 SV=1	B1B5E6_PERFR	Glutathione S-transferase OS=Perilla frutescens var. crispa GN=gst1 PE=2 SV=1
Fraxinus_pennsylvanica_120313_comp61650_c0_seq2	29.7881	-5.89331	0.807473	-7.29846	2.9107e-13	1.75006e-11	sp|Q9FL41|WTR38_ARATH	WAT1-related protein At5g07050 OS=Arabidopsis thaliana GN=At5g07050 PE=2 SV=1	M5X030_PRUPE	Uncharacterized protein OS=Prunus persica GN=PRUPE_ppa006848mg PE=4 SV=1
Fraxinus_pennsylvanica_120313_comp48769_c0_seq1	48.4957	-4.77311	0.654333	-7.29462	2.99492e-13	1.79707e-11	sp|O81635|ATK4_ARATH	Kinesin-4 OS=Arabidopsis thaliana GN=ATK4 PE=1 SV=2	B9N5N8_POPTR	Kinesin-like protein OS=Populus trichocarpa GN=POPTR_0011s16800g PE=3 SV=1
Fraxinus_pennsylvanica_120313_comp58549_c0_seq1	21.1031	-5.43394	0.745454	-7.28944	3.11256e-13	1.86142e-11	sp|O81117|C94A1_VICSA	Cytochrome P450 94A1 OS=Vicia sativa GN=CYP94A1 PE=2 SV=2	F6HKJ2_VITVI	Putative uncharacterized protein OS=Vitis vinifera GN=VIT_08s0007g03660 PE=3 SV=1
Fraxinus_pennsylvanica_120313_comp48879_c0_seq1	21.4364	-6.12445	0.840203	-7.28924	3.11705e-13	1.86286e-11	sp|Q9FEL6|LAX3_MEDTR	Auxin transporter-like protein 3 OS=Medicago truncatula GN=LAX3 PE=2 SV=1	G9AYK3_MANIN	Auxin influx carrier component OS=Mangifera indica GN=aux2 PE=2 SV=1
Fraxinus_pennsylvanica_120313_comp105038_c0_seq1	19.0576	-5.23186	0.71787	-7.28804	3.14503e-13	1.87707e-11
Fraxinus_pennsylvanica_120313_comp41580_c0_seq1	111.624	-5.26278	0.722685	-7.28225	3.28297e-13	1.95549e-11	sp|Q9ZQE6|CML1_ARATH	Calmodulin-like protein 1 OS=Arabidopsis thaliana GN=CML1 PE=2 SV=1	K4B335_SOLLC	Uncharacterized protein OS=Solanum lycopersicum GN=Solyc01g108190.2 PE=4 SV=1
Fraxinus_pennsylvanica_120313_comp62965_c0_seq4	42.7921	-4.3957	0.603653	-7.28184	3.2931e-13	1.95891e-11	sp|O82190|RDR3_ARATH	Probable RNA-dependent RNA polymerase 3 OS=Arabidopsis thaliana GN=RDR3 PE=3 SV=2	V4UPX6_9ROSI	Uncharacterized protein OS=Citrus clementina GN=CICLE_v10007331mg PE=4 SV=1
Fraxinus_pennsylvanica_120313_comp66198_c0_seq2	190.511	-1.83499	0.251994	-7.28191	3.29136e-13	1.95891e-11	sp|Q7XBQ9|RGA2_SOLBU	Disease resistance protein RGA2 OS=Solanum bulbocastanum GN=RGA2 PE=1 SV=1	M1AGA2_SOLTU	Uncharacterized protein OS=Solanum tuberosum GN=PGSC0003DMG400008595 PE=4 SV=1
Fraxinus_pennsylvanica_120313_comp53081_c0_seq1	106.473	-2.85051	0.391895	-7.27368	3.49836e-13	2.0755e-11			M1C402_SOLTU	Uncharacterized protein OS=Solanum tuberosum GN=PGSC0003DMG400023011 PE=4 SV=1
Fraxinus_pennsylvanica_120313_comp55051_c0_seq2	36.1407	-2.73845	0.376787	-7.26789	3.65149e-13	2.16347e-11			B9T5G1_RICCO	Putative uncharacterized protein OS=Ricinus communis GN=RCOM_0052650 PE=4 SV=1
Fraxinus_pennsylvanica_120313_comp64658_c0_seq10	16.3019	-4.81165	0.662243	-7.26569	3.71131e-13	2.19601e-11			F6GWA7_VITVI	Putative uncharacterized protein OS=Vitis vinifera GN=VIT_06s0061g00280 PE=4 SV=1
Fraxinus_pennsylvanica_120313_comp14563_c0_seq1	21.2957	-5.08256	0.699959	-7.26124	3.83568e-13	2.2666e-11	sp|Q9FII5|TDR_ARATH	Leucine-rich repeat receptor-like protein kinase TDR OS=Arabidopsis thaliana GN=TDR PE=1 SV=1	B9H072_POPTR	Uncharacterized protein OS=Populus trichocarpa GN=POPTR_0003s10680g PE=4 SV=2
Fraxinus_pennsylvanica_120313_comp62448_c0_seq4	67.5371	-2.46742	0.33986	-7.26009	3.86833e-13	2.28439e-11	sp|Q8LG10|GAT15_ARATH	GATA transcription factor 15 OS=Arabidopsis thaliana GN=GATA15 PE=2 SV=2	M1CB78_SOLTU	Uncharacterized protein OS=Solanum tuberosum GN=PGSC0003DMG400024783 PE=4 SV=1
Fraxinus_pennsylvanica_120313_comp58387_c0_seq6	18.8804	-6.08345	0.837965	-7.25979	3.87688e-13	2.28792e-11			M1BHJ6_SOLTU	Uncharacterized protein OS=Solanum tuberosum GN=PGSC0003DMG400017602 PE=4 SV=1
Fraxinus_pennsylvanica_120313_comp31293_c0_seq1	37.2751	-5.57615	0.768289	-7.25789	3.93187e-13	2.31884e-11	sp|Q8LC95|ENL3_ARATH	Early nodulin-like protein 3 OS=Arabidopsis thaliana GN=At5g25090 PE=1 SV=2	M0ZKH1_SOLTU	Uncharacterized protein OS=Solanum tuberosum GN=PGSC0003DMG400001038 PE=4 SV=1
Fraxinus_pennsylvanica_120313_comp56173_c0_seq1	110.125	-3.38267	0.466243	-7.25518	4.01125e-13	2.36255e-11	sp|Q9SZF7|SHR_ARATH	Protein SHORT-ROOT OS=Arabidopsis thaliana GN=SHR PE=1 SV=1	D7SPV9_VITVI	Putative uncharacterized protein OS=Vitis vinifera GN=VIT_00s0226g00070 PE=4 SV=1
Fraxinus_pennsylvanica_120313_comp62534_c0_seq4	85.6435	-3.38458	0.466575	-7.25411	4.04314e-13	2.37976e-11	sp|Q9SGH6|DOX1_ARATH	Alpha-dioxygenase 1 OS=Arabidopsis thaliana GN=DOX1 PE=1 SV=1	D7TWT2_VITVI	Putative uncharacterized protein OS=Vitis vinifera GN=VIT_14s0066g01670 PE=4 SV=1
Fraxinus_pennsylvanica_120313_comp61754_c0_seq2	33.6979	-6.14995	0.848079	-7.25162	4.11815e-13	2.42073e-11	sp|Q94ID2|IPT5_ARATH	Adenylate isopentenyltransferase 5, chloroplastic OS=Arabidopsis thaliana GN=IPT5 PE=1 SV=2	B3XZI4_IPONI	Adenylate isopentenyltransferase OS=Ipomoea nil GN=PnIPT2 PE=2 SV=1
Fraxinus_pennsylvanica_120313_comp61678_c0_seq11	26.017	-4.73776	0.653517	-7.24964	4.17876e-13	2.45474e-11	sp|Q9QYL8|LYPA2_RAT	Acyl-protein thioesterase 2 OS=Rattus norvegicus GN=Lypla2 PE=1 SV=1	M1CS39_SOLTU	Uncharacterized protein OS=Solanum tuberosum GN=PGSC0003DMG400028544 PE=4 SV=1
Fraxinus_pennsylvanica_120313_comp56617_c0_seq2	51.9478	-5.02493	0.693308	-7.24776	4.23713e-13	2.48413e-11	sp|Q38806|HSP22_ARATH	22.0 kDa heat shock protein OS=Arabidopsis thaliana GN=HSP22.0 PE=2 SV=1	D7T1L1_VITVI	Putative uncharacterized protein OS=Vitis vinifera GN=VIT_06s0009g01090 PE=3 SV=1
Fraxinus_pennsylvanica_120313_comp49517_c0_seq1	171.369	-2.22065	0.306533	-7.2444	4.3435e-13	2.5415e-11	sp|Q9XIN0|LHW_ARATH	Transcription factor LHW OS=Arabidopsis thaliana GN=LHW PE=1 SV=1	M1A5E8_SOLTU	Uncharacterized protein OS=Solanum tuberosum GN=PGSC0003DMG400005894 PE=4 SV=1
Fraxinus_pennsylvanica_120313_comp59274_c0_seq1	194.469	-3.38937	0.468104	-7.24064	4.46586e-13	2.60968e-11	sp|Q8H965|NPC6_ARATH	Non-specific phospholipase C6 OS=Arabidopsis thaliana GN=NPC6 PE=2 SV=1	B9RAE2_RICCO	Phospholipase C 4, putative OS=Ricinus communis GN=RCOM_1505800 PE=4 SV=1
Fraxinus_pennsylvanica_120313_comp54145_c0_seq2	58.1646	-5.33018	0.736305	-7.23909	4.51711e-13	2.63791e-11	sp|Q39134|AAP3_ARATH	Amino acid permease 3 OS=Arabidopsis thaliana GN=AAP3 PE=1 SV=2	K4C6J2_SOLLC	Uncharacterized protein OS=Solanum lycopersicum GN=AAP2 PE=4 SV=1
Fraxinus_pennsylvanica_120313_comp62520_c0_seq3	48.6508	-3.66175	0.506046	-7.23599	4.62151e-13	2.68835e-11			F6HVD4_VITVI	Putative uncharacterized protein OS=Vitis vinifera GN=VIT_13s0084g00800 PE=4 SV=1
Fraxinus_pennsylvanica_120313_comp57752_c0_seq2	51.707	-4.54327	0.628074	-7.23366	4.70149e-13	2.72955e-11	sp|Q9SJ52|YLS9_ARATH	Protein YLS9 OS=Arabidopsis thaliana GN=YLS9 PE=2 SV=1	S8D3T3_9LAMI	Uncharacterized protein (Fragment) OS=Genlisea aurea GN=M569_00401 PE=4 SV=1
Fraxinus_pennsylvanica_120313_comp65773_c0_seq13	274.887	-3.18778	0.441016	-7.22827	4.89192e-13	2.83459e-11	sp|P42751|CCD11_ARATH	Cyclin-D1-1 OS=Arabidopsis thaliana GN=CYCD1-1 PE=1 SV=3	Q9SNV2_ANTMA	Cyclin D1 OS=Antirrhinum majus GN=cycD1 PE=2 SV=1
Fraxinus_pennsylvanica_120313_comp54406_c0_seq1	1158.42	-1.73365	0.239897	-7.22667	4.94973e-13	2.86623e-11	sp|Q0WWW9|XYLL3_ARATH	D-xylose-proton symporter-like 3, chloroplastic OS=Arabidopsis thaliana GN=At5g59250 PE=2 SV=2	Q07A14_NICLS	Putative sugar transporter OS=Nicotiana langsdorffii x Nicotiana sanderae PE=2 SV=1
Fraxinus_pennsylvanica_120313_comp49590_c0_seq3	18.3111	-6.07461	0.840835	-7.2245	5.02948e-13	2.90677e-11	sp|Q9AST1|TAF15_ARATH	Transcription initiation factor TFIID subunit 15 OS=Arabidopsis thaliana GN=TAF15 PE=1 SV=1	D7SUR4_VITVI	Putative uncharacterized protein OS=Vitis vinifera GN=VIT_04s0008g05150 PE=4 SV=1
Fraxinus_pennsylvanica_120313_comp59247_c0_seq6	20.2807	-6.69131	0.926739	-7.22028	5.18814e-13	2.99459e-11			R4L315_ANTMA	DIV and RAD interacting factor 2 OS=Antirrhinum majus GN=DRIF2 PE=2 SV=1
Fraxinus_pennsylvanica_120313_comp48939_c0_seq1	24.1692	-4.18717	0.580765	-7.20975	5.60554e-13	3.2189e-11	sp|Q55CU8|RSC5_DICDI	Random slug protein 5 OS=Dictyostelium discoideum GN=rsc5 PE=2 SV=1	D7T6X1_VITVI	Putative uncharacterized protein OS=Vitis vinifera GN=VIT_05s0020g03350 PE=4 SV=1
Fraxinus_pennsylvanica_120313_comp61340_c0_seq2	21.8191	-6.77482	0.939744	-7.20921	5.62764e-13	3.22745e-11	sp|Q9SQZ0|CAAT7_ARATH	Cationic amino acid transporter 7, chloroplastic OS=Arabidopsis thaliana GN=CAT7 PE=3 SV=1	M1ACD4_SOLTU	Uncharacterized protein OS=Solanum tuberosum GN=PGSC0003DMG400007597 PE=4 SV=1
Fraxinus_pennsylvanica_120313_comp51037_c0_seq1	21.6828	-4.58823	0.636553	-7.20793	5.68095e-13	3.25385e-11	sp|Q43062|PME_PRUPE	Pectinesterase/pectinesterase inhibitor PPE8B OS=Prunus persica PE=2 SV=1	M1BB14_SOLTU	Pectinesterase OS=Solanum tuberosum GN=PGSC0003DMG400015933 PE=3 SV=1
Fraxinus_pennsylvanica_120313_comp48540_c0_seq2	47.2346	-5.2632	0.730676	-7.20319	5.88211e-13	3.36476e-11	sp|Q8LC95|ENL3_ARATH	Early nodulin-like protein 3 OS=Arabidopsis thaliana GN=At5g25090 PE=1 SV=2	M0ZKH1_SOLTU	Uncharacterized protein OS=Solanum tuberosum GN=PGSC0003DMG400001038 PE=4 SV=1
Fraxinus_pennsylvanica_120313_comp45740_c0_seq1	695.674	-3.57491	0.496876	-7.19477	6.25675e-13	3.56994e-11	sp|P85524|KIRO_ACTDE	Kirola OS=Actinidia deliciosa PE=1 SV=1	D6MWR7_SALMI	Putative major latex-like protein OS=Salvia miltiorrhiza GN=MLP PE=4 SV=1
Fraxinus_pennsylvanica_120313_comp57409_c0_seq1	22.3056	-6.15569	0.855689	-7.19384	6.29945e-13	3.58972e-11			M1BEZ5_SOLTU	Uncharacterized protein OS=Solanum tuberosum GN=PGSC0003DMG400016941 PE=4 SV=1
Fraxinus_pennsylvanica_120313_comp54261_c0_seq2	18.7981	-6.08916	0.846483	-7.19348	6.31589e-13	3.5968e-11			A5BZ72_VITVI	Putative uncharacterized protein OS=Vitis vinifera GN=VITISV_000145 PE=4 SV=1
Fraxinus_pennsylvanica_120313_comp49211_c0_seq1	19.5587	-6.71219	0.933334	-7.19163	6.40236e-13	3.64075e-11	sp|Q84UV8|NEC3_NICLS	Bifunctional monodehydroascorbate reductase and carbonic anhydrase nectarin-3 OS=Nicotiana langsdorffii x Nicotiana sanderae GN=NEC3 PE=1 SV=1	S8D8D0_9LAMI	Uncharacterized protein (Fragment) OS=Genlisea aurea GN=M569_01041 PE=4 SV=1
Fraxinus_pennsylvanica_120313_comp53699_c0_seq1	23.7027	-3.95	0.549255	-7.19157	6.40527e-13	3.64075e-11	sp|P47735|RLK5_ARATH	Receptor-like protein kinase 5 OS=Arabidopsis thaliana GN=RLK5 PE=1 SV=1	M5XQ46_PRUPE	Uncharacterized protein OS=Prunus persica GN=PRUPE_ppa001184mg PE=3 SV=1
Fraxinus_pennsylvanica_120313_comp60727_c0_seq14	17.2501	-6.03248	0.839482	-7.18596	6.6738e-13	3.79097e-11	sp|Q0WSN2|DAR2_ARATH	Protein DA1-related 2 OS=Arabidopsis thaliana GN=DAR2 PE=2 SV=1	V4TBC3_9ROSI	Uncharacterized protein OS=Citrus clementina GN=CICLE_v10031291mg PE=4 SV=1
Fraxinus_pennsylvanica_120313_comp54958_c0_seq1	64.1905	-3.32903	0.463397	-7.18398	6.77096e-13	3.84129e-11	sp|Q9FFH3|NUC_ARATH		A5AFC2_VITVI	Putative uncharacterized protein OS=Vitis vinifera GN=VITISV_003666 PE=4 SV=1
Fraxinus_pennsylvanica_120313_comp54523_c0_seq3	42.0147	-4.64568	0.64738	-7.17612	7.172e-13	4.06622e-11			K4CQC8_SOLLC	Uncharacterized protein OS=Solanum lycopersicum GN=Solyc09g007380.2 PE=4 SV=1
Fraxinus_pennsylvanica_120313_comp45528_c0_seq1	18.8562	-4.90591	0.684679	-7.16527	7.76337e-13	4.39872e-11
Fraxinus_pennsylvanica_120313_comp51464_c0_seq1	137.978	-3.67377	0.512741	-7.16497	7.78033e-13	4.40554e-11	sp|Q9SJ22|CESA9_ARATH	Probable cellulose synthase A catalytic subunit 9 [UDP-forming] OS=Arabidopsis thaliana GN=CESA9 PE=2 SV=1	F6GY47_VITVI	Cellulose synthase OS=Vitis vinifera GN=VIT_18s0072g00370 PE=3 SV=1
Fraxinus_pennsylvanica_120313_comp64701_c0_seq4	125.699	-2.0679	0.288685	-7.16319	7.88216e-13	4.45755e-11	sp|Q9FEL7|LAX2_MEDTR	Auxin transporter-like protein 2 OS=Medicago truncatula GN=LAX2 PE=2 SV=1	D7TH97_VITVI	Putative uncharacterized protein OS=Vitis vinifera GN=VIT_08s0007g02030 PE=4 SV=1
Fraxinus_pennsylvanica_120313_comp58540_c0_seq2	239.315	-2.76238	0.385656	-7.16282	7.90363e-13	4.46405e-11	sp|Q8S8U1|YCF2B_ATRBE	Protein Ycf2 B OS=Atropa belladonna GN=ycf2-B PE=3 SV=1	F6KG94_JACVU	Hypothetical chloroplast RF21 OS=Jacobaea vulgaris GN=ycf2 PE=3 SV=1
Fraxinus_pennsylvanica_120313_comp61678_c0_seq14	80.4974	-3.12749	0.437001	-7.15672	8.26305e-13	4.65531e-11	sp|Q54T49|APT11_DICDI	Acyl-protein thioesterase 1 homolog 1 OS=Dictyostelium discoideum GN=DDB_G0282005 PE=2 SV=1	M1CS39_SOLTU	Uncharacterized protein OS=Solanum tuberosum GN=PGSC0003DMG400028544 PE=4 SV=1
Fraxinus_pennsylvanica_120313_comp57290_c0_seq2	76.675	-3.72281	0.520957	-7.14609	8.92836e-13	5.01749e-11	sp|Q9SJL9|XTH32_ARATH	Probable xyloglucan endotransglucosylase/hydrolase protein 32 OS=Arabidopsis thaliana GN=XTH32 PE=2 SV=1	A9PG67_POPTR	Xyloglucan endotransglucosylase/hydrolase OS=Populus trichocarpa GN=POPTR_0009s01210g PE=2 SV=1
Fraxinus_pennsylvanica_120313_comp62754_c0_seq4	151.002	-2.6186	0.3671	-7.13321	9.80571e-13	5.48985e-11	sp|Q94BT9|ATOX1_ARATH	Copper transport protein ATX1 OS=Arabidopsis thaliana GN=ATX1 PE=1 SV=1	F6HYY0_VITVI	Putative uncharacterized protein OS=Vitis vinifera GN=VIT_14s0128g00190 PE=4 SV=1
Fraxinus_pennsylvanica_120313_comp51922_c0_seq1	50.9052	-4.5875	0.643228	-7.13201	9.89145e-13	5.53438e-11	sp|Q9SR72|GL32_ARATH	Germin-like protein subfamily 3 member 2 OS=Arabidopsis thaliana GN=At3g10080 PE=2 SV=1	M5W3B0_PRUPE	Uncharacterized protein OS=Prunus persica GN=PRUPE_ppa011144mg PE=4 SV=1
Fraxinus_pennsylvanica_120313_comp37355_c0_seq1	20.9783	-3.15208	0.442117	-7.12953	1.00714e-12	5.62801e-11
Fraxinus_pennsylvanica_120313_comp43447_c0_seq1	22.4585	-6.582	0.923402	-7.12799	1.01846e-12	5.68064e-11	sp|P83304|LEC_PARPC	Mannose/glucose-specific lectin (Fragment) OS=Parkia platycephala PE=1 SV=1	Q3HVK8_SOLTU	Putative uncharacterized protein OS=Solanum tuberosum PE=2 SV=1
Fraxinus_pennsylvanica_120313_comp53920_c0_seq2	32.8239	-3.29738	0.462613	-7.12773	1.02037e-12	5.68773e-11	sp|Q9C6M2|LHTL6_ARATH	Lysine histidine transporter-like 6 OS=Arabidopsis thaliana GN=At1g25530 PE=2 SV=1	M0ZJQ0_SOLTU	Uncharacterized protein OS=Solanum tuberosum GN=PGSC0003DMG400000818 PE=4 SV=1
Fraxinus_pennsylvanica_120313_comp46114_c0_seq1	34.4325	-5.16068	0.72405	-7.12752	1.02194e-12	5.69293e-11			V4TB14_9ROSI	Uncharacterized protein OS=Citrus clementina GN=CICLE_v10023157mg PE=4 SV=1
Fraxinus_pennsylvanica_120313_comp62386_c0_seq16	368.419	-1.70825	0.239743	-7.12534	1.03824e-12	5.77657e-11	sp|Q9SJ56|BLH1_ARATH	BEL1-like homeodomain protein 1 OS=Arabidopsis thaliana GN=BLH1 PE=1 SV=1	A5B2N5_VITVI	Putative uncharacterized protein OS=Vitis vinifera GN=VITISV_015358 PE=4 SV=1
Fraxinus_pennsylvanica_120313_comp49176_c0_seq2	16.5443	-5.0628	0.710799	-7.12269	1.0584e-12	5.88464e-11			B9HS81_POPTR	Uncharacterized protein OS=Populus trichocarpa GN=POPTR_0009s09630g PE=4 SV=1
Fraxinus_pennsylvanica_120313_comp55447_c0_seq2	19.5184	-6.61527	0.928884	-7.12174	1.06574e-12	5.91852e-11			B9T512_RICCO	Putative uncharacterized protein OS=Ricinus communis GN=RCOM_0144270 PE=4 SV=1
Fraxinus_pennsylvanica_120313_comp62863_c0_seq8	16.4619	-5.16659	0.725614	-7.1203	1.07689e-12	5.97673e-11	sp|Q8W4S5|Y5371_ARATH	Probable LRR receptor-like serine/threonine-protein kinase At5g63710 OS=Arabidopsis thaliana GN=At5g63710 PE=2 SV=1	F6H4G9_VITVI	Putative uncharacterized protein OS=Vitis vinifera GN=VIT_07s0031g02910 PE=3 SV=1
Fraxinus_pennsylvanica_120313_comp53045_c0_seq1	8939.71	-1.6576	0.233066	-7.11215	1.14253e-12	6.32141e-11	sp|Q9M462|GLGS_BRANA	Glucose-1-phosphate adenylyltransferase small subunit, chloroplastic OS=Brassica napus GN=AGPS1 PE=2 SV=1	Q9M4W7_PERFR	Glucose-1-phosphate adenylyltransferase OS=Perilla frutescens PE=2 SV=1
Fraxinus_pennsylvanica_120313_comp62863_c0_seq17	18.2094	-4.29943	0.60457	-7.11155	1.14747e-12	6.34482e-11	sp|Q8W4S5|Y5371_ARATH	Probable LRR receptor-like serine/threonine-protein kinase At5g63710 OS=Arabidopsis thaliana GN=At5g63710 PE=2 SV=1	K4C2W1_SOLLC	Uncharacterized protein OS=Solanum lycopersicum GN=Solyc05g056370.2 PE=3 SV=1
Fraxinus_pennsylvanica_120313_comp53386_c0_seq1	81.9619	-2.66904	0.375347	-7.11085	1.15334e-12	6.37336e-11			M0ZSJ1_SOLTU	Uncharacterized protein OS=Solanum tuberosum GN=PGSC0003DMG400002763 PE=4 SV=1
Fraxinus_pennsylvanica_120313_comp53465_c0_seq4	18.9415	-5.98181	0.841308	-7.11013	1.15936e-12	6.39871e-11	sp|Q67ZF6|ACFR3_ARATH	Probable transmembrane ascorbate ferrireductase 3 OS=Arabidopsis thaliana GN=CYB561C PE=2 SV=1	D7T8G7_VITVI	Putative uncharacterized protein OS=Vitis vinifera GN=VIT_01s0011g06240 PE=4 SV=1
Fraxinus_pennsylvanica_120313_comp65073_c0_seq1	29.6654	-2.91759	0.410466	-7.10801	1.17731e-12	6.4898e-11	sp|Q9FLG2|MRS22_ARATH	Magnesium transporter MRS2-2 OS=Arabidopsis thaliana GN=MRS2-2 PE=2 SV=1	F6GXM3_VITVI	Putative uncharacterized protein OS=Vitis vinifera GN=VIT_07s0141g00590 PE=4 SV=1
Fraxinus_pennsylvanica_120313_comp57964_c0_seq5	27.8949	-6.67382	0.93905	-7.107	1.18595e-12	6.53337e-11	sp|Q6NQN5|SWET3_ARATH	Bidirectional sugar transporter SWEET3 OS=Arabidopsis thaliana GN=SWEET3 PE=2 SV=1	E0CUJ5_VITVI	Putative uncharacterized protein OS=Vitis vinifera GN=VIT_16s0050g02540 PE=4 SV=1
Fraxinus_pennsylvanica_120313_comp36376_c0_seq1	22.858	-6.02847	0.848619	-7.10385	1.21325e-12	6.67148e-11
Fraxinus_pennsylvanica_120313_comp52690_c0_seq2	31.3173	-5.54204	0.780574	-7.09996	1.24792e-12	6.85786e-11
Fraxinus_pennsylvanica_120313_comp45271_c0_seq2	96.6748	-2.07034	0.29164	-7.09895	1.25706e-12	6.8951e-11
Fraxinus_pennsylvanica_120313_comp53462_c0_seq1	40.0622	-3.08115	0.434034	-7.09887	1.25777e-12	6.8951e-11
Fraxinus_pennsylvanica_120313_comp60942_c0_seq2	332.221	-2.81064	0.39613	-7.09525	1.29121e-12	7.06543e-11	sp|Q9ZWA6|MGP_ARATH		V4VNQ8_9ROSI	Uncharacterized protein OS=Citrus clementina GN=CICLE_v10020125mg PE=4 SV=1
Fraxinus_pennsylvanica_120313_comp62998_c0_seq6	363.593	-3.4774	0.490698	-7.08665	1.37402e-12	7.49106e-11	sp|Q9C9V6|Y1790_ARATH	BTB/POZ domain-containing protein At1g67900 OS=Arabidopsis thaliana GN=At1g67900 PE=1 SV=1	F6GVL5_VITVI	Putative uncharacterized protein OS=Vitis vinifera GN=VIT_01s0137g00820 PE=4 SV=1
Fraxinus_pennsylvanica_120313_comp46285_c0_seq1	34.6457	-4.06797	0.574334	-7.08294	1.41132e-12	7.68972e-11	sp|Q8LE43|DOF21_ARATH	Dof zinc finger protein DOF2.1 OS=Arabidopsis thaliana GN=DOF2.1 PE=2 SV=2	K4B921_SOLLC	Uncharacterized protein OS=Solanum lycopersicum GN=Solyc02g077960.1 PE=4 SV=1
Fraxinus_pennsylvanica_120313_comp55310_c0_seq3	20.9328	-6.58877	0.930394	-7.0817	1.42399e-12	7.74458e-11			B9T7X7_RICCO	Auxin-induced protein 5NG4, putative OS=Ricinus communis GN=RCOM_0239770 PE=4 SV=1
Fraxinus_pennsylvanica_120313_comp30606_c0_seq1	20.1631	-5.96616	0.84275	-7.07939	1.44786e-12	7.86488e-11
Fraxinus_pennsylvanica_120313_comp15449_c0_seq1	17.7686	-5.26711	0.74415	-7.07801	1.46234e-12	7.93871e-11	sp|Q0WPN8|CRR60_ARATH	Cysteine-rich repeat secretory protein 60 OS=Arabidopsis thaliana GN=CRRSP60 PE=1 SV=1	K4BNV1_SOLLC	Uncharacterized protein OS=Solanum lycopersicum GN=Solyc04g007950.2 PE=4 SV=1
Fraxinus_pennsylvanica_120313_comp65717_c0_seq3	474.658	-2.06175	0.291314	-7.0774	1.46882e-12	7.96905e-11	sp|O24381|TLC1_SOLTU	Plastidic ATP/ADP-transporter OS=Solanum tuberosum PE=2 SV=2	M1A3Z8_SOLTU	Uncharacterized protein OS=Solanum tuberosum GN=PGSC0003DMG400005612 PE=4 SV=1
Fraxinus_pennsylvanica_120313_comp51791_c0_seq1	263.684	-2.50432	0.353861	-7.07715	1.47146e-12	7.97853e-11	sp|Q9LIN2|GDL53_ARATH	GDSL esterase/lipase At3g26430 OS=Arabidopsis thaliana GN=At3g26430 PE=2 SV=1	M1BLI7_SOLTU	Uncharacterized protein OS=Solanum tuberosum GN=PGSC0003DMG401018597 PE=4 SV=1
Fraxinus_pennsylvanica_120313_comp57752_c0_seq1	54.6321	-4.46512	0.631048	-7.07572	1.48672e-12	8.05149e-11	sp|Q9SJ52|YLS9_ARATH	Protein YLS9 OS=Arabidopsis thaliana GN=YLS9 PE=2 SV=1	S8D3T3_9LAMI	Uncharacterized protein (Fragment) OS=Genlisea aurea GN=M569_00401 PE=4 SV=1
Fraxinus_pennsylvanica_120313_comp13532_c0_seq1	19.1638	-4.12625	0.583317	-7.07376	1.50787e-12	8.15615e-11	sp|Q9SZN7|HIP26_ARATH	Heavy metal-associated isoprenylated plant protein 26 OS=Arabidopsis thaliana GN=HIPP26 PE=1 SV=1	F6H4N2_VITVI	Putative uncharacterized protein OS=Vitis vinifera GN=VIT_07s0031g01160 PE=4 SV=1
Fraxinus_pennsylvanica_120313_comp56875_c0_seq1	23.5065	-3.88452	0.549163	-7.07352	1.51047e-12	8.16292e-11	sp|Q9SAV1|MB11_ARATH		M1AFA1_SOLTU	Uncharacterized protein OS=Solanum tuberosum GN=PGSC0003DMG400008353 PE=4 SV=1
Fraxinus_pennsylvanica_120313_comp61383_c0_seq1	204.53	-1.50177	0.21236	-7.07179	1.52943e-12	8.24786e-11	sp|O04196|ISOA1_ARATH	Isoamylase 1, chloroplastic OS=Arabidopsis thaliana GN=ISA1 PE=1 SV=1	Q84YG7_SOLTU	Isoamylase isoform 1 OS=Solanum tuberosum PE=2 SV=1
Fraxinus_pennsylvanica_120313_comp51821_c0_seq1	19.1782	-5.98832	0.846951	-7.07045	1.54438e-12	8.31843e-11
Fraxinus_pennsylvanica_120313_comp53921_c0_seq1	27.2024	-5.22753	0.739613	-7.06793	1.57258e-12	8.4449e-11			B9SP67_RICCO	Putative uncharacterized protein OS=Ricinus communis GN=RCOM_0629030 PE=4 SV=1
Fraxinus_pennsylvanica_120313_comp60278_c0_seq12	113.211	-1.72588	0.244325	-7.06386	1.61943e-12	8.68607e-11	sp|Q0JLP9|P2C06_ORYSJ	Probable protein phosphatase 2C 6 OS=Oryza sativa subsp. japonica GN=Os01g0583100 PE=2 SV=1	M1CUZ5_SOLTU	Uncharacterized protein OS=Solanum tuberosum GN=PGSC0003DMG400029297 PE=3 SV=1
Fraxinus_pennsylvanica_120313_comp62863_c0_seq1	15.7901	-4.82223	0.682839	-7.06203	1.64084e-12	8.79567e-11	sp|Q8W4S5|Y5371_ARATH	Probable LRR receptor-like serine/threonine-protein kinase At5g63710 OS=Arabidopsis thaliana GN=At5g63710 PE=2 SV=1	K4C2W1_SOLLC	Uncharacterized protein OS=Solanum lycopersicum GN=Solyc05g056370.2 PE=3 SV=1
Fraxinus_pennsylvanica_120313_comp52331_c0_seq1	17.1287	-4.89777	0.693798	-7.05936	1.67273e-12	8.95588e-11	sp|Q8VYT3|Y4052_ARATH	Probable LRR receptor-like serine/threonine-protein kinase At4g30520 OS=Arabidopsis thaliana GN=At4g30520 PE=2 SV=1	D7U1H6_VITVI	Putative uncharacterized protein OS=Vitis vinifera GN=VIT_11s0037g00960 PE=3 SV=1
Fraxinus_pennsylvanica_120313_comp63073_c0_seq3	1083.41	-1.71644	0.243316	-7.05436	1.73401e-12	9.26178e-11	sp|O82533|FTZ21_ARATH	Cell division protein FtsZ homolog 2-1, chloroplastic OS=Arabidopsis thaliana GN=FTSZ2-1 PE=1 SV=2	K4CQX2_SOLLC	Uncharacterized protein OS=Solanum lycopersicum GN=Solyc09g009430.2 PE=3 SV=1
Fraxinus_pennsylvanica_120313_comp64468_c0_seq2	134.143	-2.71099	0.384382	-7.05285	1.75286e-12	9.35131e-11	sp|Q0DCT8|G11A_ORYSJ	Protein kinase G11A OS=Oryza sativa subsp. japonica GN=Os06g0291600 PE=2 SV=1	Q5I6E9_SOLLC	AvrPto-dependent Pto-interacting protein 3 OS=Solanum lycopersicum GN=Adi3 PE=1 SV=1
Fraxinus_pennsylvanica_120313_comp62998_c0_seq1	88.6782	-3.25141	0.461023	-7.05259	1.75621e-12	9.36361e-11	sp|Q9C9V6|Y1790_ARATH	BTB/POZ domain-containing protein At1g67900 OS=Arabidopsis thaliana GN=At1g67900 PE=1 SV=1	F6GVL5_VITVI	Putative uncharacterized protein OS=Vitis vinifera GN=VIT_01s0137g00820 PE=4 SV=1
Fraxinus_pennsylvanica_120313_comp39144_c0_seq1	27.0013	-5.20834	0.738915	-7.04863	1.80686e-12	9.61646e-11	sp|O49255|NAC29_ARATH	NAC transcription factor 29 OS=Arabidopsis thaliana GN=NAC029 PE=2 SV=1	A5AN96_VITVI	Putative uncharacterized protein OS=Vitis vinifera GN=VITISV_027802 PE=4 SV=1
Fraxinus_pennsylvanica_120313_comp47546_c0_seq1	18.1966	-6.53571	0.927275	-7.04829	1.81127e-12	9.6342e-11	sp|Q9LIF1|GRS10_ARATH	Monothiol glutaredoxin-S10 OS=Arabidopsis thaliana GN=GRXS10 PE=3 SV=1	D7T6I0_VITVI	Putative uncharacterized protein OS=Vitis vinifera GN=VIT_05s0020g01760 PE=4 SV=1
Fraxinus_pennsylvanica_120313_comp62537_c0_seq1	40.7143	-4.25848	0.604496	-7.04468	1.85891e-12	9.87583e-11	sp|O22938|Y2182_ARATH	Leucine-rich repeat receptor-like tyrosine-protein kinase At2g41820 OS=Arabidopsis thaliana GN=At2g41820 PE=2 SV=1	A5AJ32_VITVI	Putative uncharacterized protein OS=Vitis vinifera GN=VIT_08s0007g08450 PE=4 SV=1
Fraxinus_pennsylvanica_120313_comp60727_c0_seq13	15.9443	-5.46358	0.776499	-7.03617	1.97591e-12	1.04602e-10	sp|Q0WSN2|DAR2_ARATH	Protein DA1-related 2 OS=Arabidopsis thaliana GN=DAR2 PE=2 SV=1	V4TBC3_9ROSI	Uncharacterized protein OS=Citrus clementina GN=CICLE_v10031291mg PE=4 SV=1
Fraxinus_pennsylvanica_120313_comp55123_c0_seq7	15.4942	-5.43764	0.773006	-7.0344	2.0012e-12	1.05756e-10	sp|Q9C7C1|TET6_ARATH	Tetraspanin-6 OS=Arabidopsis thaliana GN=TET6 PE=2 SV=1	M1A381_SOLTU	Uncharacterized protein OS=Solanum tuberosum GN=PGSC0003DMG400005358 PE=4 SV=1
Fraxinus_pennsylvanica_120313_comp38067_c0_seq1	19.283	-4.34387	0.617808	-7.03109	2.04923e-12	1.08056e-10
Fraxinus_pennsylvanica_120313_comp59123_c0_seq1	18.9365	-6.62454	0.942182	-7.03107	2.04961e-12	1.08056e-10			K4B8V4_SOLLC	Uncharacterized protein OS=Solanum lycopersicum GN=Solyc02g077270.2 PE=4 SV=1
Fraxinus_pennsylvanica_120313_comp59107_c0_seq3	102.871	-3.49449	0.497032	-7.03072	2.05469e-12	1.08259e-10	sp|Q9SHJ3|CALS7_ARATH	Callose synthase 7 OS=Arabidopsis thaliana GN=CALS7 PE=3 SV=3	K4CGF9_SOLLC	Uncharacterized protein OS=Solanum lycopersicum GN=Solyc07g056260.2 PE=4 SV=1
Fraxinus_pennsylvanica_120313_comp54468_c0_seq1	86.9665	-2.89288	0.411874	-7.02369	2.16089e-12	1.13587e-10	sp|A2ZC67|ASP1_ORYSI	Aspartic proteinase Asp1 OS=Oryza sativa subsp. indica GN=ASP1 PE=2 SV=2	S8E5L1_9LAMI	Uncharacterized protein OS=Genlisea aurea GN=M569_07122 PE=4 SV=1
Fraxinus_pennsylvanica_120313_comp65029_c0_seq1	427.396	-3.85569	0.549259	-7.01981	2.22164e-12	1.16712e-10	sp|Q40392|TMVRN_NICGU	TMV resistance protein N OS=Nicotiana glutinosa GN=N PE=1 SV=1	K4BA75_SOLLC	Uncharacterized protein OS=Solanum lycopersicum GN=Solyc02g082050.2 PE=4 SV=1
Fraxinus_pennsylvanica_120313_comp43832_c0_seq1	500.615	-3.7459	0.533626	-7.01972	2.22317e-12	1.16724e-10	sp|Q9SSK7|MLP34_ARATH	MLP-like protein 34 OS=Arabidopsis thaliana GN=MLP34 PE=2 SV=1	M1C4N2_SOLTU	Uncharacterized protein OS=Solanum tuberosum GN=PGSC0003DMG400023221 PE=4 SV=1
Fraxinus_pennsylvanica_120313_comp58580_c0_seq3	168.718	-4.28282	0.610273	-7.01787	2.25281e-12	1.18142e-10	sp|Q7XES5|BURPG_ORYSJ	BURP domain-containing protein 16 OS=Oryza sativa subsp. japonica GN=BURP16 PE=2 SV=1	M1CKK0_SOLTU	Uncharacterized protein OS=Solanum tuberosum GN=PGSC0003DMG400027019 PE=4 SV=1
Fraxinus_pennsylvanica_120313_comp44185_c0_seq1	29.8042	-4.81968	0.687205	-7.01344	2.32523e-12	1.21725e-10	sp|Q7F9K4|BGL10_ORYSJ	Beta-glucosidase 10 OS=Oryza sativa subsp. japonica GN=BGLU10 PE=2 SV=1	Q8GVD0_OLEEU	Beta-glucosidase OS=Olea europaea subsp. europaea GN=bglc PE=2 SV=1
Fraxinus_pennsylvanica_120313_comp40103_c0_seq2	19.832	-4.22011	0.601918	-7.01111	2.36441e-12	1.23704e-10	sp|F4IRU3|MYO12_ARATH	Myosin-12 OS=Arabidopsis thaliana GN=XI-F PE=2 SV=1	K4AY46_SOLLC	Uncharacterized protein OS=Solanum lycopersicum GN=Solyc01g081540.2 PE=4 SV=1
Fraxinus_pennsylvanica_120313_comp35937_c0_seq1	25.6519	-4.9129	0.701181	-7.00661	2.44165e-12	1.27373e-10
Fraxinus_pennsylvanica_120313_comp21075_c0_seq1	19.7627	-6.50016	0.92808	-7.00387	2.48984e-12	1.29578e-10
Fraxinus_pennsylvanica_120313_comp58944_c0_seq4	148.545	-2.13133	0.304306	-7.0039	2.4893e-12	1.29578e-10	sp|Q10PP8|MTP4_ORYSJ	Metal tolerance protein 4 OS=Oryza sativa subsp. japonica GN=MTP4 PE=2 SV=1	V4SR55_9ROSI	Uncharacterized protein OS=Citrus clementina GN=CICLE_v10011857mg PE=4 SV=1
Fraxinus_pennsylvanica_120313_comp35991_c0_seq1	1564.37	-5.87637	0.839093	-7.00324	2.50115e-12	1.30022e-10			M1BJF9_SOLTU	Uncharacterized protein OS=Solanum tuberosum GN=PGSC0003DMG400018125 PE=4 SV=1
Fraxinus_pennsylvanica_120313_comp64523_c0_seq4	16.7058	-4.78842	0.684322	-6.99732	2.60908e-12	1.35397e-10	sp|Q39547|CUCM1_CUCME	Cucumisin OS=Cucumis melo PE=1 SV=1	M5WDV4_PRUPE	Uncharacterized protein OS=Prunus persica GN=PRUPE_ppa022363mg PE=4 SV=1
Fraxinus_pennsylvanica_120313_comp41115_c0_seq1	23.6357	-5.35721	0.766502	-6.98917	2.76512e-12	1.43328e-10			M5W5B2_PRUPE	Uncharacterized protein OS=Prunus persica GN=PRUPE_ppa025319mg PE=4 SV=1
Fraxinus_pennsylvanica_120313_comp45774_c0_seq1	55.9027	-5.12935	0.734475	-6.98369	2.87524e-12	1.48864e-10
Fraxinus_pennsylvanica_120313_comp47449_c1_seq1	260.868	-2.74382	0.393475	-6.9733	3.09584e-12	1.59823e-10	sp|Q39613|CYPH_CATRO	Peptidyl-prolyl cis-trans isomerase OS=Catharanthus roseus GN=PCKR1 PE=1 SV=1	Q8W435_VIGRA	Peptidyl-prolyl cis-trans isomerase OS=Vigna radiata GN=Cyp1 PE=2 SV=1
Fraxinus_pennsylvanica_120313_comp62965_c0_seq5	25.282	-4.66926	0.669878	-6.97032	3.16225e-12	1.62969e-10	sp|O82189|RDR4_ARATH	Probable RNA-dependent RNA polymerase 4 OS=Arabidopsis thaliana GN=RDR4 PE=3 SV=2	D7TBH5_VITVI	Putative uncharacterized protein OS=Vitis vinifera GN=VIT_11s0016g03220 PE=4 SV=1
Fraxinus_pennsylvanica_120313_comp62301_c0_seq2	277.947	-1.21585	0.174443	-6.96987	3.17223e-12	1.63389e-10	sp|Q9C942|CSE_ARATH	Caffeoylshikimate esterase OS=Arabidopsis thaliana GN=CSE PE=1 SV=1	M1B5R0_SOLTU	Uncharacterized protein OS=Solanum tuberosum GN=PGSC0003DMG400014543 PE=4 SV=1
Fraxinus_pennsylvanica_120313_comp54318_c0_seq2	29.4578	-4.60965	0.661385	-6.96969	3.17632e-12	1.63415e-10			F6HKR6_VITVI	Putative uncharacterized protein OS=Vitis vinifera GN=VIT_08s0007g02380 PE=4 SV=1
Fraxinus_pennsylvanica_120313_comp57695_c0_seq1	134.681	-4.60059	0.660182	-6.96867	3.19943e-12	1.64411e-10	sp|P10978|POLX_TOBAC	Retrovirus-related Pol polyprotein from transposon TNT 1-94 OS=Nicotiana tabacum PE=2 SV=1	A5AVX7_VITVI	Putative uncharacterized protein OS=Vitis vinifera GN=VITISV_004703 PE=4 SV=1
Fraxinus_pennsylvanica_120313_comp63479_c0_seq2	129.12	-2.52531	0.362436	-6.9676	3.22398e-12	1.65578e-10	sp|Q0WSY2|FPP4_ARATH	Filament-like plant protein 4 OS=Arabidopsis thaliana GN=FPP4 PE=1 SV=1	F6H074_VITVI	Putative uncharacterized protein OS=Vitis vinifera GN=VIT_18s0001g13970 PE=4 SV=1
Fraxinus_pennsylvanica_120313_comp62209_c0_seq6	80.0773	-2.15119	0.308774	-6.96688	3.24049e-12	1.6633e-10	sp|F4IB81|LYK3_ARATH	LysM domain receptor-like kinase 3 OS=Arabidopsis thaliana GN=LYK3 PE=2 SV=1	K4BMQ4_SOLLC	Uncharacterized protein OS=Solanum lycopersicum GN=LOC100736483 PE=3 SV=1
Fraxinus_pennsylvanica_120313_comp59409_c0_seq2	232.274	-1.77524	0.254831	-6.96636	3.25244e-12	1.66848e-10	sp|Q38827|IAA9_ARATH	Auxin-responsive protein IAA9 OS=Arabidopsis thaliana GN=IAA9 PE=1 SV=1	M5WBB5_PRUPE	Auxin-responsive protein OS=Prunus persica GN=PRUPE_ppa007194mg PE=3 SV=1
Fraxinus_pennsylvanica_120313_comp65028_c0_seq3	86.9766	-3.35025	0.481047	-6.96449	3.29605e-12	1.68698e-10	sp|P48147|PPCE_HUMAN	Prolyl endopeptidase OS=Homo sapiens GN=PREP PE=1 SV=2	V4V8M6_9ROSI	Uncharacterized protein OS=Citrus clementina GN=CICLE_v10000298mg PE=4 SV=1
Fraxinus_pennsylvanica_120313_comp49954_c0_seq1	41.1725	-4.73961	0.681048	-6.95929	3.41986e-12	1.74436e-10
Fraxinus_pennsylvanica_120313_comp63988_c0_seq4	32.7301	-4.40099	0.632446	-6.95869	3.4345e-12	1.75083e-10	sp|O04408|KSA_PEA	Ent-copalyl diphosphate synthase, chloroplastic OS=Pisum sativum PE=2 SV=1	Q59JI6_SCODU	Putative copalyl diphosphate synthase OS=Scoparia dulcis GN=cps PE=2 SV=1
Fraxinus_pennsylvanica_120313_comp60183_c1_seq5	77.271	-4.25534	0.6118	-6.95544	3.5146e-12	1.78657e-10
Fraxinus_pennsylvanica_120313_comp62863_c0_seq19	15.9653	-5.4252	0.780515	-6.95079	3.63241e-12	1.84227e-10	sp|Q8W4S5|Y5371_ARATH	Probable LRR receptor-like serine/threonine-protein kinase At5g63710 OS=Arabidopsis thaliana GN=At5g63710 PE=2 SV=1	I1KNY9_SOYBN	Uncharacterized protein OS=Glycine max PE=3 SV=1
Fraxinus_pennsylvanica_120313_comp51255_c0_seq2	44.6549	-4.45457	0.641019	-6.9492	3.67364e-12	1.86213e-10			M1CCW6_SOLTU	Uncharacterized protein OS=Solanum tuberosum GN=PGSC0003DMG400025162 PE=4 SV=1
Fraxinus_pennsylvanica_120313_comp50006_c0_seq1	17.7801	-6.49869	0.936143	-6.94198	3.86629e-12	1.95535e-10	sp|O49561|G2OX8_ARATH	Gibberellin 2-beta-dioxygenase 8 OS=Arabidopsis thaliana GN=GA2OX8 PE=1 SV=2	A9PHC3_POPTR	Oxidoreductase family protein OS=Populus trichocarpa GN=POPTR_0001s28480g PE=2 SV=1
Fraxinus_pennsylvanica_120313_comp53699_c0_seq2	27.5904	-4.03423	0.581694	-6.93532	4.05312e-12	2.04521e-10	sp|P47735|RLK5_ARATH	Receptor-like protein kinase 5 OS=Arabidopsis thaliana GN=RLK5 PE=1 SV=1	M5XQ46_PRUPE	Uncharacterized protein OS=Prunus persica GN=PRUPE_ppa001184mg PE=3 SV=1
Fraxinus_pennsylvanica_120313_comp62513_c1_seq1	41.9711	-5.43662	0.78475	-6.92784	4.2731e-12	2.14653e-10	sp|Q9FJD5|LAC17_ARATH	Laccase-17 OS=Arabidopsis thaliana GN=LAC17 PE=2 SV=1	D7THL9_VITVI	Laccase OS=Vitis vinifera GN=VIT_08s0007g00600 PE=3 SV=1
Fraxinus_pennsylvanica_120313_comp50654_c0_seq1	21.6261	-6.46085	0.932632	-6.92755	4.282e-12	2.14979e-10			M5WVP6_PRUPE	Uncharacterized protein (Fragment) OS=Prunus persica GN=PRUPE_ppa018713mg PE=4 SV=1
Fraxinus_pennsylvanica_120313_comp60183_c0_seq5	40.535	-3.9653	0.573415	-6.91524	4.67066e-12	2.33575e-10			A5BN05_VITVI	Putative uncharacterized protein OS=Vitis vinifera GN=VIT_09s0002g02300 PE=4 SV=1
Fraxinus_pennsylvanica_120313_comp53640_c0_seq3	17.1071	-5.00508	0.724027	-6.91284	4.75049e-12	2.37302e-10			M1BXB9_SOLTU	Uncharacterized protein OS=Solanum tuberosum GN=PGSC0003DMG400021375 PE=4 SV=1
Fraxinus_pennsylvanica_120313_comp49582_c0_seq1	27.3234	-4.20738	0.609316	-6.90509	5.01714e-12	2.49924e-10
Fraxinus_pennsylvanica_120313_comp59970_c0_seq2	585.241	-3.38435	0.49019	-6.90417	5.04979e-12	2.5141e-10	sp|Q9T072|BH025_ARATH	Transcription factor bHLH25 OS=Arabidopsis thaliana GN=BHLH25 PE=2 SV=2	B9RX26_RICCO	DNA binding protein, putative OS=Ricinus communis GN=RCOM_0816670 PE=4 SV=1
Fraxinus_pennsylvanica_120313_comp59970_c0_seq1	1354.18	-3.19359	0.462684	-6.90232	5.11594e-12	2.54421e-10	sp|Q9T072|BH025_ARATH	Transcription factor bHLH25 OS=Arabidopsis thaliana GN=BHLH25 PE=2 SV=2	B9RX26_RICCO	DNA binding protein, putative OS=Ricinus communis GN=RCOM_0816670 PE=4 SV=1
Fraxinus_pennsylvanica_120313_comp45426_c0_seq1	20.1291	-6.34828	0.919777	-6.90198	5.12833e-12	2.54895e-10	sp|Q8GW75|RADL5_ARATH	Protein RADIALIS-like 5 OS=Arabidopsis thaliana GN=RL5 PE=3 SV=1	A5AGM5_VITVI	Putative uncharacterized protein OS=Vitis vinifera GN=VITISV_033596 PE=4 SV=1
Fraxinus_pennsylvanica_120313_comp65101_c0_seq2	990.705	-2.08413	0.302177	-6.89705	5.30951e-12	2.63461e-10	sp|O49545|BAME1_ARATH	Leucine-rich repeat receptor-like serine/threonine-protein kinase BAM1 OS=Arabidopsis thaliana GN=BAM1 PE=1 SV=1	M1D0L0_SOLTU	Uncharacterized protein OS=Solanum tuberosum GN=PGSC0003DMG400030625 PE=4 SV=1
Fraxinus_pennsylvanica_120313_comp61386_c0_seq2	208.332	-2.22621	0.322954	-6.89327	5.45244e-12	2.70104e-10	sp|O22898|LACS1_ARATH	Long chain acyl-CoA synthetase 1 OS=Arabidopsis thaliana GN=LACS1 PE=2 SV=1	M1AI85_SOLTU	Uncharacterized protein OS=Solanum tuberosum GN=PGSC0003DMG400009052 PE=4 SV=1
Fraxinus_pennsylvanica_120313_comp33082_c0_seq1	20.3586	-5.58118	0.809705	-6.89285	5.4685e-12	2.7075e-10			M1AZ17_SOLTU	Uncharacterized protein OS=Solanum tuberosum GN=PGSC0003DMG400012820 PE=4 SV=1
Fraxinus_pennsylvanica_120313_comp47991_c0_seq2	147.186	-1.4392	0.208823	-6.89195	5.50324e-12	2.72018e-10	sp|P49357|GLYM1_FLAPR	Serine hydroxymethyltransferase 1, mitochondrial OS=Flaveria pringlei PE=2 SV=1	M5W6V2_PRUPE	Uncharacterized protein OS=Prunus persica GN=PRUPE_ppa016855mg PE=3 SV=1
Fraxinus_pennsylvanica_120313_comp11059_c0_seq1	21.4942	-6.44392	0.935975	-6.88471	5.79037e-12	2.85895e-10	sp|Q84TI7|HKT1_ARATH	Sodium transporter HKT1 OS=Arabidopsis thaliana GN=HKT1 PE=1 SV=1	F6I5Q6_VITVI	Putative uncharacterized protein OS=Vitis vinifera GN=VIT_11s0103g00130 PE=4 SV=1
Fraxinus_pennsylvanica_120313_comp59247_c0_seq1	16.5018	-5.84291	0.848714	-6.88442	5.80215e-12	2.86166e-10			R4L315_ANTMA	DIV and RAD interacting factor 2 OS=Antirrhinum majus GN=DRIF2 PE=2 SV=1
Fraxinus_pennsylvanica_120313_comp50788_c0_seq1	16.6537	-4.85385	0.705698	-6.87809	6.06588e-12	2.98325e-10	sp|Q05466|HAT4_ARATH	Homeobox-leucine zipper protein HAT4 OS=Arabidopsis thaliana GN=HAT4 PE=1 SV=1	V4TUC1_9ROSI	Uncharacterized protein OS=Citrus clementina GN=CICLE_v10021374mg PE=4 SV=1
Fraxinus_pennsylvanica_120313_comp62863_c0_seq22	16.3728	-4.43964	0.645497	-6.87786	6.07575e-12	2.98382e-10	sp|Q8W4S5|Y5371_ARATH	Probable LRR receptor-like serine/threonine-protein kinase At5g63710 OS=Arabidopsis thaliana GN=At5g63710 PE=2 SV=1	K4C2W1_SOLLC	Uncharacterized protein OS=Solanum lycopersicum GN=Solyc05g056370.2 PE=3 SV=1
Fraxinus_pennsylvanica_120313_comp59702_c0_seq3	31.3033	-5.19603	0.75555	-6.87714	6.10658e-12	2.99524e-10			F6GXJ9_VITVI	Putative uncharacterized protein OS=Vitis vinifera GN=VIT_11s0052g00160 PE=4 SV=1
Fraxinus_pennsylvanica_120313_comp53336_c0_seq1	119.264	-3.87652	0.564207	-6.87073	6.38729e-12	3.11993e-10	sp|Q9LX14|UFC_ARATH	Protein UPSTREAM OF FLC OS=Arabidopsis thaliana GN=UFC PE=2 SV=1	D7TRB3_VITVI	Putative uncharacterized protein OS=Vitis vinifera GN=VIT_00s0357g00090 PE=4 SV=1
Fraxinus_pennsylvanica_120313_comp62425_c0_seq4	19.5317	-6.42474	0.935139	-6.87036	6.40396e-12	3.12568e-10	sp|Q7XJE6|MCA1_ARATH	Metacaspase-1 OS=Arabidopsis thaliana GN=AMC1 PE=1 SV=1	M1AXU4_SOLTU	Uncharacterized protein OS=Solanum tuberosum GN=PGSC0003DMG400012553 PE=4 SV=1
Fraxinus_pennsylvanica_120313_comp32484_c0_seq2	21.7699	-5.90898	0.860372	-6.86794	6.51369e-12	3.17577e-10	sp|Q9FFD0|PIN8_ARATH	Putative auxin efflux carrier component 8 OS=Arabidopsis thaliana GN=PIN8 PE=3 SV=2	M1BIV1_SOLTU	Uncharacterized protein OS=Solanum tuberosum GN=PGSC0003DMG400017955 PE=4 SV=1
Fraxinus_pennsylvanica_120313_comp54533_c0_seq8	337.537	-3.01452	0.439471	-6.85944	6.91334e-12	3.35964e-10	sp|Q8RY65|NIK2_ARATH	Protein NSP-INTERACTING KINASE 2 OS=Arabidopsis thaliana GN=NIK2 PE=1 SV=1	D7TAB0_VITVI	Putative uncharacterized protein OS=Vitis vinifera GN=VIT_01s0010g01000 PE=3 SV=1
Fraxinus_pennsylvanica_120313_comp84854_c0_seq1	24.3117	-5.0313	0.734539	-6.8496	7.40549e-12	3.591e-10
Fraxinus_pennsylvanica_120313_comp61488_c0_seq4	183.816	-3.99883	0.583949	-6.8479	7.494e-12	3.62802e-10			K4B1T4_SOLLC	Uncharacterized protein OS=Solanum lycopersicum GN=Solyc01g103590.2 PE=4 SV=1
Fraxinus_pennsylvanica_120313_comp52272_c0_seq1	14.9035	-4.75797	0.695219	-6.84384	7.7098e-12	3.72644e-10
Fraxinus_pennsylvanica_120313_comp51991_c0_seq1	17.9145	-6.47828	0.947179	-6.83955	7.94443e-12	3.83778e-10	sp|H6TFZ4|SUS5_ORYSJ	Sucrose synthase 5 OS=Oryza sativa subsp. japonica GN=SUS5 PE=2 SV=1	M1BE46_SOLTU	Uncharacterized protein OS=Solanum tuberosum GN=PGSC0003DMG400016730 PE=4 SV=1
Fraxinus_pennsylvanica_120313_comp84375_c0_seq1	58.6496	-2.26727	0.331556	-6.83826	8.01582e-12	3.86809e-10
Fraxinus_pennsylvanica_120313_comp48916_c0_seq1	14.6371	-4.92838	0.720875	-6.83666	8.10607e-12	3.90953e-10	sp|Q84MC0|UGPI4_ARATH	Uncharacterized GPI-anchored protein At3g06035 OS=Arabidopsis thaliana GN=At3g06035 PE=2 SV=1	B9RF49_RICCO	Putative uncharacterized protein OS=Ricinus communis GN=RCOM_1431380 PE=4 SV=1
Fraxinus_pennsylvanica_120313_comp49650_c0_seq1	223.158	-2.02425	0.296198	-6.83413	8.25049e-12	3.97373e-10	sp|Q08451|PIP1_SOLLC	Probable aquaporin PIP-type pTOM75 OS=Solanum lycopersicum PE=2 SV=1	Q06BK4_TOBAC	Water channel protein OS=Nicotiana tabacum PE=2 SV=1
Fraxinus_pennsylvanica_120313_comp60196_c0_seq4	17.4064	-5.82154	0.852172	-6.83142	8.40789e-12	4.0442e-10	sp|Q9LY77|ACA12_ARATH	Calcium-transporting ATPase 12, plasma membrane-type OS=Arabidopsis thaliana GN=ACA12 PE=2 SV=1	F6HDV0_VITVI	Calcium-transporting ATPase OS=Vitis vinifera GN=VIT_05s0020g04300 PE=3 SV=1
Fraxinus_pennsylvanica_120313_comp62448_c0_seq3	57.4467	-2.23831	0.327671	-6.83095	8.43562e-12	4.05535e-10	sp|Q8LG10|GAT15_ARATH	GATA transcription factor 15 OS=Arabidopsis thaliana GN=GATA15 PE=2 SV=2	M1CB78_SOLTU	Uncharacterized protein OS=Solanum tuberosum GN=PGSC0003DMG400024783 PE=4 SV=1
Fraxinus_pennsylvanica_120313_comp69686_c0_seq1	54.9233	-2.03979	0.298678	-6.82937	8.52864e-12	4.09787e-10
Fraxinus_pennsylvanica_120313_comp49597_c0_seq1	16.8755	-4.8756	0.713965	-6.82891	8.55635e-12	4.10898e-10	sp|Q9SYQ8|CLV1_ARATH	Receptor protein kinase CLAVATA1 OS=Arabidopsis thaliana GN=CLV1 PE=1 SV=3	M5Y437_PRUPE	Uncharacterized protein OS=Prunus persica GN=PRUPE_ppa000916mg PE=4 SV=1
Fraxinus_pennsylvanica_120313_comp65009_c0_seq2	976.386	-1.2411	0.181875	-6.82391	8.8593e-12	4.2499e-10	sp|O82392|THIC_ARATH	Phosphomethylpyrimidine synthase, chloroplastic OS=Arabidopsis thaliana GN=THIC PE=1 SV=1	M0ZYC4_SOLTU	Uncharacterized protein OS=Solanum tuberosum GN=PGSC0003DMG400004151 PE=3 SV=1
Fraxinus_pennsylvanica_120313_comp164440_c0_seq1	19.2894	-5.07555	0.744009	-6.82189	8.98493e-12	4.30555e-10	sp|Q0JP99|Y1341_ORYSJ	B3 domain-containing protein Os01g0234100 OS=Oryza sativa subsp. japonica GN=Os01g0234100 PE=2 SV=1	B9SC43_RICCO	Putative uncharacterized protein OS=Ricinus communis GN=RCOM_1407360 PE=4 SV=1
Fraxinus_pennsylvanica_120313_comp58944_c0_seq1	315.285	-4.65478	0.682436	-6.82083	9.05144e-12	4.3351e-10	sp|Q10PP8|MTP4_ORYSJ	Metal tolerance protein 4 OS=Oryza sativa subsp. japonica GN=MTP4 PE=2 SV=1	M0ZKR7_SOLTU	Uncharacterized protein OS=Solanum tuberosum GN=PGSC0003DMG400001111 PE=4 SV=1
Fraxinus_pennsylvanica_120313_comp25939_c0_seq1	308.537	-4.53555	0.66607	-6.80941	9.79969e-12	4.67151e-10	sp|Q9SGA8|U83A1_ARATH	UDP-glycosyltransferase 83A1 OS=Arabidopsis thaliana GN=UGT83A1 PE=2 SV=1	D7SI32_VITVI	Putative uncharacterized protein OS=Vitis vinifera GN=VIT_17s0000g07070 PE=4 SV=1
Fraxinus_pennsylvanica_120313_comp35736_c0_seq1	16.3772	-5.81676	0.854245	-6.80924	9.81129e-12	4.67151e-10	sp|Q8GWP3|COPT6_ARATH	Copper transporter 6 OS=Arabidopsis thaliana GN=COPT6 PE=2 SV=1	V4USD6_9ROSI	Uncharacterized protein OS=Citrus clementina GN=CICLE_v10013520mg PE=4 SV=1
Fraxinus_pennsylvanica_120313_comp40539_c0_seq1	19.5049	-6.50257	0.955281	-6.80697	9.96723e-12	4.74324e-10	sp|Q9FFD0|PIN8_ARATH	Putative auxin efflux carrier component 8 OS=Arabidopsis thaliana GN=PIN8 PE=3 SV=2	M1BIV1_SOLTU	Uncharacterized protein OS=Solanum tuberosum GN=PGSC0003DMG400017955 PE=4 SV=1
Fraxinus_pennsylvanica_120313_comp55021_c0_seq1	119.226	-4.75518	0.698842	-6.80437	1.01496e-11	4.82744e-10	sp|Q9S7V4|HA22A_ARATH	HVA22-like protein a OS=Arabidopsis thaliana GN=HVA22A PE=2 SV=1	S8DE50_9LAMI	HVA22-like protein OS=Genlisea aurea GN=M569_17161 PE=3 SV=1
Fraxinus_pennsylvanica_120313_comp59682_c0_seq2	62.1485	-4.18412	0.615265	-6.80052	1.04244e-11	4.95025e-10	sp|Q9SZB9|PER47_ARATH	Peroxidase 47 OS=Arabidopsis thaliana GN=PER47 PE=2 SV=2	B9RW97_RICCO	Peroxidase OS=Ricinus communis GN=RCOM_1176840 PE=3 SV=1
Fraxinus_pennsylvanica_120313_comp52697_c0_seq5	22.455	-5.79143	0.851818	-6.7989	1.05419e-11	4.99809e-10	sp|P51823|ARF2_ORYSJ	ADP-ribosylation factor 2 OS=Oryza sativa subsp. japonica GN=ARF PE=2 SV=2	B9H6K0_POPTR	ADP-ribosylation factor family protein OS=Populus trichocarpa GN=POPTR_0005s18570g PE=3 SV=1
Fraxinus_pennsylvanica_120313_comp60727_c0_seq5	14.7112	-5.74982	0.846541	-6.79214	1.10482e-11	5.22152e-10	sp|Q0WSN2|DAR2_ARATH	Protein DA1-related 2 OS=Arabidopsis thaliana GN=DAR2 PE=2 SV=1	K4C1X1_SOLLC	Uncharacterized protein OS=Solanum lycopersicum GN=Solyc05g052910.2 PE=4 SV=1
Fraxinus_pennsylvanica_120313_comp55092_c0_seq2	14.8669	-4.12802	0.608065	-6.78878	1.13084e-11	5.33605e-10	sp|Q8VZI2|Y4370_ARATH	DUF21 domain-containing protein At4g33700 OS=Arabidopsis thaliana GN=CBSDUF6 PE=1 SV=1	V4SFZ3_9ROSI	Uncharacterized protein OS=Citrus clementina GN=CICLE_v10028492mg PE=4 SV=1
Fraxinus_pennsylvanica_120313_comp49889_c0_seq4	20.2373	-4.78152	0.705148	-6.78087	1.19456e-11	5.63079e-10	sp|Q9C6Z2|NUD25_ARATH	Nudix hydrolase 25 OS=Arabidopsis thaliana GN=NUDT25 PE=1 SV=1	M5XH17_PRUPE	Uncharacterized protein OS=Prunus persica GN=PRUPE_ppa012340mg PE=3 SV=1
Fraxinus_pennsylvanica_120313_comp53552_c0_seq2	75.4785	-1.72344	0.254205	-6.77972	1.20405e-11	5.66957e-10	sp|Q9LSD5|TCP20_ARATH	Transcription factor TCP20 OS=Arabidopsis thaliana GN=TCP20 PE=1 SV=1	V4VFG8_9ROSI	Uncharacterized protein OS=Citrus clementina GN=CICLE_v10032374mg PE=4 SV=1
Fraxinus_pennsylvanica_120313_comp17516_c0_seq1	46.6854	-4.28368	0.631957	-6.77843	1.21488e-11	5.71453e-10	sp|Q9FG65|C81D1_ARATH	Cytochrome P450 81D1 OS=Arabidopsis thaliana GN=CYP81D1 PE=2 SV=1	K7PPX3_ARTAN	Cytochrome P450 mono-oxygenase OS=Artemisia annua GN=CYP05 PE=2 SV=1
Fraxinus_pennsylvanica_120313_comp61474_c0_seq2	47.1641	-3.14861	0.46462	-6.77675	1.22911e-11	5.77541e-10			B9H9M1_POPTR	Uncharacterized protein OS=Populus trichocarpa GN=POPTR_0006s21580g PE=4 SV=2
Fraxinus_pennsylvanica_120313_comp16526_c0_seq1	18.7024	-6.43519	0.949783	-6.77543	1.24036e-11	5.81908e-10	sp|O64407|AMYB_VIGUN	Beta-amylase OS=Vigna unguiculata GN=BMY1 PE=2 SV=1	V4TJV0_9ROSI	Beta-amylase OS=Citrus clementina GN=CICLE_v10014929mg PE=3 SV=1
Fraxinus_pennsylvanica_120313_comp55710_c0_seq1	49.9598	-3.16755	0.467661	-6.77317	1.25991e-11	5.90155e-10			I1LWB4_SOYBN	Uncharacterized protein OS=Glycine max PE=4 SV=1
Fraxinus_pennsylvanica_120313_comp54117_c0_seq10	28.7204	-3.21613	0.475058	-6.76997	1.28807e-11	6.03025e-10	sp|Q8S3D1|BH068_ARATH	Transcription factor bHLH68 OS=Arabidopsis thaliana GN=BHLH68 PE=2 SV=2	I1KGL7_SOYBN	Uncharacterized protein OS=Glycine max PE=4 SV=1
Fraxinus_pennsylvanica_120313_comp30175_c0_seq1	16.9308	-5.77546	0.853461	-6.7671	1.31388e-11	6.13466e-10	sp|Q9SAK5|APL_ARATH	Myb family transcription factor APL OS=Arabidopsis thaliana GN=APL PE=2 SV=2	B9SAN4_RICCO	Transcription factor, putative OS=Ricinus communis GN=RCOM_1235500 PE=4 SV=1
Fraxinus_pennsylvanica_120313_comp49580_c0_seq1	232.97	-4.39579	0.649589	-6.76704	1.31448e-11	6.13466e-10
Fraxinus_pennsylvanica_120313_comp38828_c0_seq1	16.9634	-5.37286	0.79406	-6.76631	1.32112e-11	6.1624e-10			M5WRQ5_PRUPE	Uncharacterized protein OS=Prunus persica GN=PRUPE_ppa018694mg PE=3 SV=1
Fraxinus_pennsylvanica_120313_comp47869_c0_seq2	18.5677	-5.81095	0.859279	-6.76259	1.35543e-11	6.30277e-10	sp|Q9C6M2|LHTL6_ARATH	Lysine histidine transporter-like 6 OS=Arabidopsis thaliana GN=At1g25530 PE=2 SV=1	K4BXE4_SOLLC	Uncharacterized protein OS=Solanum lycopersicum GN=Solyc05g009700.2 PE=4 SV=1
Fraxinus_pennsylvanica_120313_comp65088_c0_seq5	196.734	-1.62496	0.24045	-6.75799	1.39916e-11	6.49888e-10	sp|Q9JYQ8|CLPB_NEIMB	Chaperone protein ClpB OS=Neisseria meningitidis serogroup B (strain MC58) GN=clpB PE=3 SV=1	K4CT22_SOLLC	Uncharacterized protein OS=Solanum lycopersicum GN=Solyc09g055230.2 PE=4 SV=1
Fraxinus_pennsylvanica_120313_comp56692_c0_seq2	159.207	-2.55789	0.378885	-6.7511	1.46733e-11	6.79833e-10	sp|Q8LAP8|DOF46_ARATH	Dof zinc finger protein DOF4.6 OS=Arabidopsis thaliana GN=DOF4.6 PE=2 SV=2	F6H7D0_VITVI	Putative uncharacterized protein OS=Vitis vinifera GN=VIT_16s0098g01420 PE=4 SV=1
Fraxinus_pennsylvanica_120313_comp64828_c0_seq3	67.5568	-3.4677	0.514045	-6.7459	1.52083e-11	7.03529e-10	sp|Q944G5|PTR44_ARATH	Protein NRT1/ PTR FAMILY 2.10 OS=Arabidopsis thaliana GN=NPF2.10 PE=1 SV=3	B9I314_POPTR	Proton-dependent oligopeptide transport family protein OS=Populus trichocarpa GN=POPTR_0012s07340g PE=4 SV=2
Fraxinus_pennsylvanica_120313_comp59417_c0_seq12	14.6375	-4.99558	0.740958	-6.74205	1.56167e-11	7.21304e-10	sp|Q9SAK5|APL_ARATH	Myb family transcription factor APL OS=Arabidopsis thaliana GN=APL PE=2 SV=2	F6HPQ8_VITVI	Putative uncharacterized protein OS=Vitis vinifera GN=VIT_01s0026g02550 PE=4 SV=1
Fraxinus_pennsylvanica_120313_comp55190_c0_seq4	27.8643	-5.62349	0.834216	-6.74105	1.57247e-11	7.25918e-10	sp|P41918|RANA1_TOBAC	GTP-binding nuclear protein Ran-A1 OS=Nicotiana tabacum GN=RAN-A1 PE=2 SV=1	I3T626_LOTJA	Uncharacterized protein OS=Lotus japonicus PE=2 SV=1
Fraxinus_pennsylvanica_120313_comp64133_c0_seq24	31.6802	-5.08469	0.754922	-6.73538	1.63499e-11	7.52837e-10			M1BP15_SOLTU	Uncharacterized protein OS=Solanum tuberosum GN=PGSC0003DMG400019273 PE=4 SV=1
Fraxinus_pennsylvanica_120313_comp61062_c0_seq2	79.6975	-2.97671	0.44249	-6.72718	1.72981e-11	7.93636e-10	sp|Q9LPZ3|Y1141_ARATH	G-type lectin S-receptor-like serine/threonine-protein kinase At1g11410 OS=Arabidopsis thaliana GN=At1g11410 PE=3 SV=3	I1KQR8_SOYBN	Serine/threonine-protein kinase OS=Glycine max PE=3 SV=2
Fraxinus_pennsylvanica_120313_comp63139_c1_seq11	292.293	-1.73757	0.258294	-6.72708	1.73096e-11	7.93756e-10	sp|O80536|PIF3_ARATH	Transcription factor PIF3 OS=Arabidopsis thaliana GN=PIF3 PE=1 SV=1	F6I4I6_VITVI	Putative uncharacterized protein OS=Vitis vinifera GN=VIT_14s0060g00260 PE=4 SV=1
Fraxinus_pennsylvanica_120313_comp52856_c0_seq1	15.7618	-6.37476	0.947704	-6.72654	1.73749e-11	7.96345e-10	sp|Q9SBA5|ITPK1_ARATH	Inositol-tetrakisphosphate 1-kinase 1 OS=Arabidopsis thaliana GN=ITPK1 PE=1 SV=1	M1DBD5_SOLTU	Inositol-tetrakisphosphate 1-kinase OS=Solanum tuberosum GN=PGSC0003DMG400035836 PE=3 SV=1
Fraxinus_pennsylvanica_120313_comp65394_c0_seq2	478.008	-2.09325	0.311767	-6.71413	1.89188e-11	8.65332e-10	sp|Q6R2J8|SRF8_ARATH	Protein STRUBBELIG-RECEPTOR FAMILY 8 OS=Arabidopsis thaliana GN=SRF8 PE=2 SV=1	K4B9X7_SOLLC	Uncharacterized protein OS=Solanum lycopersicum GN=Solyc02g081070.2 PE=4 SV=1
Fraxinus_pennsylvanica_120313_comp45523_c0_seq1	151.627	-3.02506	0.450926	-6.70855	1.96571e-11	8.96846e-10			D2JX48_MUSPR	Abscisic stress ripening OS=Musa AAB Group GN=ASR1 PE=4 SV=1
Fraxinus_pennsylvanica_120313_comp66959_c0_seq1	399.244	-1.74447	0.260037	-6.70854	1.96579e-11	8.96846e-10			F6I4U2_VITVI	Putative uncharacterized protein OS=Vitis vinifera GN=VIT_14s0060g00900 PE=4 SV=1
Fraxinus_pennsylvanica_120313_comp53339_c0_seq2	23.5757	-3.46307	0.516511	-6.70474	2.01772e-11	9.18662e-10			F6HF00_VITVI	Putative uncharacterized protein OS=Vitis vinifera GN=VIT_01s0011g00120 PE=4 SV=1
Fraxinus_pennsylvanica_120313_comp65088_c0_seq3	211.23	-1.53686	0.229231	-6.70442	2.0221e-11	9.20187e-10	sp|Q9JYQ8|CLPB_NEIMB	Chaperone protein ClpB OS=Neisseria meningitidis serogroup B (strain MC58) GN=clpB PE=3 SV=1	F6GUQ9_VITVI	Putative uncharacterized protein OS=Vitis vinifera GN=VIT_06s0004g06700 PE=4 SV=1
Fraxinus_pennsylvanica_120313_comp54444_c0_seq3	23.4611	-5.053	0.753799	-6.70338	2.0365e-11	9.25575e-10			F6HKL5_VITVI	Putative uncharacterized protein OS=Vitis vinifera GN=VIT_08s0007g03260 PE=4 SV=1
Fraxinus_pennsylvanica_120313_comp55516_c0_seq1	172.856	-6.15194	0.917891	-6.70226	2.05226e-11	9.32015e-10	sp|Q3T130|TM45B_BOVIN	Transmembrane protein 45B OS=Bos taurus GN=TMEM45B PE=2 SV=1	B9HRU6_POPTR	Uncharacterized protein OS=Populus trichocarpa GN=POPTR_0009s11210g PE=4 SV=2
Fraxinus_pennsylvanica_120313_comp49933_c0_seq1	20.0558	-6.27478	0.93638	-6.70111	2.06845e-11	9.37469e-10
Fraxinus_pennsylvanica_120313_comp60278_c0_seq15	78.9183	-1.70877	0.255119	-6.69793	2.11387e-11	9.57081e-10	sp|Q9CAJ0|P2C16_ARATH	Protein phosphatase 2C 16 OS=Arabidopsis thaliana GN=HAB1 PE=1 SV=1	M1CUZ5_SOLTU	Uncharacterized protein OS=Solanum tuberosum GN=PGSC0003DMG400029297 PE=3 SV=1
Fraxinus_pennsylvanica_120313_comp47508_c0_seq1	402.709	-1.54553	0.23084	-6.69527	2.15276e-11	9.74196e-10	sp|Q949U7|PRX2E_ARATH	Peroxiredoxin-2E, chloroplastic OS=Arabidopsis thaliana GN=PRXIIE PE=1 SV=2	M0ZSD5_SOLTU	Uncharacterized protein OS=Solanum tuberosum GN=PGSC0003DMG401002721 PE=4 SV=1
Fraxinus_pennsylvanica_120313_comp29788_c0_seq1	24.1705	-6.27524	0.938689	-6.68511	2.30748e-11	1.03739e-09	sp|Q8GWK5|GASA9_ARATH	Gibberellin-regulated protein 9 OS=Arabidopsis thaliana GN=GASA9 PE=2 SV=1	D7SR86_VITVI	Putative uncharacterized protein OS=Vitis vinifera GN=VIT_18s0072g01110 PE=4 SV=1
Fraxinus_pennsylvanica_120313_comp50324_c0_seq1	381.695	-4.17101	0.624337	-6.68071	2.37795e-11	1.06639e-09			K4D3J2_SOLLC	Uncharacterized protein OS=Solanum lycopersicum GN=Solyc10g084060.1 PE=4 SV=1
Fraxinus_pennsylvanica_120313_comp64629_c0_seq8	50.2593	-4.36677	0.653922	-6.67782	2.42529e-11	1.08491e-09	sp|Q9SR86|AGT23_ARATH	Alanine--glyoxylate aminotransferase 2 homolog 3, mitochondrial OS=Arabidopsis thaliana GN=At3g08860 PE=2 SV=1	M1Q4F6_PRUPE	Putative beta-alanine-pyruvate aminotransferase OS=Prunus persica GN=PRUPE_ppa005092mg PE=2 SV=1
Fraxinus_pennsylvanica_120313_comp37629_c0_seq1	31.3394	-4.13817	0.620036	-6.67408	2.48791e-11	1.11236e-09
Fraxinus_pennsylvanica_120313_comp55123_c0_seq5	15.199	-6.30217	0.944453	-6.67283	2.50917e-11	1.12019e-09	sp|Q9C7C1|TET6_ARATH	Tetraspanin-6 OS=Arabidopsis thaliana GN=TET6 PE=2 SV=1	M1A381_SOLTU	Uncharacterized protein OS=Solanum tuberosum GN=PGSC0003DMG400005358 PE=4 SV=1
Fraxinus_pennsylvanica_120313_comp64956_c0_seq5	57.0284	-5.22169	0.782909	-6.6696	2.56501e-11	1.14397e-09	sp|Q9SXS2|SUT33_ARATH	Probable sulfate transporter 3.3 OS=Arabidopsis thaliana GN=SULTR3;3 PE=2 SV=2	B9SJ59_RICCO	Sulfate transporter, putative OS=Ricinus communis GN=RCOM_0843730 PE=4 SV=1
Fraxinus_pennsylvanica_120313_comp59636_c0_seq2	223.412	-4.49866	0.674684	-6.66781	2.59647e-11	1.15627e-09	sp|P0CI03|PTR28_ARATH	Protein NRT1/ PTR FAMILY 5.6 OS=Arabidopsis thaliana GN=NPF5.6 PE=2 SV=1	M1ARQ3_SOLTU	Uncharacterized protein OS=Solanum tuberosum GN=PGSC0003DMG400011085 PE=3 SV=1
Fraxinus_pennsylvanica_120313_comp53656_c0_seq2	22.5171	-4.37831	0.657258	-6.66148	2.71084e-11	1.20601e-09			E5GB42_CUCME	Putative uncharacterized protein OS=Cucumis melo subsp. melo PE=4 SV=1
Fraxinus_pennsylvanica_120313_comp52697_c0_seq6	16.998	-5.75133	0.863934	-6.65714	2.79211e-11	1.24031e-09	sp|P51823|ARF2_ORYSJ	ADP-ribosylation factor 2 OS=Oryza sativa subsp. japonica GN=ARF PE=2 SV=2	B9H6K0_POPTR	ADP-ribosylation factor family protein OS=Populus trichocarpa GN=POPTR_0005s18570g PE=3 SV=1
Fraxinus_pennsylvanica_120313_comp258452_c0_seq1	18.6241	-5.77794	0.868192	-6.65514	2.83038e-11	1.25482e-09			F6HPQ3_VITVI	Putative uncharacterized protein OS=Vitis vinifera GN=VIT_01s0026g02600 PE=4 SV=1
Fraxinus_pennsylvanica_120313_comp55058_c0_seq2	14.2954	-6.29487	0.945949	-6.65456	2.84149e-11	1.25912e-09	sp|Q8GXT3|BH123_ARATH	Transcription factor bHLH123 OS=Arabidopsis thaliana GN=BHLH123 PE=2 SV=1	F6H2G9_VITVI	Putative uncharacterized protein OS=Vitis vinifera GN=VIT_19s0014g04670 PE=4 SV=1
Fraxinus_pennsylvanica_120313_comp54117_c0_seq2	23.5454	-3.29818	0.496486	-6.64305	3.07261e-11	1.35616e-09	sp|Q8S3D1|BH068_ARATH	Transcription factor bHLH68 OS=Arabidopsis thaliana GN=BHLH68 PE=2 SV=2	I1KGL7_SOYBN	Uncharacterized protein OS=Glycine max PE=4 SV=1
Fraxinus_pennsylvanica_120313_comp56637_c0_seq1	44.1566	-5.40052	0.813028	-6.64248	3.08451e-11	1.36074e-09	sp|Q7XJE5|MCA2_ARATH	Metacaspase-2 OS=Arabidopsis thaliana GN=AMC2 PE=1 SV=1	M5VZ51_PRUPE	Uncharacterized protein OS=Prunus persica GN=PRUPE_ppa006673mg PE=4 SV=1
Fraxinus_pennsylvanica_120313_comp60166_c0_seq5	94.7654	-3.9575	0.59623	-6.63754	3.18967e-11	1.40437e-09	sp|Q9SJZ2|PER17_ARATH	Peroxidase 17 OS=Arabidopsis thaliana GN=PER17 PE=2 SV=1	V4UJQ9_9ROSI	Peroxidase OS=Citrus clementina GN=CICLE_v10026073mg PE=3 SV=1
Fraxinus_pennsylvanica_120313_comp62933_c1_seq11	80.9686	-3.43279	0.517287	-6.63613	3.2202e-11	1.41711e-09	sp|Q8LGU1|AB8C_ARATH	ABC transporter C family member 8 OS=Arabidopsis thaliana GN=ABCC8 PE=2 SV=3	M1D7A1_SOLTU	Uncharacterized protein OS=Solanum tuberosum GN=PGSC0003DMG400033641 PE=3 SV=1
Fraxinus_pennsylvanica_120313_comp62863_c0_seq4	13.5567	-4.94847	0.746131	-6.63217	3.30777e-11	1.45208e-09	sp|Q8W4S5|Y5371_ARATH	Probable LRR receptor-like serine/threonine-protein kinase At5g63710 OS=Arabidopsis thaliana GN=At5g63710 PE=2 SV=1	I1KNY9_SOYBN	Uncharacterized protein OS=Glycine max PE=3 SV=1
Fraxinus_pennsylvanica_120313_comp49339_c0_seq1	86.89	-2.14082	0.322815	-6.63172	3.31795e-11	1.45512e-09			M0TEZ5_MUSAM	Uncharacterized protein OS=Musa acuminata subsp. malaccensis PE=3 SV=1
Fraxinus_pennsylvanica_120313_comp59217_c0_seq1	749.787	-2.09473	0.315928	-6.63042	3.34735e-11	1.46585e-09	sp|Q9C523|DIR19_ARATH	Dirigent protein 19 OS=Arabidopsis thaliana GN=DIR19 PE=2 SV=1	V4TFD6_9ROSI	Uncharacterized protein OS=Citrus clementina GN=CICLE_v10016828mg PE=4 SV=1
Fraxinus_pennsylvanica_120313_comp60088_c0_seq1	2049.58	-2.52554	0.380942	-6.62971	3.36346e-11	1.47219e-09	sp|P27524|CB4A_SOLLC	Chlorophyll a-b binding protein CP24 10A, chloroplastic OS=Solanum lycopersicum GN=CAP10A PE=3 SV=1	Q0PWS6_TOBAC	Chloroplast pigment-binding protein CP24 OS=Nicotiana tabacum GN=Lhcb6 PE=2 SV=1
Fraxinus_pennsylvanica_120313_comp64523_c0_seq10	14.0778	-5.22497	0.788335	-6.62786	3.40587e-11	1.48929e-09	sp|O65351|SUBL_ARATH		K4BI03_SOLLC	Uncharacterized protein OS=Solanum lycopersicum GN=Solyc03g081260.2 PE=4 SV=1
Fraxinus_pennsylvanica_120313_comp45028_c0_seq1	21.9771	-5.1769	0.781657	-6.62299	3.52008e-11	1.53623e-09	sp|Q0D9R7|ARFS_ORYSJ	Auxin response factor 19 OS=Oryza sativa subsp. japonica GN=ARF19 PE=2 SV=2	F6H9P6_VITVI	Auxin response factor OS=Vitis vinifera GN=VIT_11s0065g00310 PE=3 SV=1
Fraxinus_pennsylvanica_120313_comp60727_c0_seq6	14.1942	-6.27129	0.947791	-6.61675	3.67187e-11	1.5978e-09	sp|Q0WSN2|DAR2_ARATH	Protein DA1-related 2 OS=Arabidopsis thaliana GN=DAR2 PE=2 SV=1	K4C1X1_SOLLC	Uncharacterized protein OS=Solanum lycopersicum GN=Solyc05g052910.2 PE=4 SV=1
Fraxinus_pennsylvanica_120313_comp63372_c0_seq7	59.7493	-1.85585	0.280558	-6.61485	3.71936e-11	1.61611e-09	sp|Q9LY87|RGLG2_ARATH	E3 ubiquitin-protein ligase RGLG2 OS=Arabidopsis thaliana GN=RGLG2 PE=1 SV=1	B9HYC3_POPTR	Uncharacterized protein OS=Populus trichocarpa GN=POPTR_0010s18200g PE=4 SV=2
Fraxinus_pennsylvanica_120313_comp53465_c0_seq3	17.1569	-4.82585	0.730097	-6.60987	3.84653e-11	1.66812e-09	sp|Q67ZF6|ACFR3_ARATH	Probable transmembrane ascorbate ferrireductase 3 OS=Arabidopsis thaliana GN=CYB561C PE=2 SV=1	D7T8G7_VITVI	Putative uncharacterized protein OS=Vitis vinifera GN=VIT_01s0011g06240 PE=4 SV=1
Fraxinus_pennsylvanica_120313_comp52173_c0_seq1	176.684	-1.57239	0.23802	-6.60613	3.94508e-11	1.70838e-09	sp|Q94JM3|ARFB_ARATH	Auxin response factor 2 OS=Arabidopsis thaliana GN=ARF2 PE=1 SV=2	D7SH69_VITVI	Auxin response factor OS=Vitis vinifera GN=VIT_17s0000g00320 PE=3 SV=1
Fraxinus_pennsylvanica_120313_comp49575_c0_seq1	14.7397	-5.16057	0.781387	-6.60438	3.99181e-11	1.72777e-09			I1K888_SOYBN	Uncharacterized protein OS=Glycine max PE=4 SV=1
Fraxinus_pennsylvanica_120313_comp65388_c0_seq1	1267.38	-1.42368	0.215689	-6.60061	4.09471e-11	1.77146e-09	sp|O23647|GLGB1_ARATH	1,4-alpha-glucan-branching enzyme 2-1, chloroplastic/amyloplastic OS=Arabidopsis thaliana GN=SBE2.1 PE=2 SV=1	Q948N7_IPOBA	Starch branching enzyme II OS=Ipomoea batatas GN=SBE II PE=2 SV=1
Fraxinus_pennsylvanica_120313_comp53269_c0_seq2	52.038	-2.02505	0.306809	-6.60036	4.1016e-11	1.77278e-09			M0ZXH0_SOLTU	Uncharacterized protein OS=Solanum tuberosum GN=PGSC0003DMG400003956 PE=4 SV=1
Fraxinus_pennsylvanica_120313_comp16600_c0_seq1	16.706	-4.71095	0.714066	-6.59736	4.18547e-11	1.80635e-09
Fraxinus_pennsylvanica_120313_comp60407_c0_seq4	40.7824	-2.18663	0.331552	-6.59513	4.24871e-11	1.83276e-09			M1BC93_SOLTU	Uncharacterized protein OS=Solanum tuberosum GN=PGSC0003DMG400016273 PE=4 SV=1
Fraxinus_pennsylvanica_120313_comp35949_c0_seq1	30.6057	-4.46352	0.677121	-6.59191	4.34213e-11	1.87126e-09	sp|G3CCC0|CLDS_TOBAC	Copal-8-ol diphosphate hydratase, chloroplastic OS=Nicotiana tabacum GN=CPS2 PE=1 SV=1	B9GSM9_POPTR	Ent-kaurene synthase A family protein OS=Populus trichocarpa GN=POPTR_0002s05300g PE=4 SV=1
Fraxinus_pennsylvanica_120313_comp65178_c0_seq1	91.2409	-1.99128	0.302118	-6.59107	4.36668e-11	1.88093e-09	sp|Q9FT92|Y5843_ARATH	Uncharacterized protein At5g08430 OS=Arabidopsis thaliana GN=At5g08430 PE=1 SV=2	K7LRF3_SOYBN	Uncharacterized protein OS=Glycine max PE=4 SV=1
Fraxinus_pennsylvanica_120313_comp62692_c0_seq2	1211.07	-1.15089	0.174731	-6.58664	4.49886e-11	1.93228e-09	sp|Q06801|DPEP_SOLTU	4-alpha-glucanotransferase, chloroplastic/amyloplastic OS=Solanum tuberosum GN=DPEP PE=1 SV=1	M1BDK9_SOLTU	4-alpha-glucanotransferase OS=Solanum tuberosum GN=PGSC0003DMG400016589 PE=3 SV=1
Fraxinus_pennsylvanica_120313_comp64970_c0_seq4	676.809	-1.51404	0.230194	-6.57724	4.7927e-11	2.05258e-09			K4B2L5_SOLLC	Uncharacterized protein OS=Solanum lycopersicum GN=Solyc01g106470.2 PE=4 SV=1
Fraxinus_pennsylvanica_120313_comp55447_c0_seq1	105.22	-4.78191	0.727324	-6.57467	4.87624e-11	2.08636e-09			B9T512_RICCO	Putative uncharacterized protein OS=Ricinus communis GN=RCOM_0144270 PE=4 SV=1
Fraxinus_pennsylvanica_120313_comp63372_c0_seq13	55.9918	-1.75873	0.26762	-6.57175	4.97282e-11	2.12362e-09	sp|Q9LY87|RGLG2_ARATH	E3 ubiquitin-protein ligase RGLG2 OS=Arabidopsis thaliana GN=RGLG2 PE=1 SV=1	B9HYC3_POPTR	Uncharacterized protein OS=Populus trichocarpa GN=POPTR_0010s18200g PE=4 SV=2
Fraxinus_pennsylvanica_120313_comp52398_c0_seq2	68.9793	-4.02723	0.612867	-6.57113	4.99365e-11	2.1315e-09			M5W9G2_PRUPE	Uncharacterized protein OS=Prunus persica GN=PRUPE_ppa008697mg PE=4 SV=1
Fraxinus_pennsylvanica_120313_comp63372_c0_seq9	70.4038	-2.07942	0.316496	-6.57013	5.02724e-11	2.14481e-09	sp|Q9LY87|RGLG2_ARATH	E3 ubiquitin-protein ligase RGLG2 OS=Arabidopsis thaliana GN=RGLG2 PE=1 SV=1	B9HYC3_POPTR	Uncharacterized protein OS=Populus trichocarpa GN=POPTR_0010s18200g PE=4 SV=2
Fraxinus_pennsylvanica_120313_comp48963_c0_seq1	20.7345	-4.04989	0.616993	-6.56392	5.24119e-11	2.23077e-09	sp|Q9XGN4|GOLS1_AJURE	Galactinol synthase 1 OS=Ajuga reptans GN=GOLS1 PE=1 SV=1	M5XC49_PRUPE	Uncharacterized protein OS=Prunus persica GN=PRUPE_ppa008264mg PE=3 SV=1
Fraxinus_pennsylvanica_120313_comp62937_c0_seq2	226.417	-2.83979	0.432865	-6.56045	5.36445e-11	2.28215e-09	sp|Q940M4|OCT7_ARATH	Organic cation/carnitine transporter 7 OS=Arabidopsis thaliana GN=OCT7 PE=2 SV=1	B9SPX0_RICCO	Sugar transporter, putative OS=Ricinus communis GN=RCOM_1101840 PE=4 SV=1
Fraxinus_pennsylvanica_120313_comp64701_c0_seq7	13.328	-4.45435	0.679028	-6.5599	5.38457e-11	2.28962e-09	sp|Q96247|AUX1_ARATH	Auxin transporter protein 1 OS=Arabidopsis thaliana GN=AUX1 PE=1 SV=1	D7TH97_VITVI	Putative uncharacterized protein OS=Vitis vinifera GN=VIT_08s0007g02030 PE=4 SV=1
Fraxinus_pennsylvanica_120313_comp37885_c0_seq1	29.5992	-6.2134	0.947289	-6.55914	5.41191e-11	2.29906e-09
Fraxinus_pennsylvanica_120313_comp65369_c0_seq3	320.742	-2.44895	0.37348	-6.55711	5.4861e-11	2.32726e-09	sp|P0C897|Y3264_ARATH	Putative UPF0481 protein At3g02645 OS=Arabidopsis thaliana GN=At3g02645 PE=3 SV=1	B9HN24_POPTR	Uncharacterized protein OS=Populus trichocarpa GN=POPTR_0009s08870g PE=4 SV=1
Fraxinus_pennsylvanica_120313_comp51208_c0_seq2	89.2451	-3.72612	0.568366	-6.55584	5.53282e-11	2.34486e-09	sp|Q42429|AGL8_SOLTU	Agamous-like MADS-box protein AGL8 homolog OS=Solanum tuberosum PE=2 SV=1	Q9XHR7_NICSY	MADS-box protein MADS1 OS=Nicotiana sylvestris GN=NsMADS1 PE=2 SV=1
Fraxinus_pennsylvanica_120313_comp54152_c0_seq1	1746.97	-1.44408	0.220404	-6.55197	5.67825e-11	2.40308e-09	sp|P34105|MAOX_POPTR	NADP-dependent malic enzyme OS=Populus trichocarpa PE=2 SV=3	Q006Q0_TOBAC	Malic enzyme OS=Nicotiana tabacum PE=1 SV=2
Fraxinus_pennsylvanica_120313_comp56868_c0_seq1	200.136	-1.63831	0.250112	-6.55031	5.74167e-11	2.42877e-09	sp|Q9FSG7|TP1A_MALDO	Thaumatin-like protein 1a OS=Malus domestica GN=TL1 PE=1 SV=1	K4B3Z4_SOLLC	Uncharacterized protein OS=Solanum lycopersicum GN=Solyc01g111320.2 PE=4 SV=1
Fraxinus_pennsylvanica_120313_comp62724_c1_seq3	97.8357	-1.64556	0.251222	-6.55022	5.74524e-11	2.42913e-09	sp|Q9ZVC2|NPR5_ARATH	Regulatory protein NPR5 OS=Arabidopsis thaliana GN=NPR5 PE=1 SV=1	F6HLP4_VITVI	Putative uncharacterized protein OS=Vitis vinifera GN=VIT_08s0007g05740 PE=4 SV=1
Fraxinus_pennsylvanica_120313_comp65952_c0_seq16	15.1865	-6.23364	0.952174	-6.54674	5.88053e-11	2.48398e-09	sp|Q9FL41|WTR38_ARATH	WAT1-related protein At5g07050 OS=Arabidopsis thaliana GN=At5g07050 PE=2 SV=1	B9I0N9_POPTR	Uncharacterized protein OS=Populus trichocarpa GN=POPTR_0011s15150g PE=4 SV=2
Fraxinus_pennsylvanica_120313_comp102203_c0_seq1	20.486	-4.28445	0.654561	-6.54553	5.92833e-11	2.50299e-09			K4C5R2_SOLLC	Uncharacterized protein OS=Solanum lycopersicum GN=Solyc06g051190.1 PE=4 SV=1
Fraxinus_pennsylvanica_120313_comp59050_c0_seq2	13.6132	-5.20616	0.795709	-6.54279	6.03807e-11	2.54452e-09	sp|Q9LFS4|NIK1_ARATH	Protein NSP-INTERACTING KINASE 1 OS=Arabidopsis thaliana GN=NIK1 PE=1 SV=1	D7SMJ9_VITVI	Putative uncharacterized protein OS=Vitis vinifera GN=VIT_14s0083g00620 PE=3 SV=1
Fraxinus_pennsylvanica_120313_comp52670_c0_seq1	14.0008	-5.00227	0.764692	-6.54155	6.08839e-11	2.56452e-09	sp|Q9FUS8|GSTUH_ARATH	Glutathione S-transferase U17 OS=Arabidopsis thaliana GN=GSTU17 PE=2 SV=1	F6HPH1_VITVI	Putative uncharacterized protein OS=Vitis vinifera GN=VIT_01s0026g01340 PE=3 SV=1
Fraxinus_pennsylvanica_120313_comp45255_c0_seq1	45.8928	-4.58205	0.700462	-6.54147	6.09189e-11	2.56479e-09	sp|O22299|LET6_SOLLC	Homeobox protein knotted-1-like LET6 OS=Solanum lycopersicum GN=LET6 PE=2 SV=1	Q8VY43_ANTMA	Invaginata OS=Antirrhinum majus GN=ina PE=2 SV=1
Fraxinus_pennsylvanica_120313_comp65020_c0_seq3	17.4089	-4.30247	0.657816	-6.54053	6.12995e-11	2.57909e-09	sp|Q2PCF1|PDR2_NICPL	Pleiotropic drug resistance protein 2 OS=Nicotiana plumbaginifolia GN=PDR2 PE=2 SV=1	F6HKJ0_VITVI	Putative uncharacterized protein OS=Vitis vinifera GN=VIT_08s0007g03710 PE=4 SV=1
Fraxinus_pennsylvanica_120313_comp27821_c0_seq2	16.0408	-3.83184	0.586009	-6.53888	6.19818e-11	2.60463e-09	sp|F4IRU3|MYO12_ARATH	Myosin-12 OS=Arabidopsis thaliana GN=XI-F PE=2 SV=1	K4AY46_SOLLC	Uncharacterized protein OS=Solanum lycopersicum GN=Solyc01g081540.2 PE=4 SV=1
Fraxinus_pennsylvanica_120313_comp57573_c0_seq1	1019.82	-2.6287	0.402071	-6.5379	6.23874e-11	2.61922e-09	sp|Q9LFR3|GASAE_ARATH	Gibberellin-regulated protein 14 OS=Arabidopsis thaliana GN=GASA14 PE=1 SV=1	M1C9P9_SOLTU	Uncharacterized protein OS=Solanum tuberosum GN=PGSC0003DMG400024474 PE=4 SV=1
Fraxinus_pennsylvanica_120313_comp49702_c0_seq1	60.274	-4.44545	0.679961	-6.5378	6.24302e-11	2.61978e-09	sp|O65351|SUBL_ARATH		P93205_SOLLC	SBT2 protein OS=Solanum lycopersicum GN=SBT2 PE=2 SV=1
Fraxinus_pennsylvanica_120313_comp49895_c0_seq3	91.7627	-1.82913	0.279869	-6.53566	6.33302e-11	2.65382e-09	sp|O80536|PIF3_ARATH	Transcription factor PIF3 OS=Arabidopsis thaliana GN=PIF3 PE=1 SV=1	F6I4I6_VITVI	Putative uncharacterized protein OS=Vitis vinifera GN=VIT_14s0060g00260 PE=4 SV=1
Fraxinus_pennsylvanica_120313_comp59727_c0_seq1	259.742	-2.24274	0.343191	-6.53496	6.36256e-11	2.66495e-09	sp|Q8LFG1|AMY2_ARATH	Probable alpha-amylase 2 OS=Arabidopsis thaliana GN=AMY2 PE=2 SV=1	Q5ZFR9_PLAMJ	Alpha-amylase OS=Plantago major GN=aamy1 PE=2 SV=1
Fraxinus_pennsylvanica_120313_comp41255_c0_seq2	908.051	-1.62882	0.249287	-6.53391	6.40741e-11	2.68248e-09	sp|Q9SJ56|BLH1_ARATH	BEL1-like homeodomain protein 1 OS=Arabidopsis thaliana GN=BLH1 PE=1 SV=1	F6H6S8_VITVI	Putative uncharacterized protein OS=Vitis vinifera GN=VIT_08s0105g00230 PE=4 SV=1
Fraxinus_pennsylvanica_120313_comp65073_c0_seq9	27.9734	-2.56175	0.392137	-6.5328	6.45518e-11	2.69995e-09	sp|Q9FLG2|MRS22_ARATH	Magnesium transporter MRS2-2 OS=Arabidopsis thaliana GN=MRS2-2 PE=2 SV=1	B9S4T3_RICCO	RNA splicing protein mrs2, mitochondrial, putative OS=Ricinus communis GN=RCOM_0992230 PE=4 SV=1
Fraxinus_pennsylvanica_120313_comp56167_c0_seq1	41.3499	-3.52833	0.540398	-6.52913	6.61537e-11	2.76308e-09	sp|Q9LR47|IP5P3_ARATH	Type I inositol 1,4,5-trisphosphate 5-phosphatase CVP2 OS=Arabidopsis thaliana GN=CVP2 PE=1 SV=2	M1D5K1_SOLTU	Uncharacterized protein OS=Solanum tuberosum GN=PGSC0003DMG400032246 PE=4 SV=1
Fraxinus_pennsylvanica_120313_comp31372_c0_seq1	18.0685	-5.5713	0.853446	-6.52801	6.66499e-11	2.7825e-09
Fraxinus_pennsylvanica_120313_comp39165_c0_seq1	19.5166	-3.9283	0.602141	-6.52389	6.85069e-11	2.85603e-09	sp|O23262|RLF32_ARATH	Protein RALF-like 32 OS=Arabidopsis thaliana GN=RALFL32 PE=3 SV=1	I3RZ93_LOTJA	Uncharacterized protein OS=Lotus japonicus PE=2 SV=1
Fraxinus_pennsylvanica_120313_comp51791_c0_seq2	118.686	-2.71764	0.416621	-6.52305	6.88921e-11	2.87075e-09	sp|Q9LIN2|GDL53_ARATH	GDSL esterase/lipase At3g26430 OS=Arabidopsis thaliana GN=At3g26430 PE=2 SV=1	K4BY90_SOLLC	Uncharacterized protein OS=Solanum lycopersicum GN=Solyc05g013690.2 PE=4 SV=1
Fraxinus_pennsylvanica_120313_comp34211_c0_seq1	13.8438	-5.5931	0.857539	-6.52227	6.92528e-11	2.88444e-09	sp|Q9SPP9|RG1_RAUSE	Raucaffricine-O-beta-D-glucosidase OS=Rauvolfia serpentina GN=RG PE=1 SV=1	Q93WS2_DAVIN	Raucaffricine-O-beta-D-glucosidase-like protein (Fragment) OS=Davidia involucrata PE=2 SV=1
Fraxinus_pennsylvanica_120313_comp27627_c0_seq1	14.3853	-3.91886	0.601149	-6.51896	7.07989e-11	2.94746e-09
Fraxinus_pennsylvanica_120313_comp65470_c0_seq2	50.1521	-2.1652	0.332239	-6.51698	7.17349e-11	2.98365e-09	sp|Q0WP01|PTR9_ARATH	Protein NRT1/ PTR FAMILY 5.10 OS=Arabidopsis thaliana GN=NPF5.10 PE=2 SV=1	F6I3Z1_VITVI	Putative uncharacterized protein OS=Vitis vinifera GN=VIT_18s0041g00650 PE=3 SV=1
Fraxinus_pennsylvanica_120313_comp59053_c0_seq18	13.2621	-3.93474	0.603903	-6.51552	7.24376e-11	3.01148e-09	sp|Q9SAK5|APL_ARATH	Myb family transcription factor APL OS=Arabidopsis thaliana GN=APL PE=2 SV=2	K4D3Z6_SOLLC	Uncharacterized protein OS=Solanum lycopersicum GN=Solyc10g085620.1 PE=4 SV=1
Fraxinus_pennsylvanica_120313_comp67788_c0_seq1	160.348	-5.93665	0.911213	-6.51511	7.26357e-11	3.01831e-09	sp|Q5Z676|CML29_ORYSJ	Probable calcium-binding protein CML29 OS=Oryza sativa subsp. japonica GN=CML29 PE=2 SV=1	B9GUF8_POPTR	Uncharacterized protein OS=Populus trichocarpa GN=POPTR_0002s08920g PE=4 SV=1
Fraxinus_pennsylvanica_120313_comp61194_c0_seq5	1484.45	-3.56306	0.547388	-6.50921	7.55467e-11	3.13346e-09	sp|P02519|HSP11_SOYBN	17.3 kDa class I heat shock protein OS=Glycine max GN=HSP17.3-B PE=3 SV=1	E1UIZ9_OLEEU	Putative small heat shock protein OS=Olea europaea GN=hsp18.3 PE=2 SV=1
Fraxinus_pennsylvanica_120313_comp62366_c0_seq1	89.5399	-2.88398	0.443135	-6.50813	7.60918e-11	3.15314e-09	sp|Q9M1S8|GCP2_ARATH	Probable glutamate carboxypeptidase 2 OS=Arabidopsis thaliana GN=AMP1 PE=1 SV=3	M5VVX9_PRUPE	Uncharacterized protein (Fragment) OS=Prunus persica GN=PRUPE_ppa026745mg PE=4 SV=1
Fraxinus_pennsylvanica_120313_comp42013_c0_seq2	24.1029	-5.63923	0.866684	-6.50668	7.68316e-11	3.18085e-09	sp|G3CCC0|CLDS_TOBAC	Copal-8-ol diphosphate hydratase, chloroplastic OS=Nicotiana tabacum GN=CPS2 PE=1 SV=1	B8PQ84_SALMI	Copalyl diphosphate synthase OS=Salvia miltiorrhiza PE=2 SV=1
Fraxinus_pennsylvanica_120313_comp45694_c0_seq1	20.2423	-3.59871	0.553265	-6.50449	7.79576e-11	3.22448e-09
Fraxinus_pennsylvanica_120313_comp59737_c0_seq9	76.7784	-3.11155	0.478393	-6.50418	7.81194e-11	3.22968e-09			M1AA83_SOLTU	Uncharacterized protein OS=Solanum tuberosum GN=PGSC0003DMG400007067 PE=4 SV=1
Fraxinus_pennsylvanica_120313_comp42186_c1_seq1	15.9473	-6.14491	0.945219	-6.50104	7.97649e-11	3.29221e-09	sp|Q9LY23|IPMKA_ARATH	Inositol polyphosphate multikinase alpha OS=Arabidopsis thaliana GN=IPK2a PE=1 SV=1	H6X2P5_VITVI	IPK2 protein OS=Vitis vinifera PE=2 SV=1
Fraxinus_pennsylvanica_120313_comp60040_c0_seq3	15.6603	-4.32585	0.665411	-6.50102	7.9779e-11	3.29221e-09	sp|O82318|Y2579_ARATH	Probably inactive leucine-rich repeat receptor-like protein kinase At2g25790 OS=Arabidopsis thaliana GN=At2g25790 PE=2 SV=1	B9HE28_POPTR	Leucine-rich repeat transmembrane protein kinase OS=Populus trichocarpa GN=POPTR_0006s25380g PE=4 SV=2
Fraxinus_pennsylvanica_120313_comp60534_c0_seq1	207.746	-3.0659	0.472165	-6.49327	8.39907e-11	3.4501e-09	sp|P14721|DFRA_ANTMA	Dihydroflavonol-4-reductase OS=Antirrhinum majus GN=DFRA PE=2 SV=1	P93142_FORIN	Dihydroflavonol reductase OS=Forsythia intermedia GN=dfr PE=2 SV=1
Fraxinus_pennsylvanica_120313_comp59217_c0_seq2	431.81	-1.68684	0.259966	-6.48871	8.65743e-11	3.54321e-09	sp|Q9C523|DIR19_ARATH	Dirigent protein 19 OS=Arabidopsis thaliana GN=DIR19 PE=2 SV=1	V4TFD6_9ROSI	Uncharacterized protein OS=Citrus clementina GN=CICLE_v10016828mg PE=4 SV=1
Fraxinus_pennsylvanica_120313_comp57047_c0_seq1	359.112	-3.72909	0.574755	-6.48814	8.6901e-11	3.55495e-09	sp|Q948Z4|SNAK1_SOLTU	Snakin-1 OS=Solanum tuberosum GN=SN1 PE=1 SV=1	K0E174_POPTO	Gibberellin-regulated protein OS=Populus tomentosa GN=GASA PE=2 SV=1
Fraxinus_pennsylvanica_120313_comp57407_c0_seq3	13.3832	-5.15406	0.794631	-6.4861	8.80846e-11	3.60173e-09			V4T317_9ROSI	Uncharacterized protein OS=Citrus clementina GN=CICLE_v10012424mg PE=4 SV=1
Fraxinus_pennsylvanica_120313_comp102539_c0_seq1	15.2485	-5.54146	0.85447	-6.48526	8.85814e-11	3.62038e-09	sp|Q94AL9|AGT22_ARATH	Alanine--glyoxylate aminotransferase 2 homolog 2, mitochondrial OS=Arabidopsis thaliana GN=AGT3 PE=1 SV=2	K7UKI3_MAIZE
Fraxinus_pennsylvanica_120313_comp52105_c0_seq2	12.8939	-6.1756	0.953869	-6.47427	9.5274e-11	3.86951e-09
Fraxinus_pennsylvanica_120313_comp47219_c0_seq1	34.8692	-5.62989	0.869923	-6.47171	9.68993e-11	3.92804e-09			U5G418_POPTR	Uncharacterized protein OS=Populus trichocarpa GN=POPTR_0007s07020g PE=4 SV=1
Fraxinus_pennsylvanica_120313_comp51137_c0_seq1	44.6904	-3.04455	0.470567	-6.46995	9.80359e-11	3.97232e-09	sp|Q43199|APT1_WHEAT	Adenine phosphoribosyltransferase 1 OS=Triticum aestivum GN=APT1 PE=2 SV=1	M1A0P3_SOLTU	Uncharacterized protein OS=Solanum tuberosum GN=PGSC0003DMG400004744 PE=3 SV=1
Fraxinus_pennsylvanica_120313_comp25096_c0_seq1	14.6352	-6.2013	0.958893	-6.46715	9.9868e-11	4.04106e-09	sp|P10537|AMYB_IPOBA	Beta-amylase OS=Ipomoea batatas GN=BMY1 PE=1 SV=4	Q84LT2_IPOSE	Beta-amylase (Fragment) OS=Ipomoea setosa PE=3 SV=1
Fraxinus_pennsylvanica_120313_comp52807_c0_seq4	21.7188	-6.14243	0.950428	-6.4628	1.02784e-10	4.1553e-09	sp|Q9LSJ8|AB16B_ARATH	ABC transporter B family member 16 OS=Arabidopsis thaliana GN=ABCB16 PE=2 SV=1	M5XBG4_PRUPE	Uncharacterized protein OS=Prunus persica GN=PRUPE_ppa000356mg PE=3 SV=1
Fraxinus_pennsylvanica_120313_comp60842_c0_seq13	148.066	-2.67475	0.414016	-6.46051	1.04354e-10	4.21494e-09			D7U0H3_VITVI	Putative uncharacterized protein OS=Vitis vinifera GN=VIT_09s0002g04240 PE=4 SV=1
Fraxinus_pennsylvanica_120313_comp33396_c0_seq1	25.4026	-3.02023	0.467675	-6.45796	1.06122e-10	4.28444e-09	sp|Q9LV17|BH079_ARATH	Transcription factor bHLH79 OS=Arabidopsis thaliana GN=BHLH79 PE=2 SV=1	M1C293_SOLTU	Uncharacterized protein OS=Solanum tuberosum GN=PGSC0003DMG401022600 PE=4 SV=1
Fraxinus_pennsylvanica_120313_comp58279_c0_seq1	18.6133	-4.70113	0.728201	-6.45582	1.07633e-10	4.34348e-09	sp|Q42381|HLS1_ARATH	Probable N-acetyltransferase HLS1 OS=Arabidopsis thaliana GN=HLS1 PE=1 SV=1	D7TT81_VITVI	Putative uncharacterized protein OS=Vitis vinifera GN=VIT_07s0129g00260 PE=4 SV=1
Fraxinus_pennsylvanica_120313_comp56718_c0_seq1	102.031	-4.36155	0.675683	-6.45503	1.082e-10	4.36438e-09			B9S7C4_RICCO	Lipid binding protein, putative OS=Ricinus communis GN=RCOM_0776490 PE=4 SV=1
Fraxinus_pennsylvanica_120313_comp60727_c0_seq8	12.0817	-4.83185	0.748723	-6.45345	1.09332e-10	4.40607e-09	sp|Q0WSN2|DAR2_ARATH	Protein DA1-related 2 OS=Arabidopsis thaliana GN=DAR2 PE=2 SV=1	K4C1X1_SOLLC	Uncharacterized protein OS=Solanum lycopersicum GN=Solyc05g052910.2 PE=4 SV=1
Fraxinus_pennsylvanica_120313_comp57985_c0_seq4	45.2591	-4.71362	0.730611	-6.45161	1.1067e-10	4.45547e-09	sp|O23419|GRXS4_ARATH	Monothiol glutaredoxin-S4 OS=Arabidopsis thaliana GN=GRXS4 PE=3 SV=1	K4AWZ5_SOLLC	Uncharacterized protein OS=Solanum lycopersicum GN=Solyc01g067460.1 PE=4 SV=1
Fraxinus_pennsylvanica_120313_comp62448_c0_seq9	51.1657	-2.32786	0.360856	-6.45096	1.11147e-10	4.47116e-09	sp|Q8LG10|GAT15_ARATH	GATA transcription factor 15 OS=Arabidopsis thaliana GN=GATA15 PE=2 SV=2	M1CB78_SOLTU	Uncharacterized protein OS=Solanum tuberosum GN=PGSC0003DMG400024783 PE=4 SV=1
Fraxinus_pennsylvanica_120313_comp57019_c0_seq1	70.1813	-3.69658	0.573063	-6.45056	1.11436e-10	4.48078e-09			M1DAR0_SOLTU	Uncharacterized protein OS=Solanum tuberosum GN=PGSC0003DMG400035559 PE=4 SV=1
Fraxinus_pennsylvanica_120313_comp61965_c0_seq3	42.7061	-4.1479	0.64324	-6.44845	1.13003e-10	4.54177e-09	sp|Q9LIK7|ACA13_ARATH	Putative calcium-transporting ATPase 13, plasma membrane-type OS=Arabidopsis thaliana GN=ACA13 PE=3 SV=1	V4U243_9ROSI	Uncharacterized protein OS=Citrus clementina GN=CICLE_v10005534mg PE=4 SV=1
Fraxinus_pennsylvanica_120313_comp64413_c0_seq1	19588.2	-2.59671	0.402719	-6.44795	1.13373e-10	4.55458e-09	sp|O82627|SSG1_ANTMA	Granule-bound starch synthase 1, chloroplastic/amyloplastic OS=Antirrhinum majus GN=WAXY PE=2 SV=1	M9Q2A3_TOBAC	Starch synthase, chloroplastic/amyloplastic OS=Nicotiana tabacum GN=GBSS1 PE=2 SV=1
Fraxinus_pennsylvanica_120313_comp64523_c0_seq27	13.1553	-6.19969	0.961602	-6.44726	1.13894e-10	4.57345e-09	sp|O65351|SUBL_ARATH		K4BI03_SOLLC	Uncharacterized protein OS=Solanum lycopersicum GN=Solyc03g081260.2 PE=4 SV=1
Fraxinus_pennsylvanica_120313_comp53210_c0_seq1	768.992	-1.93198	0.29975	-6.44531	1.15362e-10	4.61996e-09	sp|Q9STW6|HSP7F_ARATH	Heat shock 70 kDa protein 6, chloroplastic OS=Arabidopsis thaliana GN=HSP70-6 PE=1 SV=1	K3Z4C1_SETIT	Uncharacterized protein OS=Setaria italica GN=Si021389m.g PE=3 SV=1
Fraxinus_pennsylvanica_120313_comp60727_c0_seq17	11.9381	-5.13546	0.796812	-6.44502	1.15589e-10	4.62696e-09	sp|Q0WSN2|DAR2_ARATH	Protein DA1-related 2 OS=Arabidopsis thaliana GN=DAR2 PE=2 SV=1	K4C1X1_SOLLC	Uncharacterized protein OS=Solanum lycopersicum GN=Solyc05g052910.2 PE=4 SV=1
Fraxinus_pennsylvanica_120313_comp58540_c0_seq3	202.878	-2.73094	0.423749	-6.44471	1.15825e-10	4.63433e-09			D7SHE1_VITVI	Putative uncharacterized protein OS=Vitis vinifera GN=VIT_17s0000g09790 PE=4 SV=1
Fraxinus_pennsylvanica_120313_comp60407_c0_seq5	54.7304	-2.17918	0.338436	-6.43898	1.20279e-10	4.79755e-09			K4CVS4_SOLLC	Uncharacterized protein OS=Solanum lycopersicum GN=Solyc09g082980.2 PE=4 SV=1
Fraxinus_pennsylvanica_120313_comp35980_c0_seq1	310.027	-2.97924	0.462845	-6.43679	1.22024e-10	4.85632e-09
Fraxinus_pennsylvanica_120313_comp57037_c0_seq1	12.8298	-5.60278	0.870414	-6.43691	1.21928e-10	4.85632e-09	sp|Q0V865|FAFL_ARATH	Protein FAF-like, chloroplastic OS=Arabidopsis thaliana GN=At5g22090 PE=2 SV=1	F6HAE6_VITVI	Putative uncharacterized protein OS=Vitis vinifera GN=VIT_06s0009g00310 PE=4 SV=1
Fraxinus_pennsylvanica_120313_comp64523_c0_seq25	12.7589	-4.74201	0.736699	-6.43684	1.21989e-10	4.85632e-09	sp|O65351|SUBL_ARATH		K4BI03_SOLLC	Uncharacterized protein OS=Solanum lycopersicum GN=Solyc03g081260.2 PE=4 SV=1
Fraxinus_pennsylvanica_120313_comp63844_c1_seq2	3702.41	-2.8697	0.445942	-6.43513	1.23369e-10	4.90766e-09	sp|Q9SB81|PER42_ARATH	Peroxidase 42 OS=Arabidopsis thaliana GN=PER42 PE=1 SV=2	Q9FXL6_AVIMR	Peroxidase OS=Avicennia marina GN=PER PE=2 SV=1
Fraxinus_pennsylvanica_120313_comp45757_c0_seq1	13.4463	-5.59127	0.869739	-6.42868	1.28719e-10	5.11366e-09			Q6EPY7_ORYSJ	Os02g0533300 protein OS=Oryza sativa subsp. japonica GN=B1136H02.2 PE=2 SV=1
Fraxinus_pennsylvanica_120313_comp60196_c0_seq3	26.3263	-4.26319	0.663365	-6.42661	1.30478e-10	5.18124e-09	sp|Q9LIK7|ACA13_ARATH	Putative calcium-transporting ATPase 13, plasma membrane-type OS=Arabidopsis thaliana GN=ACA13 PE=3 SV=1	F6HDV0_VITVI	Calcium-transporting ATPase OS=Vitis vinifera GN=VIT_05s0020g04300 PE=3 SV=1
Fraxinus_pennsylvanica_120313_comp59252_c0_seq1	62.589	-3.23025	0.502785	-6.42471	1.32118e-10	5.24173e-09	sp|Q54UF8|SERIC_DICDI	Probable serine incorporator OS=Dictyostelium discoideum GN=serinc PE=3 SV=1	D7TBR4_VITVI	Putative uncharacterized protein OS=Vitis vinifera GN=VIT_11s0016g04200 PE=4 SV=1
Fraxinus_pennsylvanica_120313_comp52263_c0_seq2	342.726	-1.09345	0.170267	-6.42199	1.345e-10	5.33151e-09			Q8GT90_PRUPE	Putative uncharacterized protein OS=Prunus persica PE=4 SV=1
Fraxinus_pennsylvanica_120313_comp35555_c0_seq1	106.569	-2.05207	0.319628	-6.4202	1.36097e-10	5.39003e-09	sp|Q2PCF1|PDR2_NICPL	Pleiotropic drug resistance protein 2 OS=Nicotiana plumbaginifolia GN=PDR2 PE=2 SV=1	M1C5S5_SOLTU	Uncharacterized protein OS=Solanum tuberosum GN=PGSC0003DMG400023490 PE=4 SV=1
Fraxinus_pennsylvanica_120313_comp62875_c0_seq1	70.7485	-4.87672	0.759656	-6.41964	1.36598e-10	5.40506e-09	sp|Q9M069|E137_ARATH	Glucan endo-1,3-beta-glucosidase 7 OS=Arabidopsis thaliana GN=At4g34480 PE=1 SV=2	B9R7T0_RICCO	Glucan endo-1,3-beta-glucosidase, putative OS=Ricinus communis GN=RCOM_1594120 PE=3 SV=1
Fraxinus_pennsylvanica_120313_comp64523_c0_seq16	13.35	-5.08614	0.792453	-6.41823	1.37866e-10	5.45285e-09	sp|O65351|SUBL_ARATH		K4BI03_SOLLC	Uncharacterized protein OS=Solanum lycopersicum GN=Solyc03g081260.2 PE=4 SV=1
Fraxinus_pennsylvanica_120313_comp57376_c0_seq2	13.2063	-4.59772	0.716553	-6.41644	1.39498e-10	5.5125e-09	sp|Q9C6B8|PINI_ARATH	Auxin efflux carrier component 1 OS=Arabidopsis thaliana GN=PIN1 PE=1 SV=1	M4N5Z1_TOBAC	Auxin efflux facilitator PIN1 OS=Nicotiana tabacum GN=PIN1 PE=4 SV=1
Fraxinus_pennsylvanica_120313_comp64024_c0_seq6	69.1595	-2.70756	0.422108	-6.41438	1.41401e-10	5.58278e-09	sp|Q8L7E9|MCAC1_ARATH	Protein MID1-COMPLEMENTING ACTIVITY 1 OS=Arabidopsis thaliana GN=MCA1 PE=1 SV=1	F5HS58_TOBAC	Mid1-complementing activity 2 OS=Nicotiana tabacum GN=NtMCA2 PE=2 SV=1
Fraxinus_pennsylvanica_120313_comp55123_c0_seq8	45.5402	-5.0737	0.791083	-6.41361	1.42115e-10	5.60604e-09	sp|Q9C7C1|TET6_ARATH	Tetraspanin-6 OS=Arabidopsis thaliana GN=TET6 PE=2 SV=1	B9HLM8_POPTR	Uncharacterized protein OS=Populus trichocarpa GN=POPTR_0008s04120g PE=4 SV=2
Fraxinus_pennsylvanica_120313_comp60727_c0_seq9	11.4588	-5.56508	0.868563	-6.40722	1.48198e-10	5.83206e-09	sp|Q0WSN2|DAR2_ARATH	Protein DA1-related 2 OS=Arabidopsis thaliana GN=DAR2 PE=2 SV=1	K4C1X1_SOLLC	Uncharacterized protein OS=Solanum lycopersicum GN=Solyc05g052910.2 PE=4 SV=1
Fraxinus_pennsylvanica_120313_comp65697_c0_seq2	224.12	-2.48386	0.387728	-6.4062	1.49193e-10	5.86455e-09	sp|Q9C5U1|AHK3_ARATH	Histidine kinase 3 OS=Arabidopsis thaliana GN=AHK3 PE=1 SV=1	B8QJH2_BETPN	Histidine kinase 3 (Fragment) OS=Betula pendula GN=HK3 PE=2 SV=1
Fraxinus_pennsylvanica_120313_comp60410_c0_seq1	95.8069	-3.17951	0.496725	-6.40094	1.54426e-10	6.05958e-09	sp|O80931|AS1_ARATH	Transcription factor AS1 OS=Arabidopsis thaliana GN=AS1 PE=1 SV=1	I6LJ14_9LAMI	Phantastica OS=Corytoplectus speciosus GN=PHAN PE=2 SV=1
Fraxinus_pennsylvanica_120313_comp64523_c0_seq29	13.0152	-5.53742	0.865121	-6.40075	1.5462e-10	6.06455e-09	sp|O65351|SUBL_ARATH		K4BI03_SOLLC	Uncharacterized protein OS=Solanum lycopersicum GN=Solyc03g081260.2 PE=4 SV=1
Fraxinus_pennsylvanica_120313_comp47878_c0_seq2	63.4035	-4.11341	0.642762	-6.39959	1.558e-10	6.10814e-09	sp|Q9FG65|C81D1_ARATH	Cytochrome P450 81D1 OS=Arabidopsis thaliana GN=CYP81D1 PE=2 SV=1	K4BUR6_SOLLC	Uncharacterized protein OS=Solanum lycopersicum GN=Solyc04g078290.2 PE=3 SV=1
Fraxinus_pennsylvanica_120313_comp60507_c0_seq2	143.905	-5.90164	0.922406	-6.39809	1.57332e-10	6.16282e-09	sp|O04111|CHSY_PERFR	Chalcone synthase OS=Perilla frutescens GN=CHS PE=2 SV=1	Q2WBN0_9LAMI	Chalcone synthase OS=Misopates orontium GN=chs PE=2 SV=1
Fraxinus_pennsylvanica_120313_comp30120_c0_seq1	64.838	-3.92986	0.614271	-6.3976	1.57837e-10	6.17989e-09	sp|O49561|G2OX8_ARATH	Gibberellin 2-beta-dioxygenase 8 OS=Arabidopsis thaliana GN=GA2OX8 PE=1 SV=2	Q84RC3_NICSY	Gibberellin 2-oxidase 1 OS=Nicotiana sylvestris GN=GA2ox1 PE=2 SV=1
Fraxinus_pennsylvanica_120313_comp62736_c0_seq2	85.5709	-2.33534	0.365075	-6.39688	1.58582e-10	6.20632e-09			F6H1R2_VITVI	Putative uncharacterized protein OS=Vitis vinifera GN=VIT_12s0055g00330 PE=4 SV=1
Fraxinus_pennsylvanica_120313_comp58760_c0_seq1	225.27	-1.815	0.283759	-6.39627	1.59222e-10	6.22866e-09	sp|Q94A68|Y1669_ARATH	Uncharacterized oxidoreductase At1g06690, chloroplastic OS=Arabidopsis thaliana GN=At1g06690 PE=2 SV=1	E0CU00_VITVI	Putative uncharacterized protein OS=Vitis vinifera GN=VIT_12s0028g01100 PE=4 SV=1
Fraxinus_pennsylvanica_120313_comp60727_c0_seq18	11.8628	-5.06313	0.791739	-6.39494	1.60607e-10	6.275e-09	sp|Q0WSN2|DAR2_ARATH	Protein DA1-related 2 OS=Arabidopsis thaliana GN=DAR2 PE=2 SV=1	K4C1X1_SOLLC	Uncharacterized protein OS=Solanum lycopersicum GN=Solyc05g052910.2 PE=4 SV=1
Fraxinus_pennsylvanica_120313_comp36645_c0_seq2	27.6266	-5.51362	0.862672	-6.39133	1.64454e-10	6.41444e-09
Fraxinus_pennsylvanica_120313_comp50364_c0_seq1	13.2934	-4.16795	0.652325	-6.38939	1.66552e-10	6.48423e-09	sp|Q8RY65|NIK2_ARATH	Protein NSP-INTERACTING KINASE 2 OS=Arabidopsis thaliana GN=NIK2 PE=1 SV=1	K7MWF0_SOYBN	Uncharacterized protein OS=Glycine max PE=4 SV=1
Fraxinus_pennsylvanica_120313_comp61262_c0_seq1	170.495	-2.80307	0.438818	-6.38778	1.6831e-10	6.54413e-09			B9RWD9_RICCO	Putative uncharacterized protein OS=Ricinus communis GN=RCOM_1018430 PE=4 SV=1
Fraxinus_pennsylvanica_120313_comp57443_c0_seq2	49.9122	-3.58522	0.561312	-6.38722	1.68933e-10	6.56549e-09	sp|Q9S7A9|SPL4_ARATH	Squamosa promoter-binding-like protein 4 OS=Arabidopsis thaliana GN=SPL4 PE=1 SV=1	E0CTG4_VITVI	Putative uncharacterized protein OS=Vitis vinifera GN=VIT_12s0028g03350 PE=4 SV=1
Fraxinus_pennsylvanica_120313_comp55475_c0_seq1	60.222	-1.88639	0.295345	-6.38706	1.691e-10	6.56914e-09	sp|O49841|RAC2A_ARATH	Ras-related protein RABC2a OS=Arabidopsis thaliana GN=RABC2A PE=1 SV=1	M1D2E7_SOLTU	Uncharacterized protein OS=Solanum tuberosum GN=PGSC0003DMG401031064 PE=3 SV=1
Fraxinus_pennsylvanica_120313_comp17565_c0_seq1	19.2854	-3.77061	0.590408	-6.38645	1.69785e-10	6.59287e-09			K4CJW2_SOLLC	Uncharacterized protein OS=Solanum lycopersicum GN=Solyc08g028990.1 PE=4 SV=1
Fraxinus_pennsylvanica_120313_comp53653_c0_seq1	64.4792	-2.42655	0.38011	-6.3838	1.72742e-10	6.69316e-09
Fraxinus_pennsylvanica_120313_comp108354_c0_seq1	49.1037	-4.37089	0.684984	-6.38102	1.75917e-10	6.80735e-09	sp|Q9SW95|SYNC2_ARATH	Asparagine--tRNA ligase, cytoplasmic 2 OS=Arabidopsis thaliana GN=SYNC2 PE=1 SV=2	M1BZT7_SOLTU	Uncharacterized protein OS=Solanum tuberosum GN=PGSC0003DMG400022055 PE=4 SV=1
Fraxinus_pennsylvanica_120313_comp62240_c0_seq4	58.7283	-1.92634	0.301985	-6.37895	1.78311e-10	6.89702e-09	sp|Q84MB2|TIF8_ARATH	Protein TIFY 8 OS=Arabidopsis thaliana GN=TIFY8 PE=1 SV=1	M1CGQ2_SOLTU	Uncharacterized protein OS=Solanum tuberosum GN=PGSC0003DMG400026089 PE=4 SV=1
Fraxinus_pennsylvanica_120313_comp39392_c0_seq1	16.82	-3.53136	0.554581	-6.36763	1.91977e-10	7.40321e-09			M1AZ61_SOLTU	Uncharacterized protein OS=Solanum tuberosum GN=PGSC0003DMG400012850 PE=4 SV=1
Fraxinus_pennsylvanica_120313_comp59053_c0_seq26	13.5254	-6.09626	0.95745	-6.36718	1.92536e-10	7.42157e-09	sp|Q9SAK5|APL_ARATH	Myb family transcription factor APL OS=Arabidopsis thaliana GN=APL PE=2 SV=2	M1AFH5_SOLTU	Uncharacterized protein OS=Solanum tuberosum GN=PGSC0003DMG400008401 PE=4 SV=1
Fraxinus_pennsylvanica_120313_comp50679_c0_seq1	6156.12	-1.19621	0.187961	-6.36412	1.96412e-10	7.54494e-09			B2BGT0_OLEEU	Putative drought-induced protein SDi-6-like (Fragment) OS=Olea europaea PE=2 SV=1
Fraxinus_pennsylvanica_120313_comp40723_c0_seq1	47.5841	-3.19481	0.502121	-6.36262	1.98335e-10	7.61554e-09	sp|Q38JU2|CRYD_SOLLC	Cryptochrome DASH, chloroplastic/mitochondrial OS=Solanum lycopersicum GN=CRYD PE=3 SV=2	M1CW65_SOLTU	Uncharacterized protein OS=Solanum tuberosum GN=PGSC0003DMG400029591 PE=4 SV=1
Fraxinus_pennsylvanica_120313_comp56050_c0_seq3	13.0047	-6.08569	0.956691	-6.36119	2.00197e-10	7.68376e-09			D7TN67_VITVI	Putative uncharacterized protein OS=Vitis vinifera GN=VIT_01s0026g02660 PE=4 SV=1
Fraxinus_pennsylvanica_120313_comp60842_c0_seq17	86.3522	-2.56498	0.403346	-6.35925	2.02747e-10	7.77495e-09	sp|Q9SIB9|ACO2M_ARATH	Aconitate hydratase 2, mitochondrial OS=Arabidopsis thaliana GN=ACO2 PE=1 SV=2	K4BMM2_SOLLC	Uncharacterized protein OS=Solanum lycopersicum GN=Solyc03g120730.2 PE=4 SV=1
Fraxinus_pennsylvanica_120313_comp64325_c0_seq3	21.0627	-4.43366	0.697501	-6.35649	2.06422e-10	7.90234e-09			M1A837_SOLTU	Uncharacterized protein OS=Solanum tuberosum GN=PGSC0003DMG400006547 PE=4 SV=1
Fraxinus_pennsylvanica_120313_comp28977_c0_seq1	17.1293	-5.21836	0.821083	-6.35546	2.07798e-10	7.94482e-09
Fraxinus_pennsylvanica_120313_comp51821_c0_seq2	36.4959	-4.91759	0.773766	-6.35539	2.07894e-10	7.9451e-09	sp|Q9SZN7|HIP26_ARATH	Heavy metal-associated isoprenylated plant protein 26 OS=Arabidopsis thaliana GN=HIPP26 PE=1 SV=1	V4VIG1_9ROSI	Uncharacterized protein OS=Citrus clementina GN=CICLE_v10022498mg PE=4 SV=1
Fraxinus_pennsylvanica_120313_comp58858_c0_seq3	42.2162	-2.11482	0.332837	-6.35393	2.09877e-10	8.01402e-09
Fraxinus_pennsylvanica_120313_comp51055_c1_seq3	223.552	-2.10238	0.33094	-6.35277	2.11469e-10	8.06974e-09	sp|Q9STE7|R13L3_ARATH	Putative disease resistance RPP13-like protein 3 OS=Arabidopsis thaliana GN=RPP13L3 PE=3 SV=1	M1BZ76_SOLTU	Uncharacterized protein OS=Solanum tuberosum GN=PGSC0003DMG400021861 PE=4 SV=1
Fraxinus_pennsylvanica_120313_comp24026_c0_seq1	168.026	-1.90737	0.300308	-6.35139	2.13373e-10	8.13709e-09	sp|Q9LTX9|HSP7G_ARATH	Heat shock 70 kDa protein 7, chloroplastic OS=Arabidopsis thaliana GN=HSP70-7 PE=1 SV=1	B9SKC7_RICCO	Heat shock protein, putative OS=Ricinus communis GN=RCOM_0759010 PE=3 SV=1
Fraxinus_pennsylvanica_120313_comp51569_c0_seq2	121.516	-2.87349	0.452494	-6.35034	2.14845e-10	8.18626e-09	sp|O64864|YLS3_ARATH	Protein YLS3 OS=Arabidopsis thaliana GN=YLS3 PE=2 SV=1	D7TNT3_VITVI	Putative uncharacterized protein OS=Vitis vinifera GN=VIT_13s0156g00090 PE=4 SV=1
Fraxinus_pennsylvanica_120313_comp57386_c0_seq1	36.449	-3.19267	0.502818	-6.34955	2.15947e-10	8.22476e-09	sp|Q43385|DOF37_ARATH	Dof zinc finger protein DOF3.7 OS=Arabidopsis thaliana GN=DOF3.7 PE=1 SV=2	B9I901_POPTR	DOF AFFECTING GERMINATION 2 family protein OS=Populus trichocarpa GN=POPTR_0014s09640g PE=4 SV=1
Fraxinus_pennsylvanica_120313_comp62534_c0_seq7	27.8376	-3.37039	0.53146	-6.34175	2.27166e-10	8.63367e-09	sp|Q9SGH6|DOX1_ARATH	Alpha-dioxygenase 1 OS=Arabidopsis thaliana GN=DOX1 PE=1 SV=1	D7TWT2_VITVI	Putative uncharacterized protein OS=Vitis vinifera GN=VIT_14s0066g01670 PE=4 SV=1
Fraxinus_pennsylvanica_120313_comp48190_c1_seq3	33.2105	-3.94696	0.622955	-6.33587	2.36013e-10	8.95847e-09	sp|Q38967|AAP2_ARATH	Amino acid permease 2 OS=Arabidopsis thaliana GN=AAP2 PE=1 SV=1	M5XCE1_PRUPE	Uncharacterized protein OS=Prunus persica GN=PRUPE_ppa004920mg PE=4 SV=1
Fraxinus_pennsylvanica_120313_comp49885_c0_seq1	170.722	-1.49876	0.2366	-6.33455	2.38029e-10	9.03117e-09	sp|F4HQD4|HSP7P_ARATH	Heat shock 70 kDa protein 15 OS=Arabidopsis thaliana GN=HSP70-15 PE=1 SV=1	M1D3Q1_SOLTU	Uncharacterized protein OS=Solanum tuberosum GN=PGSC0003DMG402031379 PE=3 SV=1
Fraxinus_pennsylvanica_120313_comp53364_c0_seq1	578.01	-1.65051	0.260732	-6.3303	2.44682e-10	9.25611e-09	sp|O22299|LET6_SOLLC	Homeobox protein knotted-1-like LET6 OS=Solanum lycopersicum GN=LET6 PE=2 SV=1	B9RXF1_RICCO	Homeobox protein knotted-1, putative OS=Ricinus communis GN=RCOM_0903280 PE=4 SV=1
Fraxinus_pennsylvanica_120313_comp41567_c0_seq1	11.6455	-6.04494	0.955277	-6.32794	2.48453e-10	9.39084e-09	sp|Q8VWN6|RFS_PEA	Galactinol--sucrose galactosyltransferase OS=Pisum sativum GN=RFS PE=1 SV=1	K4BKA3_SOLLC	Uncharacterized protein OS=Solanum lycopersicum GN=Solyc03g112500.2 PE=4 SV=1
Fraxinus_pennsylvanica_120313_comp57353_c0_seq1	73.991	-3.31516	0.523902	-6.32782	2.48644e-10	9.39408e-09	sp|Q9C7Z1|G2OX4_ARATH	Gibberellin 2-beta-dioxygenase 4 OS=Arabidopsis thaliana GN=GA2OX4 PE=2 SV=1	K4BMP6_SOLLC	Uncharacterized protein OS=Solanum lycopersicum GN=Solyc03g120970.2 PE=4 SV=1
Fraxinus_pennsylvanica_120313_comp53751_c0_seq1	166.302	-2.40137	0.379589	-6.32624	2.51203e-10	9.47078e-09			F6GXX8_VITVI	Putative uncharacterized protein OS=Vitis vinifera GN=VIT_08s0058g01110 PE=4 SV=1
Fraxinus_pennsylvanica_120313_comp59053_c0_seq28	13.1229	-5.01095	0.792088	-6.32626	2.51175e-10	9.47078e-09	sp|Q9SAK5|APL_ARATH	Myb family transcription factor APL OS=Arabidopsis thaliana GN=APL PE=2 SV=2	K4D3Z6_SOLLC	Uncharacterized protein OS=Solanum lycopersicum GN=Solyc10g085620.1 PE=4 SV=1
Fraxinus_pennsylvanica_120313_comp52609_c0_seq1	42.7541	-3.02205	0.478548	-6.31504	2.70098e-10	1.01404e-08	sp|O80809|CLV2_ARATH	Leucine-rich repeat receptor-like protein CLAVATA2 OS=Arabidopsis thaliana GN=CLV2 PE=1 SV=1	F8WS86_SOLPN	Leucine rich repeat receptor like protein CLAVATA2 OS=Solanum pennellii GN=SpnCLV2 PE=2 SV=1
Fraxinus_pennsylvanica_120313_comp60161_c0_seq2	67.8877	-2.06536	0.327397	-6.30841	2.81912e-10	1.05707e-08			K4BDY8_SOLLC	Uncharacterized protein OS=Solanum lycopersicum GN=Solyc03g005640.1 PE=4 SV=1
Fraxinus_pennsylvanica_120313_comp36113_c0_seq1	349.518	-3.89681	0.617733	-6.30825	2.82212e-10	1.05774e-08
Fraxinus_pennsylvanica_120313_comp62998_c0_seq3	34.2388	-3.19363	0.506555	-6.30461	2.88928e-10	1.0802e-08	sp|Q9C9V6|Y1790_ARATH	BTB/POZ domain-containing protein At1g67900 OS=Arabidopsis thaliana GN=At1g67900 PE=1 SV=1	F6GVL5_VITVI	Putative uncharacterized protein OS=Vitis vinifera GN=VIT_01s0137g00820 PE=4 SV=1
Fraxinus_pennsylvanica_120313_comp63036_c0_seq2	86.3562	-1.85332	0.293974	-6.30438	2.89351e-10	1.08133e-08			F6HVG4_VITVI	Putative uncharacterized protein OS=Vitis vinifera GN=VIT_13s0139g00360 PE=4 SV=1
Fraxinus_pennsylvanica_120313_comp58387_c0_seq1	36.524	-4.98326	0.790815	-6.30142	2.94933e-10	1.10081e-08	sp|Q94BT9|ATOX1_ARATH	Copper transport protein ATX1 OS=Arabidopsis thaliana GN=ATX1 PE=1 SV=1	K4D425_SOLLC	Uncharacterized protein OS=Solanum lycopersicum GN=Solyc10g085910.1 PE=4 SV=1
Fraxinus_pennsylvanica_120313_comp64201_c0_seq3	144.053	-1.51714	0.240769	-6.30126	2.95243e-10	1.10151e-08
Fraxinus_pennsylvanica_120313_comp37927_c0_seq1	38.8045	-3.16312	0.502072	-6.30012	2.97409e-10	1.10867e-08	sp|Q6DIP3|RN126_XENTR	E3 ubiquitin-protein ligase RNF126 OS=Xenopus tropicalis GN=rnf126 PE=2 SV=1	K4CQ96_SOLLC	Uncharacterized protein OS=Solanum lycopersicum GN=Solyc09g007060.2 PE=4 SV=1
Fraxinus_pennsylvanica_120313_comp62863_c0_seq12	19.1673	-4.36764	0.69345	-6.29842	3.00699e-10	1.11953e-08	sp|Q8W4S5|Y5371_ARATH	Probable LRR receptor-like serine/threonine-protein kinase At5g63710 OS=Arabidopsis thaliana GN=At5g63710 PE=2 SV=1	F6H4G9_VITVI	Putative uncharacterized protein OS=Vitis vinifera GN=VIT_07s0031g02910 PE=3 SV=1
Fraxinus_pennsylvanica_120313_comp63687_c0_seq3	214.169	-2.37174	0.376615	-6.2975	3.02477e-10	1.12521e-08	sp|O80946|AB1G_ARATH	ABC transporter G family member 1 OS=Arabidopsis thaliana GN=ABCG1 PE=2 SV=1	F6HC15_VITVI	Putative uncharacterized protein OS=Vitis vinifera GN=VIT_13s0067g03750 PE=3 SV=1
Fraxinus_pennsylvanica_120313_comp57407_c0_seq6	23.1164	-4.57739	0.727007	-6.29622	3.05e-10	1.13413e-08	sp|Q5I0I2|MARH2_RAT	E3 ubiquitin-protein ligase MARCH2 OS=Rattus norvegicus GN=March2 PE=1 SV=1	D7TSV4_VITVI	Putative uncharacterized protein OS=Vitis vinifera GN=VIT_14s0006g01980 PE=4 SV=1
Fraxinus_pennsylvanica_120313_comp64042_c0_seq5	40.0839	-2.36538	0.37579	-6.29442	3.08561e-10	1.14642e-08	sp|Q5XIS2|CPTP_RAT	Ceramide-1-phosphate transfer protein OS=Rattus norvegicus GN=Cptp PE=2 SV=1	M1AR47_SOLTU	Uncharacterized protein OS=Solanum tuberosum GN=PGSC0003DMG400010957 PE=4 SV=1
Fraxinus_pennsylvanica_120313_comp28157_c0_seq1	12.151	-5.00895	0.795894	-6.29349	3.10398e-10	1.15277e-08	sp|Q9C6M2|LHTL6_ARATH	Lysine histidine transporter-like 6 OS=Arabidopsis thaliana GN=At1g25530 PE=2 SV=1	M0ZJQ0_SOLTU	Uncharacterized protein OS=Solanum tuberosum GN=PGSC0003DMG400000818 PE=4 SV=1
Fraxinus_pennsylvanica_120313_comp65020_c0_seq2	80.8202	-2.15383	0.342266	-6.29287	3.11646e-10	1.15692e-08	sp|Q2PCF1|PDR2_NICPL	Pleiotropic drug resistance protein 2 OS=Nicotiana plumbaginifolia GN=PDR2 PE=2 SV=1	M1C5S5_SOLTU	Uncharacterized protein OS=Solanum tuberosum GN=PGSC0003DMG400023490 PE=4 SV=1
Fraxinus_pennsylvanica_120313_comp62425_c0_seq2	14.7464	-5.03523	0.800356	-6.29124	3.14939e-10	1.16866e-08	sp|Q7XJE6|MCA1_ARATH	Metacaspase-1 OS=Arabidopsis thaliana GN=AMC1 PE=1 SV=1	M1AXU4_SOLTU	Uncharacterized protein OS=Solanum tuberosum GN=PGSC0003DMG400012553 PE=4 SV=1
Fraxinus_pennsylvanica_120313_comp16098_c0_seq1	53.8991	-2.42877	0.386155	-6.28963	3.18218e-10	1.17936e-08			I1MCV5_SOYBN	Auxin-induced protein OS=Glycine max PE=3 SV=1
Fraxinus_pennsylvanica_120313_comp61078_c0_seq1	81.0148	-1.52325	0.242315	-6.28623	3.25275e-10	1.20501e-08	sp|Q4KMJ1|CHAC2_DANRE	Putative glutathione-specific gamma-glutamylcyclotransferase 2 OS=Danio rerio GN=chac2 PE=2 SV=1	B9SPS7_RICCO	Cation transport protein chaC, putative OS=Ricinus communis GN=RCOM_0205370 PE=4 SV=1
Fraxinus_pennsylvanica_120313_comp54123_c0_seq1	332.343	-1.35416	0.21545	-6.28528	3.27255e-10	1.21084e-08	sp|Q9C4Z7|MINE1_ARATH	Cell division topological specificity factor homolog, chloroplastic OS=Arabidopsis thaliana GN=MINE1 PE=1 SV=1	M1CR11_SOLTU	Uncharacterized protein OS=Solanum tuberosum GN=PGSC0003DMG400028333 PE=4 SV=1
Fraxinus_pennsylvanica_120313_comp50189_c0_seq1	11.4248	-5.94684	0.946569	-6.28252	3.33125e-10	1.23002e-08
Fraxinus_pennsylvanica_120313_comp57073_c0_seq1	1325.5	-0.943395	0.150474	-6.26949	3.62241e-10	1.33039e-08	sp|Q8W469|SIPL2_ARATH	Signal peptide peptidase-like 2 OS=Arabidopsis thaliana GN=SPPL2 PE=2 SV=1	B9RCD0_RICCO	Minor histocompatibility antigen H13, putative OS=Ricinus communis GN=RCOM_1687020 PE=4 SV=1
Fraxinus_pennsylvanica_120313_comp59708_c0_seq1	377.249	-1.68777	0.269219	-6.26914	3.63052e-10	1.33282e-08	sp|Q9SW18|CHLM_ARATH	Magnesium protoporphyrin IX methyltransferase, chloroplastic OS=Arabidopsis thaliana GN=CHLM PE=1 SV=1	Q9MUE2_TOBAC	S-adenosyl-L-methionine Mg-protoporphyrin IX methyltranserase OS=Nicotiana tabacum GN=Chl M PE=2 SV=1
Fraxinus_pennsylvanica_120313_comp44384_c1_seq1	24.5089	-4.49521	0.717118	-6.26844	3.64685e-10	1.33826e-08	sp|Q9ZUV3|IRX7_ARATH	Probable glucuronoxylan glucuronosyltransferase IRX7 OS=Arabidopsis thaliana GN=IRX7 PE=2 SV=1	B9SCJ1_RICCO	Transferase, putative OS=Ricinus communis GN=RCOM_0474160 PE=4 SV=1
Fraxinus_pennsylvanica_120313_comp36070_c0_seq1	201.073	-3.76252	0.600345	-6.26726	3.67463e-10	1.34791e-08			M1CNG9_SOLTU	Uncharacterized protein OS=Solanum tuberosum GN=PGSC0003DMG400027721 PE=4 SV=1
Fraxinus_pennsylvanica_120313_comp59386_c1_seq4	335.117	-3.02363	0.482713	-6.26382	3.75657e-10	1.37627e-08	sp|Q94F47|UBC28_ARATH	Ubiquitin-conjugating enzyme E2 28 OS=Arabidopsis thaliana GN=UBC28 PE=2 SV=1	Q5ZFS3_PLAMJ	Ubiquitin-conjugating enzyme OS=Plantago major GN=ubc1 PE=2 SV=1
Fraxinus_pennsylvanica_120313_comp51055_c1_seq2	162.485	-2.41836	0.386104	-6.26349	3.76465e-10	1.3781e-08	sp|Q6L403|R1B17_SOLDE	Putative late blight resistance protein homolog R1B-17 OS=Solanum demissum GN=R1B-17 PE=3 SV=1	M1BZ76_SOLTU	Uncharacterized protein OS=Solanum tuberosum GN=PGSC0003DMG400021861 PE=4 SV=1
Fraxinus_pennsylvanica_120313_comp32817_c0_seq1	13.6441	-5.4725	0.873934	-6.26191	3.80282e-10	1.39151e-08	sp|Q9FII5|TDR_ARATH	Leucine-rich repeat receptor-like protein kinase TDR OS=Arabidopsis thaliana GN=TDR PE=1 SV=1	M1BMJ2_SOLTU	Uncharacterized protein OS=Solanum tuberosum GN=PGSC0003DMG400018849 PE=4 SV=1
Fraxinus_pennsylvanica_120313_comp66198_c0_seq5	146.612	-1.73752	0.27757	-6.25973	3.85633e-10	1.40936e-08	sp|Q9LRR4|R13L1_ARATH	Putative disease resistance RPP13-like protein 1 OS=Arabidopsis thaliana GN=RPPL1 PE=3 SV=1	M1AGA2_SOLTU	Uncharacterized protein OS=Solanum tuberosum GN=PGSC0003DMG400008595 PE=4 SV=1
Fraxinus_pennsylvanica_120313_comp63519_c1_seq1	147.675	-2.86884	0.458621	-6.25537	3.96585e-10	1.44702e-08			F6I542_VITVI	Putative uncharacterized protein OS=Vitis vinifera GN=VIT_19s0015g00270 PE=4 SV=1
Fraxinus_pennsylvanica_120313_comp49790_c0_seq1	13.1135	-4.71743	0.754172	-6.25511	3.97246e-10	1.44884e-08			M1BPZ3_SOLTU	Uncharacterized protein OS=Solanum tuberosum GN=PGSC0003DMG400019509 PE=4 SV=1
Fraxinus_pennsylvanica_120313_comp63200_c0_seq5	27.3349	-3.52505	0.563571	-6.25485	3.97895e-10	1.45061e-08	sp|Q94BT9|ATOX1_ARATH	Copper transport protein ATX1 OS=Arabidopsis thaliana GN=ATX1 PE=1 SV=1	M1CB12_SOLTU	Uncharacterized protein OS=Solanum tuberosum GN=PGSC0003DMG400024753 PE=4 SV=1
Fraxinus_pennsylvanica_120313_comp66179_c0_seq4	64.6595	-3.25366	0.520561	-6.2503	4.09656e-10	1.49167e-08	sp|Q8L3R3|RFL1_ARATH	Disease resistance protein RFL1 OS=Arabidopsis thaliana GN=RFL1 PE=3 SV=2	U5GCE5_POPTR	Putative disease resistance gene NBS-LRR family protein OS=Populus trichocarpa GN=POPTR_0006s28800g PE=4 SV=1
Fraxinus_pennsylvanica_120313_comp64681_c0_seq2	170.511	-3.03776	0.486169	-6.24837	4.14771e-10	1.50968e-08	sp|Q9S7V4|HA22A_ARATH	HVA22-like protein a OS=Arabidopsis thaliana GN=HVA22A PE=2 SV=1	F6HJF1_VITVI	Putative uncharacterized protein OS=Vitis vinifera GN=VIT_03s0132g00040 PE=4 SV=1
Fraxinus_pennsylvanica_120313_comp41847_c0_seq1	104.828	-2.66773	0.426961	-6.24817	4.15294e-10	1.51097e-08			V4VU77_9ROSI	Uncharacterized protein OS=Citrus clementina GN=CICLE_v10022756mg PE=4 SV=1
Fraxinus_pennsylvanica_120313_comp58502_c0_seq1	158.301	-5.83896	0.934927	-6.24537	4.2281e-10	1.53706e-08	sp|Q9STM6|GDL57_ARATH	GDSL esterase/lipase At3g48460 OS=Arabidopsis thaliana GN=At3g48460 PE=2 SV=1	M1B7Y8_SOLTU	Uncharacterized protein OS=Solanum tuberosum GN=PGSC0003DMG400015169 PE=4 SV=1
Fraxinus_pennsylvanica_120313_comp43458_c0_seq1	45.7471	-4.1747	0.668541	-6.24449	4.25181e-10	1.54443e-08
Fraxinus_pennsylvanica_120313_comp55058_c0_seq3	24.8149	-4.39271	0.703627	-6.24295	4.29401e-10	1.55912e-08	sp|Q8GXT3|BH123_ARATH	Transcription factor bHLH123 OS=Arabidopsis thaliana GN=BHLH123 PE=2 SV=1	B9I057_POPTR	Ethylene-responsive family protein OS=Populus trichocarpa GN=POPTR_0011s13320g PE=4 SV=1
Fraxinus_pennsylvanica_120313_comp66304_c0_seq1	15.2276	-4.95125	0.793289	-6.24143	4.33601e-10	1.57246e-08
Fraxinus_pennsylvanica_120313_comp150093_c0_seq1	15.997	-4.44376	0.712021	-6.24105	4.34632e-10	1.57556e-08			A5BPH3_VITVI	Putative uncharacterized protein OS=Vitis vinifera GN=VIT_01s0011g01920 PE=4 SV=1
Fraxinus_pennsylvanica_120313_comp63571_c0_seq4	117.183	-1.7431	0.27941	-6.23849	4.41819e-10	1.60032e-08	sp|Q7VG78|GUAA_HELHP	Probable GMP synthase [glutamine-hydrolyzing] OS=Helicobacter hepaticus (strain ATCC 51449 / 3B1) GN=guaA PE=3 SV=1	D7U1A9_VITVI	Putative uncharacterized protein OS=Vitis vinifera GN=VIT_11s0037g00160 PE=4 SV=1
Fraxinus_pennsylvanica_120313_comp65600_c0_seq9	21.714	-3.86225	0.619124	-6.23825	4.42487e-10	1.60144e-08			M1B054_SOLTU	Uncharacterized protein OS=Solanum tuberosum GN=PGSC0003DMG400013102 PE=3 SV=1
Fraxinus_pennsylvanica_120313_comp41015_c0_seq1	49.8461	-3.42131	0.548784	-6.23435	4.53645e-10	1.63917e-08	sp|Q29PZ1|GRC10_ARATH	Glutaredoxin-C10 OS=Arabidopsis thaliana GN=GRXC10 PE=2 SV=1	A5BXC8_VITVI	Putative uncharacterized protein OS=Vitis vinifera GN=VIT_04s0008g01120 PE=4 SV=1
Fraxinus_pennsylvanica_120313_comp48098_c0_seq1	32.7721	-3.12199	0.500815	-6.23382	4.55206e-10	1.64414e-08
Fraxinus_pennsylvanica_120313_comp70633_c0_seq1	11.9568	-6.0148	0.965033	-6.23274	4.58356e-10	1.65352e-08	sp|Q41761|HGGL2_MAIZE	4-hydroxy-7-methoxy-3-oxo-3,4-dihydro-2H-1,4-benzoxazin-2-yl glucoside beta-D-glucosidase 2, chloroplastic OS=Zea mays GN=GLU2 PE=1 SV=1	Q8GVD0_OLEEU	Beta-glucosidase OS=Olea europaea subsp. europaea GN=bglc PE=2 SV=1
Fraxinus_pennsylvanica_120313_comp66179_c0_seq10	78.6874	-2.84041	0.45579	-6.23184	4.60994e-10	1.66237e-08			D7TXG2_VITVI	Putative uncharacterized protein OS=Vitis vinifera GN=VIT_14s0081g00780 PE=4 SV=1
Fraxinus_pennsylvanica_120313_comp55845_c0_seq3	117.581	-2.05118	0.329318	-6.22855	4.70774e-10	1.69558e-08	sp|Q9ZNV9|AHP1_ARATH	Histidine-containing phosphotransfer protein 1 OS=Arabidopsis thaliana GN=AHP1 PE=1 SV=1	M1D4Z9_SOLTU	Uncharacterized protein OS=Solanum tuberosum GN=PGSC0003DMG400032101 PE=4 SV=1
Fraxinus_pennsylvanica_120313_comp53808_c1_seq1	25.6463	-3.30839	0.531369	-6.22615	4.78033e-10	1.71758e-08	sp|Q3ZPN4|ACMAT_VITLA	Methanol O-anthraniloyltransferase OS=Vitis labrusca GN=AMAT PE=1 SV=1	D7U3X1_VITVI	Putative uncharacterized protein OS=Vitis vinifera GN=VIT_02s0033g01000 PE=4 SV=1
Fraxinus_pennsylvanica_120313_comp63432_c0_seq1	289.495	-2.30738	0.370706	-6.22427	4.83791e-10	1.73687e-08	sp|Q9SLN1|FPP7_ARATH	Filament-like plant protein 7 OS=Arabidopsis thaliana GN=FPP7 PE=3 SV=2	B9RYE4_RICCO	Myosin heavy chain, fast skeletal muscle, embryonic, putative OS=Ricinus communis GN=RCOM_0812380 PE=4 SV=1
Fraxinus_pennsylvanica_120313_comp48723_c0_seq1	553.212	-1.78917	0.287456	-6.22414	4.84212e-10	1.73769e-08	sp|O82572|PROF1_RICCO	Profilin-1 OS=Ricinus communis GN=PRO1 PE=2 SV=1	B9RKF5_RICCO	Profilin OS=Ricinus communis GN=RCOM_1048920 PE=3 SV=1
Fraxinus_pennsylvanica_120313_comp26911_c0_seq1	12.1796	-6.04198	0.970947	-6.22277	4.88454e-10	1.75221e-08	sp|Q9FII5|TDR_ARATH	Leucine-rich repeat receptor-like protein kinase TDR OS=Arabidopsis thaliana GN=TDR PE=1 SV=1	K4BIL0_SOLLC	Uncharacterized protein OS=Solanum lycopersicum GN=Solyc03g093330.2 PE=3 SV=1
Fraxinus_pennsylvanica_120313_comp60727_c0_seq10	10.9094	-5.41229	0.869789	-6.22253	4.89204e-10	1.75419e-08	sp|Q0WSN2|DAR2_ARATH	Protein DA1-related 2 OS=Arabidopsis thaliana GN=DAR2 PE=2 SV=1	K4C1X1_SOLLC	Uncharacterized protein OS=Solanum lycopersicum GN=Solyc05g052910.2 PE=4 SV=1
Fraxinus_pennsylvanica_120313_comp56617_c0_seq1	12.392	-4.93032	0.79264	-6.22012	4.96784e-10	1.77995e-08
Fraxinus_pennsylvanica_120313_comp43075_c0_seq1	17.6286	-4.92052	0.791451	-6.21708	5.06481e-10	1.81107e-08	sp|Q9SSQ8|HS26M_ARATH	26.5 kDa heat shock protein, mitochondrial OS=Arabidopsis thaliana GN=HSP26.5 PE=2 SV=1	B9RV59_RICCO	Small heat-shock protein, putative OS=Ricinus communis GN=RCOM_0899650 PE=3 SV=1
Fraxinus_pennsylvanica_120313_comp13591_c0_seq1	13.1449	-3.63421	0.584576	-6.21683	5.07303e-10	1.81328e-08
Fraxinus_pennsylvanica_120313_comp53670_c0_seq1	74.4342	-3.16798	0.509615	-6.21643	5.08607e-10	1.81721e-08
Fraxinus_pennsylvanica_120313_comp47343_c0_seq1	179.375	-2.06945	0.332954	-6.21543	5.11842e-10	1.82731e-08			V4TEN4_9ROSI	Uncharacterized protein OS=Citrus clementina GN=CICLE_v10033731mg PE=4 SV=1
Fraxinus_pennsylvanica_120313_comp55784_c0_seq4	992.125	-1.97139	0.317351	-6.21203	5.23049e-10	1.86658e-08	sp|Q05001|NCPR_CATRO	NADPH--cytochrome P450 reductase OS=Catharanthus roseus GN=CPR PE=2 SV=1	U5N352_SCODU	NADPH--cytochrome P450 reductase OS=Scoparia dulcis GN=CPR PE=2 SV=1
Fraxinus_pennsylvanica_120313_comp58387_c0_seq5	24.5492	-4.72665	0.761285	-6.20878	5.33986e-10	1.90333e-08			M1BHJ8_SOLTU	Uncharacterized protein OS=Solanum tuberosum GN=PGSC0003DMG400017602 PE=4 SV=1
Fraxinus_pennsylvanica_120313_comp62074_c0_seq1	215.66	-3.50529	0.564834	-6.20588	5.43931e-10	1.93647e-08	sp|O65399|E131_ARATH	Glucan endo-1,3-beta-glucosidase 1 OS=Arabidopsis thaliana GN=At1g11820 PE=1 SV=3	F6HST8_VITVI	Putative uncharacterized protein OS=Vitis vinifera GN=VIT_07s0129g00230 PE=3 SV=1
Fraxinus_pennsylvanica_120313_comp61701_c0_seq2	133.703	-2.12254	0.342102	-6.20442	5.48999e-10	1.95373e-08	sp|Q8LAL2|IAA26_ARATH	Auxin-responsive protein IAA26 OS=Arabidopsis thaliana GN=IAA26 PE=1 SV=2	M5XCH5_PRUPE	Auxin-responsive protein OS=Prunus persica GN=PRUPE_ppa007663mg PE=3 SV=1
Fraxinus_pennsylvanica_120313_comp53446_c0_seq1	330.473	-1.38372	0.223038	-6.20394	5.50669e-10	1.95811e-08			M1B8A5_SOLTU	Uncharacterized protein OS=Solanum tuberosum GN=PGSC0003DMG400015251 PE=4 SV=1
Fraxinus_pennsylvanica_120313_comp64728_c0_seq13	1047.41	-3.25744	0.525304	-6.20105	5.60884e-10	1.99048e-08	sp|O82013|HSP21_SOLPE	17.3 kDa class II heat shock protein OS=Solanum peruvianum PE=2 SV=1	F6H3Q9_VITVI	Putative uncharacterized protein OS=Vitis vinifera GN=VIT_04s0008g01580 PE=3 SV=1
Fraxinus_pennsylvanica_120313_comp65773_c0_seq9	57.3959	-3.34644	0.539775	-6.19969	5.6574e-10	2.00692e-08	sp|P42751|CCD11_ARATH	Cyclin-D1-1 OS=Arabidopsis thaliana GN=CYCD1-1 PE=1 SV=3	Q9SNV2_ANTMA	Cyclin D1 OS=Antirrhinum majus GN=cycD1 PE=2 SV=1
Fraxinus_pennsylvanica_120313_comp31511_c0_seq1	12.6761	-5.9522	0.960374	-6.1978	5.72589e-10	2.02961e-08
Fraxinus_pennsylvanica_120313_comp55150_c0_seq2	438.878	-2.32555	0.375226	-6.19773	5.72847e-10	2.02972e-08	sp|O65351|SUBL_ARATH		F6HXP0_VITVI	Putative uncharacterized protein OS=Vitis vinifera GN=VIT_09s0002g00450 PE=4 SV=1
Fraxinus_pennsylvanica_120313_comp39415_c0_seq1	21.845	-4.87137	0.786217	-6.19596	5.79299e-10	2.05095e-08	sp|P53393|SUT3_STYHA	Low affinity sulfate transporter 3 OS=Stylosanthes hamata GN=ST3 PE=2 SV=1	B9GUJ7_POPTR	Low affinity sulfate transporter 3 family protein OS=Populus trichocarpa GN=POPTR_0002s09300g PE=4 SV=1
Fraxinus_pennsylvanica_120313_comp58525_c0_seq1	106.534	-3.16878	0.511426	-6.19597	5.79261e-10	2.05095e-08	sp|P92934|AAP6_ARATH	Amino acid permease 6 OS=Arabidopsis thaliana GN=AAP6 PE=1 SV=1	K4BUE2_SOLLC	Uncharacterized protein OS=Solanum lycopersicum GN=Solyc04g077050.2 PE=4 SV=1
Fraxinus_pennsylvanica_120313_comp38694_c0_seq1	11.6238	-5.08973	0.821496	-6.19569	5.803e-10	2.05368e-08	sp|Q9C9Z7|Y3857_ARATH	BTB/POZ domain-containing protein At3g08570 OS=Arabidopsis thaliana GN=At3g08570 PE=2 SV=2	M5W864_PRUPE	Uncharacterized protein OS=Prunus persica GN=PRUPE_ppa003095mg PE=4 SV=1
Fraxinus_pennsylvanica_120313_comp64489_c0_seq1	374.391	-1.19492	0.192931	-6.19353	5.8833e-10	2.07963e-08			M1CUK9_SOLTU	Uncharacterized protein OS=Solanum tuberosum GN=PGSC0003DMG400029192 PE=4 SV=1
Fraxinus_pennsylvanica_120313_comp65073_c0_seq5	24.2121	-2.31723	0.374179	-6.19285	5.90877e-10	2.08781e-08	sp|Q9FLG2|MRS22_ARATH	Magnesium transporter MRS2-2 OS=Arabidopsis thaliana GN=MRS2-2 PE=2 SV=1	F6GXM3_VITVI	Putative uncharacterized protein OS=Vitis vinifera GN=VIT_07s0141g00590 PE=4 SV=1
Fraxinus_pennsylvanica_120313_comp56083_c0_seq3	52.0221	-2.96367	0.478593	-6.19246	5.92318e-10	2.09208e-08	sp|Q9SD53|Y3720_ARATH	UPF0481 protein At3g47200 OS=Arabidopsis thaliana GN=At3g47200 PE=2 SV=1	M1AEM2_SOLTU	Uncharacterized protein OS=Solanum tuberosum GN=PGSC0003DMG400008173 PE=4 SV=1
Fraxinus_pennsylvanica_120313_comp50904_c0_seq2	1946.97	-3.24243	0.523642	-6.19207	5.93794e-10	2.09646e-08
Fraxinus_pennsylvanica_120313_comp49265_c0_seq1	2226.21	-2.21404	0.357622	-6.191	5.97853e-10	2.10913e-08	sp|P27521|CA4_ARATH	Chlorophyll a-b binding protein 4, chloroplastic OS=Arabidopsis thaliana GN=LHCA4 PE=1 SV=1	A5AEI0_VITVI	Putative uncharacterized protein OS=Vitis vinifera GN=VIT_17s0000g06350 PE=4 SV=1
Fraxinus_pennsylvanica_120313_comp51569_c0_seq1	124.074	-2.85478	0.461452	-6.18652	6.15087e-10	2.16736e-08	sp|O64864|YLS3_ARATH	Protein YLS3 OS=Arabidopsis thaliana GN=YLS3 PE=2 SV=1	D7TNT3_VITVI	Putative uncharacterized protein OS=Vitis vinifera GN=VIT_13s0156g00090 PE=4 SV=1
Fraxinus_pennsylvanica_120313_comp56070_c0_seq1	12.4118	-6.01957	0.973006	-6.18657	6.14873e-10	2.16736e-08	sp|Q9C6W5|AB14G_ARATH	ABC transporter G family member 14 OS=Arabidopsis thaliana GN=ABCG14 PE=2 SV=1	D7TFB5_VITVI	Putative uncharacterized protein OS=Vitis vinifera GN=VIT_02s0087g00840 PE=3 SV=1
Fraxinus_pennsylvanica_120313_comp58540_c0_seq1	1136.6	-2.68074	0.433409	-6.18525	6.20037e-10	2.18309e-08	sp|Q9FMK7|BT1_ARATH	BTB/POZ and TAZ domain-containing protein 1 OS=Arabidopsis thaliana GN=BT1 PE=1 SV=1	V4TNK0_9ROSI	Uncharacterized protein OS=Citrus clementina GN=CICLE_v10020762mg PE=4 SV=1
Fraxinus_pennsylvanica_120313_comp65227_c0_seq1	201.685	-1.5354	0.248795	-6.17136	6.77043e-10	2.37818e-08	sp|Q6DJN2|TRF6B_XENLA	TNF receptor-associated factor 6-B OS=Xenopus laevis GN=traf6-b PE=2 SV=1	K4CSM2_SOLLC	Uncharacterized protein OS=Solanum lycopersicum GN=Solyc09g031650.2 PE=4 SV=1
Fraxinus_pennsylvanica_120313_comp46116_c0_seq1	13.852	-3.74908	0.607523	-6.17109	6.78202e-10	2.38132e-08	sp|Q7PC84|AB39G_ARATH	ABC transporter G family member 39 OS=Arabidopsis thaliana GN=ABCG39 PE=3 SV=1	K4D4Z0_SOLLC	Uncharacterized protein OS=Solanum lycopersicum GN=Solyc11g007290.1 PE=4 SV=1
Fraxinus_pennsylvanica_120313_comp49668_c0_seq2	12.2438	-5.00639	0.812143	-6.16443	7.07396e-10	2.47896e-08	sp|F4JP36|HAP2_ARATH	Protein HAPLESS 2 OS=Arabidopsis thaliana GN=HAP2 PE=2 SV=1	F6HUF4_VITVI	Putative uncharacterized protein OS=Vitis vinifera GN=VIT_02s0025g04090 PE=4 SV=1
Fraxinus_pennsylvanica_120313_comp65773_c0_seq2	29.425	-3.07688	0.499302	-6.16236	7.16698e-10	2.50763e-08	sp|P42751|CCD11_ARATH	Cyclin-D1-1 OS=Arabidopsis thaliana GN=CYCD1-1 PE=1 SV=3	Q9SNV2_ANTMA	Cyclin D1 OS=Antirrhinum majus GN=cycD1 PE=2 SV=1
Fraxinus_pennsylvanica_120313_comp58858_c0_seq10	52.1065	-2.16073	0.350684	-6.16146	7.20772e-10	2.51991e-08	sp|Q9FY69|BH143_ARATH	Transcription factor bHLH143 OS=Arabidopsis thaliana GN=BHLH143 PE=2 SV=1	M5W2X1_PRUPE	Uncharacterized protein OS=Prunus persica GN=PRUPE_ppa007031mg PE=4 SV=1
Fraxinus_pennsylvanica_120313_comp59648_c0_seq1	48.2642	-3.08506	0.501013	-6.15763	7.38399e-10	2.57952e-08			F6I4I7_VITVI	Putative uncharacterized protein OS=Vitis vinifera GN=VIT_14s0060g00240 PE=4 SV=1
Fraxinus_pennsylvanica_120313_comp65538_c0_seq1	153.542	-3.37761	0.548901	-6.1534	7.58374e-10	2.6462e-08
Fraxinus_pennsylvanica_120313_comp58953_c0_seq1	549.889	-1.38428	0.225024	-6.1517	7.66556e-10	2.67371e-08	sp|Q8LEV3|Y2060_ARATH	BTB/POZ domain-containing protein At2g30600 OS=Arabidopsis thaliana GN=At2g30600/At2g30610 PE=2 SV=1	F6I6T0_VITVI	Putative uncharacterized protein OS=Vitis vinifera GN=VIT_18s0122g01340 PE=4 SV=1
Fraxinus_pennsylvanica_120313_comp60727_c0_seq7	10.6411	-4.44258	0.722382	-6.14991	7.75293e-10	2.70103e-08	sp|Q0WSN2|DAR2_ARATH	Protein DA1-related 2 OS=Arabidopsis thaliana GN=DAR2 PE=2 SV=1	K4C1X1_SOLLC	Uncharacterized protein OS=Solanum lycopersicum GN=Solyc05g052910.2 PE=4 SV=1
Fraxinus_pennsylvanica_120313_comp37903_c0_seq1	701.307	-1.87006	0.304207	-6.14731	7.88079e-10	2.74023e-08	sp|Q8LGD1|SP1L5_ARATH	Protein SPIRAL1-like 5 OS=Arabidopsis thaliana GN=SP1L5 PE=2 SV=1	V4VJ88_9ROSI	Uncharacterized protein OS=Citrus clementina GN=CICLE_v10023365mg PE=4 SV=1
Fraxinus_pennsylvanica_120313_comp48921_c0_seq6	16.0126	-3.36119	0.546845	-6.14652	7.92004e-10	2.75281e-08	sp|Q8S9H7|DIV_ANTMA	Transcription factor DIVARICATA OS=Antirrhinum majus GN=DIVARICATA PE=2 SV=1	A5BKF3_VITVI	Putative uncharacterized protein OS=Vitis vinifera GN=VIT_06s0004g06100 PE=4 SV=1
Fraxinus_pennsylvanica_120313_comp12398_c0_seq1	24.8642	-5.46546	0.889373	-6.1453	7.98149e-10	2.77202e-08			E3UN01_NICTO	X intrinsic protein OS=Nicotiana tomentosiformis GN=XIP1-1-beta PE=2 SV=1
Fraxinus_pennsylvanica_120313_comp65057_c0_seq3	1464.66	-2.10369	0.342335	-6.14512	7.99006e-10	2.77392e-08	sp|Q6DW74|DGDG1_LOTJA	Digalactosyldiacylglycerol synthase 1, chloroplastic OS=Lotus japonicus GN=DGD1 PE=2 SV=1	F6H6T0_VITVI	Putative uncharacterized protein OS=Vitis vinifera GN=VIT_08s0105g00260 PE=4 SV=1
Fraxinus_pennsylvanica_120313_comp53465_c0_seq2	11.2996	-5.92038	0.964055	-6.14112	8.19413e-10	2.84146e-08	sp|Q67ZF6|ACFR3_ARATH	Probable transmembrane ascorbate ferrireductase 3 OS=Arabidopsis thaliana GN=CYB561C PE=2 SV=1	K4AS82_SOLLC	Uncharacterized protein OS=Solanum lycopersicum GN=Solyc01g005150.2 PE=4 SV=1
Fraxinus_pennsylvanica_120313_comp56771_c0_seq1	66.6369	-2.04114	0.332407	-6.14047	8.22778e-10	2.85092e-08	sp|Q5F478|ANR44_CHICK	Serine/threonine-protein phosphatase 6 regulatory ankyrin repeat subunit B OS=Gallus gallus GN=ANKRD44 PE=2 SV=1	M1BGW4_SOLTU	Uncharacterized protein OS=Solanum tuberosum GN=PGSC0003DMG400017437 PE=4 SV=1
Fraxinus_pennsylvanica_120313_comp21650_c0_seq1	11.6215	-5.40096	0.879639	-6.13998	8.2533e-10	2.85865e-08	sp|Q9LUE3|SWT10_ARATH	Bidirectional sugar transporter SWEET10 OS=Arabidopsis thaliana GN=SWEET10 PE=2 SV=1	K4C8Y2_SOLLC	Sugar transporter SWEET OS=Solanum lycopersicum GN=Solyc06g072620.2 PE=3 SV=1
Fraxinus_pennsylvanica_120313_comp57392_c0_seq1	12.028	-5.07139	0.826	-6.13969	8.26828e-10	2.86273e-08	sp|Q9SU79|PAO5_ARATH	Probable polyamine oxidase 5 OS=Arabidopsis thaliana GN=PAO5 PE=2 SV=1	F6HGW1_VITVI	Putative uncharacterized protein OS=Vitis vinifera GN=VIT_11s0016g02180 PE=4 SV=1
Fraxinus_pennsylvanica_120313_comp22662_c0_seq1	10.7514	-5.92228	0.964825	-6.13819	8.34675e-10	2.88767e-08	sp|O65399|E131_ARATH	Glucan endo-1,3-beta-glucosidase 1 OS=Arabidopsis thaliana GN=At1g11820 PE=1 SV=3	K4B896_SOLLC	Uncharacterized protein OS=Solanum lycopersicum GN=Solyc02g071200.2 PE=4 SV=1
Fraxinus_pennsylvanica_120313_comp37158_c0_seq1	13.9215	-5.42136	0.88354	-6.13595	8.46513e-10	2.92636e-08
Fraxinus_pennsylvanica_120313_comp49622_c0_seq2	81.6727	-3.76154	0.61306	-6.13568	8.47983e-10	2.93031e-08	sp|O23210|SCL15_ARATH	Scarecrow-like protein 15 OS=Arabidopsis thaliana GN=SCL15 PE=2 SV=3	A9XLF5_PETIN	Uncharacterized protein OS=Petunia integrifolia subsp. inflata GN=14.PETUNIA.9 PE=4 SV=1
Fraxinus_pennsylvanica_120313_comp64438_c0_seq4	91.5295	-2.46439	0.40172	-6.1346	8.53753e-10	2.94683e-08			T2DQ18_PHAVU	Uncharacterized protein OS=Phaseolus vulgaris PE=2 SV=1
Fraxinus_pennsylvanica_120313_comp36527_c0_seq1	30.1244	-4.09745	0.667984	-6.13405	8.56669e-10	2.95576e-08	sp|Q9C9U8|CML26_ARATH	Probable calcium-binding protein CML26 OS=Arabidopsis thaliana GN=CML26 PE=1 SV=1	A5AWP9_VITVI	Putative uncharacterized protein OS=Vitis vinifera GN=VIT_18s0001g10670 PE=4 SV=1
Fraxinus_pennsylvanica_120313_comp58734_c0_seq7	54.7372	-2.31288	0.377072	-6.1338	8.58046e-10	2.95937e-08			M1D279_SOLTU	Uncharacterized protein OS=Solanum tuberosum GN=PGSC0003DMG400031021 PE=4 SV=1
Fraxinus_pennsylvanica_120313_comp61194_c0_seq8	1134.19	-3.56505	0.581231	-6.13361	8.59067e-10	2.96175e-08	sp|P02519|HSP11_SOYBN	17.3 kDa class I heat shock protein OS=Glycine max GN=HSP17.3-B PE=3 SV=1	E1UIZ9_OLEEU	Putative small heat shock protein OS=Olea europaea GN=hsp18.3 PE=2 SV=1
Fraxinus_pennsylvanica_120313_comp61121_c0_seq4	137.053	-1.96914	0.321061	-6.13325	8.61028e-10	2.96622e-08			M1BTZ1_SOLTU	Uncharacterized protein OS=Solanum tuberosum GN=PGSC0003DMG400020489 PE=4 SV=1
Fraxinus_pennsylvanica_120313_comp65394_c0_seq3	402.661	-2.00486	0.326883	-6.13326	8.6097e-10	2.96622e-08	sp|Q6R2J8|SRF8_ARATH	Protein STRUBBELIG-RECEPTOR FAMILY 8 OS=Arabidopsis thaliana GN=SRF8 PE=2 SV=1	K4B9X7_SOLLC	Uncharacterized protein OS=Solanum lycopersicum GN=Solyc02g081070.2 PE=4 SV=1
Fraxinus_pennsylvanica_120313_comp61078_c0_seq4	130.146	-1.95144	0.318228	-6.13219	8.66779e-10	2.98301e-08	sp|Q4KMJ1|CHAC2_DANRE	Putative glutathione-specific gamma-glutamylcyclotransferase 2 OS=Danio rerio GN=chac2 PE=2 SV=1	B9SPS7_RICCO	Cation transport protein chaC, putative OS=Ricinus communis GN=RCOM_0205370 PE=4 SV=1
Fraxinus_pennsylvanica_120313_comp54944_c0_seq1	11.5755	-5.38508	0.878462	-6.13012	8.78121e-10	3.01697e-08	sp|Q0V865|FAFL_ARATH	Protein FAF-like, chloroplastic OS=Arabidopsis thaliana GN=At5g22090 PE=2 SV=1	M1A5G4_SOLTU	Uncharacterized protein OS=Solanum tuberosum GN=PGSC0003DMG400005904 PE=4 SV=1
Fraxinus_pennsylvanica_120313_comp45657_c0_seq2	547.996	-3.55234	0.579914	-6.12563	9.03266e-10	3.09742e-08	sp|P43389|MT3_ACTDE	Metallothionein-like protein type 3 OS=Actinidia deliciosa GN=pKIWI503 PE=2 SV=1	G7LCX2_MEDTR	Metallothionein-like protein type 3 OS=Medicago truncatula GN=MTR_8g060850 PE=2 SV=1
Fraxinus_pennsylvanica_120313_comp55092_c0_seq3	10.2236	-5.35732	0.874571	-6.12565	9.03113e-10	3.09742e-08	sp|Q8VZI2|Y4370_ARATH	DUF21 domain-containing protein At4g33700 OS=Arabidopsis thaliana GN=CBSDUF6 PE=1 SV=1	V4SFZ3_9ROSI	Uncharacterized protein OS=Citrus clementina GN=CICLE_v10028492mg PE=4 SV=1
Fraxinus_pennsylvanica_120313_comp57777_c0_seq1	437.095	-2.63527	0.430296	-6.12432	9.10742e-10	3.12066e-08	sp|P36182|HSP82_TOBAC	Heat shock protein 82 (Fragment) OS=Nicotiana tabacum GN=HSP82 PE=1 SV=1	B9RIT0_RICCO	Heat shock protein, putative OS=Ricinus communis GN=RCOM_1582180 PE=3 SV=1
Fraxinus_pennsylvanica_120313_comp33187_c0_seq1	21.4183	-4.28086	0.699009	-6.12419	9.11466e-10	3.12122e-08	sp|Q07512|FLS_PETHY	Flavonol synthase/flavanone 3-hydroxylase OS=Petunia hybrida GN=FL PE=2 SV=1	Q2XP01_ANTMA	Flavonol synthase OS=Antirrhinum majus PE=2 SV=1
Fraxinus_pennsylvanica_120313_comp25431_c0_seq1	11.56	-5.41208	0.883854	-6.12327	9.16716e-10	3.13752e-08	sp|Q8GU20|SG1_RAUSE	Strictosidine-O-beta-D-glucosidase OS=Rauvolfia serpentina GN=SGR1 PE=1 SV=1	Q8GVD0_OLEEU	Beta-glucosidase OS=Olea europaea subsp. europaea GN=bglc PE=2 SV=1
Fraxinus_pennsylvanica_120313_comp64909_c0_seq6	69.4945	-1.67592	0.273763	-6.1218	9.25223e-10	3.16543e-08	sp|Q9SIS3|MA656_ARATH	65-kDa microtubule-associated protein 6 OS=Arabidopsis thaliana GN=MAP65-6 PE=1 SV=1	M5XP11_PRUPE	Uncharacterized protein OS=Prunus persica GN=PRUPE_ppa003128mg PE=4 SV=1
Fraxinus_pennsylvanica_120313_comp63948_c0_seq2	237.034	-1.53216	0.250384	-6.11925	9.40149e-10	3.21158e-08	sp|P0CE10|Y4102_ARATH	Putative uncharacterized protein At4g01020, chloroplastic OS=Arabidopsis thaliana GN=At4g01020 PE=3 SV=1	K4BPS5_SOLLC	Uncharacterized protein OS=Solanum lycopersicum GN=Solyc04g014210.2 PE=4 SV=1
Fraxinus_pennsylvanica_120313_comp37920_c0_seq1	62.8137	-4.08644	0.667872	-6.1186	9.44023e-10	3.22261e-08	sp|O22264|MYB12_ARATH	Transcription factor MYB12 OS=Arabidopsis thaliana GN=MYB12 PE=2 SV=1	C8YZ64_VITVI	R2R3 MYB transcription factor OS=Vitis vinifera GN=mybF1 PE=2 SV=1
Fraxinus_pennsylvanica_120313_comp57867_c0_seq2	82.6661	-3.17166	0.518489	-6.11712	9.52824e-10	3.24868e-08	sp|Q9FJV5|KAN4_ARATH	Probable transcription factor KAN4 OS=Arabidopsis thaliana GN=KAN4 PE=1 SV=1	F6H1F3_VITVI	Putative uncharacterized protein OS=Vitis vinifera GN=VIT_18s0001g11390 PE=4 SV=1
Fraxinus_pennsylvanica_120313_comp49977_c0_seq6	39.8895	-5.01982	0.820683	-6.11664	9.55719e-10	3.25607e-08			K4CM21_SOLLC	Uncharacterized protein OS=Solanum lycopersicum GN=Solyc08g067970.2 PE=4 SV=1
Fraxinus_pennsylvanica_120313_comp60705_c0_seq27	98.6074	-2.03092	0.332277	-6.11214	9.83019e-10	3.34398e-08	sp|O49606|ADF9_ARATH	Actin-depolymerizing factor 9 OS=Arabidopsis thaliana GN=ADF9 PE=2 SV=2	V4S650_9ROSI	Uncharacterized protein OS=Citrus clementina GN=CICLE_v10029455mg PE=4 SV=1
Fraxinus_pennsylvanica_120313_comp60727_c0_seq1	14.6569	-4.40575	0.720843	-6.11194	9.84276e-10	3.34571e-08	sp|Q0WSN2|DAR2_ARATH	Protein DA1-related 2 OS=Arabidopsis thaliana GN=DAR2 PE=2 SV=1	V4TBC3_9ROSI	Uncharacterized protein OS=Citrus clementina GN=CICLE_v10031291mg PE=4 SV=1
Fraxinus_pennsylvanica_120313_comp63086_c0_seq1	199.06	-1.59741	0.261459	-6.10958	9.98909e-10	3.3903e-08			F6H8Q4_VITVI	Putative uncharacterized protein OS=Vitis vinifera GN=VIT_05s0049g01170 PE=4 SV=1
Fraxinus_pennsylvanica_120313_comp65885_c1_seq5	535.514	-2.52475	0.41344	-6.10668	1.01726e-09	3.44997e-08	sp|P93025|PHOT2_ARATH	Phototropin-2 OS=Arabidopsis thaliana GN=PHOT2 PE=1 SV=2	F6I0N8_VITVI	Putative uncharacterized protein OS=Vitis vinifera GN=VIT_03s0038g04210 PE=4 SV=1
Fraxinus_pennsylvanica_120313_comp44575_c0_seq1	74.5624	-2.94097	0.481728	-6.10504	1.02775e-09	3.48422e-08	sp|Q9SZU7|KAI2_ARATH	Probable esterase KAI2 OS=Arabidopsis thaliana GN=KAI2 PE=1 SV=1	M1AZV3_SOLTU	Uncharacterized protein OS=Solanum tuberosum GN=PGSC0003DMG400013018 PE=4 SV=1
Fraxinus_pennsylvanica_120313_comp60183_c1_seq2	65.8925	-4.12504	0.675695	-6.10488	1.02876e-09	3.48633e-08
Fraxinus_pennsylvanica_120313_comp66186_c0_seq3	198.212	-1.54485	0.253206	-6.10115	1.0531e-09	3.56074e-08	sp|Q7XBQ9|RGA2_SOLBU	Disease resistance protein RGA2 OS=Solanum bulbocastanum GN=RGA2 PE=1 SV=1	M1AZF6_SOLTU	Uncharacterized protein OS=Solanum tuberosum GN=PGSC0003DMG400012918 PE=4 SV=1
Fraxinus_pennsylvanica_120313_comp63200_c0_seq3	40.0526	-3.27745	0.537225	-6.10071	1.05595e-09	3.56767e-08	sp|O82089|CCH_ARATH	Copper transport protein CCH OS=Arabidopsis thaliana GN=CCH PE=1 SV=1	M1CB12_SOLTU	Uncharacterized protein OS=Solanum tuberosum GN=PGSC0003DMG400024753 PE=4 SV=1
Fraxinus_pennsylvanica_120313_comp46133_c0_seq1	55.0421	-1.82903	0.299927	-6.09827	1.07221e-09	3.61578e-08			J7FUY6_OLEEU	GDP-fucose protein-O-fucosyltransferase 2 (Fragment) OS=Olea europaea PE=2 SV=1
Fraxinus_pennsylvanica_120313_comp53656_c0_seq4	29.5622	-4.45938	0.731588	-6.09548	1.0911e-09	3.67807e-08			A5ATE4_VITVI	Putative uncharacterized protein OS=Vitis vinifera GN=VITISV_024907 PE=4 SV=1
Fraxinus_pennsylvanica_120313_comp63285_c0_seq1	300.256	-3.84818	0.631956	-6.08932	1.13391e-09	3.81521e-08	sp|Q9ZP19|PPO1_IPOBA	Polyphenol oxidase I, chloroplastic OS=Ipomoea batatas GN=co-1 PE=1 SV=1	I2AWN0_SESIN	Polyphenol oxidase OS=Sesamum indicum GN=PPO PE=2 SV=1
Fraxinus_pennsylvanica_120313_comp64571_c1_seq3	192.457	-1.83998	0.302282	-6.08695	1.15084e-09	3.87073e-08	sp|O23310|NFYB3_ARATH	Nuclear transcription factor Y subunit B-3 OS=Arabidopsis thaliana GN=NFYB3 PE=2 SV=1	A5B7N5_VITVI	Putative uncharacterized protein OS=Vitis vinifera GN=VITISV_012918 PE=4 SV=1
Fraxinus_pennsylvanica_120313_comp59747_c0_seq6	387.276	-1.79477	0.295096	-6.08199	1.18703e-09	3.98793e-08	sp|Q8VQ99|SRAP_STAAU	Serine-rich adhesin for platelets OS=Staphylococcus aureus GN=sraP PE=3 SV=1	F6H8R3_VITVI	Putative uncharacterized protein OS=Vitis vinifera GN=VIT_05s0049g01280 PE=4 SV=1
Fraxinus_pennsylvanica_120313_comp61843_c0_seq3	80.2939	-1.92456	0.316452	-6.0817	1.18914e-09	3.99354e-08			B9S4L8_RICCO	Putative uncharacterized protein OS=Ricinus communis GN=RCOM_0993480 PE=4 SV=1
Fraxinus_pennsylvanica_120313_comp62757_c0_seq17	147.807	-1.31184	0.215773	-6.0797	1.20406e-09	4.0406e-08	sp|Q9XIG1|U80B1_ARATH	Sterol 3-beta-glucosyltransferase UGT80B1 OS=Arabidopsis thaliana GN=UGT80B1 PE=2 SV=1	Q2I015_9SOLA	Sterol glucosyltransferase OS=Withania somnifera GN=SgtL1 PE=2 SV=1
Fraxinus_pennsylvanica_120313_comp48272_c0_seq2	39.6695	-4.37319	0.719684	-6.07654	1.22804e-09	4.11334e-08	sp|Q94F58|NAC89_ARATH	NAC domain-containing protein 89 OS=Arabidopsis thaliana GN=NAC089 PE=1 SV=1	M1A5E5_SOLTU	Uncharacterized protein OS=Solanum tuberosum GN=PGSC0003DMG400005892 PE=4 SV=1
Fraxinus_pennsylvanica_120313_comp56594_c0_seq2	31.9373	-3.59921	0.592743	-6.07213	1.26224e-09	4.21844e-08			A5AV39_VITVI	Putative uncharacterized protein OS=Vitis vinifera GN=VITISV_013427 PE=4 SV=1
Fraxinus_pennsylvanica_120313_comp38706_c0_seq1	11.4212	-3.86573	0.636644	-6.07203	1.263e-09	4.2194e-08	sp|Q9ZWA6|MGP_ARATH		K4CFQ2_SOLLC	Uncharacterized protein OS=Solanum lycopersicum GN=Solyc07g053570.2 PE=4 SV=1
Fraxinus_pennsylvanica_120313_comp48075_c0_seq1	10.908	-4.97442	0.819682	-6.06871	1.28939e-09	4.30435e-08	sp|Q8GXT3|BH123_ARATH	Transcription factor bHLH123 OS=Arabidopsis thaliana GN=BHLH123 PE=2 SV=1	D7SSM5_VITVI	Putative uncharacterized protein OS=Vitis vinifera GN=VIT_00s0274g00070 PE=4 SV=1
Fraxinus_pennsylvanica_120313_comp36870_c0_seq2	27.394	-4.86157	0.801516	-6.06547	1.31567e-09	4.38717e-08	sp|P51823|ARF2_ORYSJ	ADP-ribosylation factor 2 OS=Oryza sativa subsp. japonica GN=ARF PE=2 SV=2	Q677G1_HYAOR	ADP-ribosylation factor OS=Hyacinthus orientalis GN=ARF PE=2 SV=1
Fraxinus_pennsylvanica_120313_comp52061_c0_seq1	11.4454	-5.93557	0.978704	-6.06472	1.32184e-09	4.40611e-08	sp|Q9LYD3|DREB3_ARATH	Dehydration-responsive element-binding protein 3 OS=Arabidopsis thaliana GN=DREB3 PE=2 SV=1	F6H3D6_VITVI	Putative uncharacterized protein OS=Vitis vinifera GN=VIT_04s0008g03400 PE=4 SV=1
Fraxinus_pennsylvanica_120313_comp45272_c0_seq1	47.7795	-2.88031	0.475343	-6.05943	1.36609e-09	4.54174e-08	sp|Q4V8F4|RABEK_RAT	Rab9 effector protein with kelch motifs OS=Rattus norvegicus GN=Rabepk PE=2 SV=1	M0ZSJ1_SOLTU	Uncharacterized protein OS=Solanum tuberosum GN=PGSC0003DMG400002763 PE=4 SV=1
Fraxinus_pennsylvanica_120313_comp65073_c0_seq4	25.1354	-2.32434	0.383644	-6.05858	1.37328e-09	4.56395e-08	sp|Q9FLG2|MRS22_ARATH	Magnesium transporter MRS2-2 OS=Arabidopsis thaliana GN=MRS2-2 PE=2 SV=1	B9S4T3_RICCO	RNA splicing protein mrs2, mitochondrial, putative OS=Ricinus communis GN=RCOM_0992230 PE=4 SV=1
Fraxinus_pennsylvanica_120313_comp45922_c0_seq1	18.4237	-4.28215	0.707113	-6.05581	1.3971e-09	4.63969e-08	sp|Q9LU41|ACA9_ARATH	Calcium-transporting ATPase 9, plasma membrane-type OS=Arabidopsis thaliana GN=ACA9 PE=2 SV=2	S8DUT9_9LAMI	Uncharacterized protein (Fragment) OS=Genlisea aurea GN=M569_07863 PE=4 SV=1
Fraxinus_pennsylvanica_120313_comp56526_c0_seq1	14.8059	-3.51555	0.58063	-6.05471	1.40671e-09	4.66986e-08	sp|Q9C8D4|AAE11_ARATH	Butyrate--CoA ligase AAE11, peroxisomal OS=Arabidopsis thaliana GN=AAE11 PE=1 SV=1	F6HFX8_VITVI	Putative uncharacterized protein OS=Vitis vinifera GN=VIT_04s0079g00790 PE=4 SV=1
Fraxinus_pennsylvanica_120313_comp57171_c0_seq2	10.8479	-4.97903	0.822623	-6.05262	1.4251e-09	4.72742e-08	sp|Q8VYT3|Y4052_ARATH	Probable LRR receptor-like serine/threonine-protein kinase At4g30520 OS=Arabidopsis thaliana GN=At4g30520 PE=2 SV=1	M1AS12_SOLTU	Uncharacterized protein OS=Solanum tuberosum GN=PGSC0003DMG400011160 PE=3 SV=1
Fraxinus_pennsylvanica_120313_comp54533_c0_seq6	31.9764	-4.63806	0.766427	-6.05153	1.43479e-09	4.75779e-08	sp|Q8RY65|NIK2_ARATH	Protein NSP-INTERACTING KINASE 2 OS=Arabidopsis thaliana GN=NIK2 PE=1 SV=1	K4BNJ7_SOLLC	Uncharacterized protein OS=Solanum lycopersicum GN=Solyc04g005910.2 PE=3 SV=1
Fraxinus_pennsylvanica_120313_comp55073_c0_seq1	70.8151	-2.97574	0.491782	-6.05093	1.44011e-09	4.77189e-08	sp|Q43116|PDI_RICCO	Protein disulfide-isomerase OS=Ricinus communis PE=2 SV=1	M1BHF1_SOLTU	Uncharacterized protein OS=Solanum tuberosum GN=PGSC0003DMG400017569 PE=3 SV=1
Fraxinus_pennsylvanica_120313_comp45547_c0_seq2	13.3318	-4.74247	0.783838	-6.05032	1.44561e-09	4.78656e-08	sp|Q8GXT3|BH123_ARATH	Transcription factor bHLH123 OS=Arabidopsis thaliana GN=BHLH123 PE=2 SV=1	M5WXZ0_PRUPE	Uncharacterized protein OS=Prunus persica GN=PRUPE_ppa023041mg PE=4 SV=1
Fraxinus_pennsylvanica_120313_comp59976_c0_seq1	1225.21	-0.858095	0.141911	-6.04673	1.47812e-09	4.88517e-08	sp|Q8LB72|PHR2_ARATH	Blue-light photoreceptor PHR2 OS=Arabidopsis thaliana GN=PHR2 PE=2 SV=2	M1D4N3_SOLTU	Uncharacterized protein OS=Solanum tuberosum GN=PGSC0003DMG400031812 PE=4 SV=1
Fraxinus_pennsylvanica_120313_comp55686_c0_seq1	82.0573	-4.09759	0.677892	-6.04461	1.49775e-09	4.94639e-08			M1C7P7_SOLTU	Uncharacterized protein OS=Solanum tuberosum GN=PGSC0003DMG400023960 PE=4 SV=1
Fraxinus_pennsylvanica_120313_comp62425_c0_seq3	12.3178	-5.23268	0.866063	-6.04192	1.52291e-09	5.02576e-08	sp|Q7XJE6|MCA1_ARATH	Metacaspase-1 OS=Arabidopsis thaliana GN=AMC1 PE=1 SV=1	M1AXU4_SOLTU	Uncharacterized protein OS=Solanum tuberosum GN=PGSC0003DMG400012553 PE=4 SV=1
Fraxinus_pennsylvanica_120313_comp63116_c0_seq1	106.168	-2.3525	0.389392	-6.04145	1.52731e-09	5.03845e-08	sp|O80837|REMO_ARATH	Remorin OS=Arabidopsis thaliana GN=DBP PE=1 SV=1	M1ADX0_SOLTU	Uncharacterized protein OS=Solanum tuberosum GN=PGSC0003DMG402008010 PE=4 SV=1
Fraxinus_pennsylvanica_120313_comp60407_c0_seq6	441.655	-1.70945	0.283332	-6.03336	1.60586e-09	5.28977e-08			M1BC92_SOLTU	Uncharacterized protein OS=Solanum tuberosum GN=PGSC0003DMG400016273 PE=4 SV=1
Fraxinus_pennsylvanica_120313_comp55663_c0_seq1	35.2298	-2.79412	0.463135	-6.03306	1.6088e-09	5.29555e-08	sp|Q9SS80|U503A_ARATH	UPF0503 protein At3g09070, chloroplastic OS=Arabidopsis thaliana GN=At3g09070 PE=1 SV=1	M1BTD5_SOLTU	Uncharacterized protein OS=Solanum tuberosum GN=PGSC0003DMG400020347 PE=4 SV=1
Fraxinus_pennsylvanica_120313_comp94095_c0_seq1	27.8575	-2.69373	0.446492	-6.0331	1.60839e-09	5.29555e-08	sp|Q9C518|TCP8_ARATH	Transcription factor TCP8 OS=Arabidopsis thaliana GN=TCP8 PE=1 SV=1	G3BGV1_SOLLC	TCP transcription factor 11 OS=Solanum lycopersicum GN=TCP11 PE=2 SV=1
Fraxinus_pennsylvanica_120313_comp25993_c0_seq1	12.8688	-3.86872	0.641523	-6.03052	1.63434e-09	5.37762e-08			B9RTB6_RICCO	Putative uncharacterized protein OS=Ricinus communis GN=RCOM_0683010 PE=4 SV=1
Fraxinus_pennsylvanica_120313_comp42990_c0_seq1	13.107	-5.79288	0.961601	-6.0242	1.69948e-09	5.57761e-08
Fraxinus_pennsylvanica_120313_comp59247_c0_seq5	9.80517	-5.2702	0.875238	-6.02145	1.72858e-09	5.66274e-08			R4L315_ANTMA	DIV and RAD interacting factor 2 OS=Antirrhinum majus GN=DRIF2 PE=2 SV=1
Fraxinus_pennsylvanica_120313_comp56707_c0_seq1	47.3846	-1.80425	0.29983	-6.0176	1.77019e-09	5.79481e-08	sp|Q9SEZ1|HB29_ARATH		F6GWV8_VITVI	Putative uncharacterized protein OS=Vitis vinifera GN=VIT_04s0023g01880 PE=4 SV=1
Fraxinus_pennsylvanica_120313_comp49198_c0_seq2	45.0851	-1.70907	0.28412	-6.01532	1.79529e-09	5.87483e-08
Fraxinus_pennsylvanica_120313_comp82213_c0_seq1	11.9316	-4.58868	0.763029	-6.01377	1.81257e-09	5.92485e-08			B9HSN2_POPTR	Uncharacterized protein OS=Populus trichocarpa GN=POPTR_0010s19560g PE=4 SV=2
Fraxinus_pennsylvanica_120313_comp55122_c0_seq1	38.6967	-2.60922	0.433887	-6.01358	1.8147e-09	5.92965e-08			M5WHL9_PRUPE	Uncharacterized protein OS=Prunus persica GN=PRUPE_ppa011191mg PE=4 SV=1
Fraxinus_pennsylvanica_120313_comp47195_c0_seq1	310.7	-1.70022	0.282892	-6.01013	1.85378e-09	6.05292e-08	sp|Q8L706|SYT5_ARATH	Synaptotagmin-5 OS=Arabidopsis thaliana GN=SYT5 PE=2 SV=1	K4DC67_SOLLC	Uncharacterized protein OS=Solanum lycopersicum GN=Solyc12g009790.1 PE=4 SV=1
Fraxinus_pennsylvanica_120313_comp65888_c0_seq10	141.257	-2.0348	0.338665	-6.0083	1.87473e-09	6.11687e-08	sp|Q9XIN0|LHW_ARATH	Transcription factor LHW OS=Arabidopsis thaliana GN=LHW PE=1 SV=1	M1A5E8_SOLTU	Uncharacterized protein OS=Solanum tuberosum GN=PGSC0003DMG400005894 PE=4 SV=1
Fraxinus_pennsylvanica_120313_comp54533_c0_seq3	180.298	-3.11081	0.517805	-6.00769	1.88185e-09	6.13563e-08	sp|Q8RY65|NIK2_ARATH	Protein NSP-INTERACTING KINASE 2 OS=Arabidopsis thaliana GN=NIK2 PE=1 SV=1	D7TAB0_VITVI	Putative uncharacterized protein OS=Vitis vinifera GN=VIT_01s0010g01000 PE=3 SV=1
Fraxinus_pennsylvanica_120313_comp65528_c0_seq7	195.942	-2.20143	0.366689	-6.00355	1.93051e-09	6.2851e-08			F6H501_VITVI	Putative uncharacterized protein OS=Vitis vinifera GN=VIT_12s0028g02110 PE=4 SV=1
Fraxinus_pennsylvanica_120313_comp52697_c0_seq3	15.9084	-5.74384	0.95681	-6.00312	1.93561e-09	6.29908e-08	sp|P51823|ARF2_ORYSJ	ADP-ribosylation factor 2 OS=Oryza sativa subsp. japonica GN=ARF PE=2 SV=2	B9H6K0_POPTR	ADP-ribosylation factor family protein OS=Populus trichocarpa GN=POPTR_0005s18570g PE=3 SV=1
Fraxinus_pennsylvanica_120313_comp59053_c0_seq16	19.4424	-4.22553	0.703895	-6.00307	1.93621e-09	6.29908e-08	sp|Q9SAK5|APL_ARATH	Myb family transcription factor APL OS=Arabidopsis thaliana GN=APL PE=2 SV=2	M1AFH5_SOLTU	Uncharacterized protein OS=Solanum tuberosum GN=PGSC0003DMG400008401 PE=4 SV=1
Fraxinus_pennsylvanica_120313_comp55165_c0_seq1	152.674	-1.50487	0.250687	-6.00301	1.93692e-09	6.29911e-08	sp|Q6ID70|Y3377_ARATH	Uncharacterized protein At3g03773 OS=Arabidopsis thaliana GN=At3g03773 PE=1 SV=1	U5FU66_POPTR	Uncharacterized protein OS=Populus trichocarpa GN=POPTR_0013s05920g PE=4 SV=1
Fraxinus_pennsylvanica_120313_comp49433_c0_seq1	47.5785	-2.12199	0.353761	-5.99836	1.99317e-09	6.47264e-08			B9MTW2_POPTR	Senescence-associated family protein OS=Populus trichocarpa GN=POPTR_0003s03400g PE=4 SV=1
Fraxinus_pennsylvanica_120313_comp53200_c0_seq1	42.9048	-3.86079	0.643791	-5.99696	2.01041e-09	6.52625e-08	sp|Q9MB14|PPO2_IPOBA	Polyphenol oxidase II, chloroplastic OS=Ipomoea batatas GN=co-2 PE=2 SV=2	I2AWN0_SESIN	Polyphenol oxidase OS=Sesamum indicum GN=PPO PE=2 SV=1
Fraxinus_pennsylvanica_120313_comp54156_c0_seq3	3263.66	-1.88397	0.314321	-5.99377	2.05037e-09	6.64872e-08	sp|P12331|CB22_ORYSJ	Chlorophyll a-b binding protein 2, chloroplastic OS=Oryza sativa subsp. japonica GN=CAB2R PE=2 SV=2	Q8W0E6_ORYSJ	Os01g0720500 protein OS=Oryza sativa subsp. japonica GN=P0690B02.7 PE=2 SV=1
Fraxinus_pennsylvanica_120313_comp61524_c0_seq2	112.651	-1.45551	0.242959	-5.99074	2.08894e-09	6.764e-08	sp|O22193|PUB4_ARATH	U-box domain-containing protein 4 OS=Arabidopsis thaliana GN=PUB4 PE=1 SV=3	S8D312_9LAMI	Uncharacterized protein OS=Genlisea aurea GN=M569_00975 PE=4 SV=1
Fraxinus_pennsylvanica_120313_comp45904_c0_seq3	122.118	-3.1202	0.520947	-5.98948	2.10511e-09	6.81143e-08
Fraxinus_pennsylvanica_120313_comp42209_c0_seq1	10.7652	-5.28329	0.882144	-5.98915	2.10937e-09	6.82274e-08			K4BD68_SOLLC	Uncharacterized protein OS=Solanum lycopersicum GN=Solyc02g092720.1 PE=4 SV=1
Fraxinus_pennsylvanica_120313_comp59502_c0_seq2	77.8505	-2.06834	0.345575	-5.98523	2.16086e-09	6.96988e-08			V4STD2_9ROSI	Uncharacterized protein OS=Citrus clementina GN=CICLE_v10010987mg PE=4 SV=1
Fraxinus_pennsylvanica_120313_comp57386_c0_seq4	21.0019	-3.15853	0.527903	-5.98316	2.18849e-09	7.05059e-08	sp|Q9ZPY0|DOF25_ARATH	Dof zinc finger protein DOF2.5 OS=Arabidopsis thaliana GN=DOF2.5 PE=2 SV=3	B9I901_POPTR	DOF AFFECTING GERMINATION 2 family protein OS=Populus trichocarpa GN=POPTR_0014s09640g PE=4 SV=1
Fraxinus_pennsylvanica_120313_comp57266_c0_seq1	12.3019	-4.80234	0.803106	-5.9797	2.23543e-09	7.19148e-08	sp|Q9SZN7|HIP26_ARATH	Heavy metal-associated isoprenylated plant protein 26 OS=Arabidopsis thaliana GN=HIPP26 PE=1 SV=1	I1KMV4_SOYBN	Uncharacterized protein OS=Glycine max PE=4 SV=1
Fraxinus_pennsylvanica_120313_comp55995_c0_seq4	36.336	-2.63173	0.440125	-5.9795	2.23822e-09	7.19787e-08	sp|Q84V83|LAR_DESUN	Leucoanthocyanidin reductase OS=Desmodium uncinatum GN=LAR PE=1 SV=1	I1E425_CAMSI	Leucoanthocyanidin reductase OS=Camellia sinensis PE=2 SV=1
Fraxinus_pennsylvanica_120313_comp43237_c0_seq1	28.6491	-4.57467	0.7658	-5.9737	2.31926e-09	7.44509e-08	sp|Q84UV8|NEC3_NICLS	Bifunctional monodehydroascorbate reductase and carbonic anhydrase nectarin-3 OS=Nicotiana langsdorffii x Nicotiana sanderae GN=NEC3 PE=1 SV=1	M1AHU3_SOLTU	Uncharacterized protein OS=Solanum tuberosum GN=PGSC0003DMG400008954 PE=4 SV=1
Fraxinus_pennsylvanica_120313_comp57554_c0_seq2	16.5195	-4.5612	0.763732	-5.97225	2.34001e-09	7.509e-08			D7SN42_VITVI	Putative uncharacterized protein OS=Vitis vinifera GN=VIT_06s0061g01440 PE=4 SV=1
Fraxinus_pennsylvanica_120313_comp63835_c0_seq8	75.1325	-1.73734	0.290951	-5.97124	2.35459e-09	7.55038e-08	sp|Q5D869|NRPE1_ARATH	DNA-directed RNA polymerase V subunit 1 OS=Arabidopsis thaliana GN=NRPE1 PE=1 SV=1	B9GWY0_POPTR	DNA-directed RNA polymerase OS=Populus trichocarpa GN=POPTR_0003s19630g PE=3 SV=2
Fraxinus_pennsylvanica_120313_comp61678_c0_seq9	48.4776	-2.86692	0.480134	-5.97108	2.35695e-09	7.55524e-08	sp|Q9QYL8|LYPA2_RAT	Acyl-protein thioesterase 2 OS=Rattus norvegicus GN=Lypla2 PE=1 SV=1	M1CS39_SOLTU	Uncharacterized protein OS=Solanum tuberosum GN=PGSC0003DMG400028544 PE=4 SV=1
Fraxinus_pennsylvanica_120313_comp49590_c0_seq1	9.80986	-5.26056	0.881135	-5.97021	2.36946e-09	7.59264e-08	sp|O13801|YE04_SCHPO	Uncharacterized RNA-binding protein C17H9.04c OS=Schizosaccharomyces pombe (strain 972 / ATCC 24843) GN=SPAC17H9.04c PE=1 SV=1	D7SUR4_VITVI	Putative uncharacterized protein OS=Vitis vinifera GN=VIT_04s0008g05150 PE=4 SV=1
Fraxinus_pennsylvanica_120313_comp35847_c0_seq1	201.751	-2.81679	0.471932	-5.96864	2.39235e-09	7.66324e-08	sp|P60496|BABL_LILLO	Chemocyanin OS=Lilium longiflorum PE=1 SV=1	B9GEY2_POPTR	Basic blue copper family protein OS=Populus trichocarpa GN=POPTR_0001s21660g PE=4 SV=1
Fraxinus_pennsylvanica_120313_comp44345_c0_seq1	312.257	-5.69794	0.954826	-5.96751	2.40901e-09	7.71383e-08	sp|Q8L8Z8|GRXS2_ARATH	Monothiol glutaredoxin-S2 OS=Arabidopsis thaliana GN=GRXS2 PE=3 SV=1	M1CYD3_SOLTU	Uncharacterized protein OS=Solanum tuberosum GN=PGSC0003DMG400030105 PE=4 SV=1
Fraxinus_pennsylvanica_120313_comp49622_c0_seq1	44.591	-2.93035	0.49122	-5.96545	2.43959e-09	7.80617e-08	sp|O23210|SCL15_ARATH	Scarecrow-like protein 15 OS=Arabidopsis thaliana GN=SCL15 PE=2 SV=3	A9XLD4_SOLME	Uncharacterized protein OS=Solanum melongena GN=14.EGGPLANT.8 PE=4 SV=1
Fraxinus_pennsylvanica_120313_comp158148_c0_seq1	12.7366	-5.7459	0.963494	-5.96361	2.4673e-09	7.88919e-08
Fraxinus_pennsylvanica_120313_comp62922_c0_seq1	126.964	-1.75686	0.294614	-5.96328	2.47229e-09	7.90232e-08	sp|Q9M088|E135_ARATH	Glucan endo-1,3-beta-glucosidase 5 OS=Arabidopsis thaliana GN=At4g31140 PE=1 SV=1	M1BQX3_SOLTU	Uncharacterized protein OS=Solanum tuberosum GN=PGSC0003DMG400019735 PE=3 SV=1
Fraxinus_pennsylvanica_120313_comp58953_c0_seq2	548.105	-1.33793	0.224545	-5.95841	2.54698e-09	8.12655e-08	sp|Q8LEV3|Y2060_ARATH	BTB/POZ domain-containing protein At2g30600 OS=Arabidopsis thaliana GN=At2g30600/At2g30610 PE=2 SV=1	V4TAL9_9ROSI	Uncharacterized protein OS=Citrus clementina GN=CICLE_v10003249mg PE=4 SV=1
Fraxinus_pennsylvanica_120313_comp59396_c0_seq4	54.1774	-3.48379	0.585054	-5.95465	2.60631e-09	8.31287e-08			B9HZM2_POPTR	Uncharacterized protein OS=Populus trichocarpa GN=POPTR_0011s00310g PE=4 SV=1
Fraxinus_pennsylvanica_120313_comp56150_c0_seq3	538.736	-2.58121	0.433544	-5.95374	2.62081e-09	8.35615e-08	sp|O04893|AGLU_SPIOL	Alpha-glucosidase OS=Spinacia oleracea PE=1 SV=1	V4UCQ3_9ROSI	Uncharacterized protein OS=Citrus clementina GN=CICLE_v10014196mg PE=3 SV=1
Fraxinus_pennsylvanica_120313_comp62193_c0_seq6	342.18	-1.34506	0.225934	-5.95333	2.62733e-09	8.37396e-08	sp|O78424|YCF19_GUITH	Uncharacterized protein ycf19 OS=Guillardia theta GN=ycf19 PE=3 SV=1	B9GQQ7_POPTR	YGGT family protein OS=Populus trichocarpa GN=POPTR_0002s25170g PE=4 SV=2
Fraxinus_pennsylvanica_120313_comp57082_c0_seq1	65.3317	-2.0507	0.344472	-5.95319	2.62972e-09	8.37859e-08	sp|Q9SJG2|Y2296_ARATH	Probable receptor-like protein kinase At2g42960 OS=Arabidopsis thaliana GN=At2g42960 PE=3 SV=1	D7UA94_VITVI	Putative uncharacterized protein OS=Vitis vinifera GN=VIT_14s0060g00460 PE=3 SV=1
Fraxinus_pennsylvanica_120313_comp60122_c0_seq7	44.8832	-2.47223	0.415402	-5.95141	2.65837e-09	8.46083e-08
Fraxinus_pennsylvanica_120313_comp42606_c0_seq1	13.8651	-4.90984	0.825039	-5.95104	2.66452e-09	8.47737e-08
Fraxinus_pennsylvanica_120313_comp38304_c0_seq1	13.3191	-3.28046	0.551252	-5.95092	2.66638e-09	8.48029e-08			M5Y174_PRUPE	Uncharacterized protein OS=Prunus persica GN=PRUPE_ppa017493mg PE=4 SV=1
Fraxinus_pennsylvanica_120313_comp55995_c0_seq2	46.6896	-2.67531	0.449595	-5.95049	2.67349e-09	8.49987e-08	sp|Q84V83|LAR_DESUN	Leucoanthocyanidin reductase OS=Desmodium uncinatum GN=LAR PE=1 SV=1	J7M947_9ERIC	Leucoanthocyanidin reductase OS=Vaccinium ashei GN=LAR1-2 PE=2 SV=1
Fraxinus_pennsylvanica_120313_comp39985_c0_seq1	36.8814	-3.5898	0.603316	-5.95011	2.67959e-09	8.51625e-08	sp|Q8LGD1|SP1L5_ARATH	Protein SPIRAL1-like 5 OS=Arabidopsis thaliana GN=SP1L5 PE=2 SV=1	V4VJ88_9ROSI	Uncharacterized protein OS=Citrus clementina GN=CICLE_v10023365mg PE=4 SV=1
Fraxinus_pennsylvanica_120313_comp60674_c0_seq4	35.6719	-2.85157	0.479301	-5.94942	2.69086e-09	8.54904e-08	sp|Q8LFN2|Y3037_ARATH	Probable inactive leucine-rich repeat receptor-like protein kinase At3g03770 OS=Arabidopsis thaliana GN=At3g03770 PE=2 SV=1	B9IPT7_POPTR	Uncharacterized protein OS=Populus trichocarpa GN=POPTR_0019s05520g PE=4 SV=2
Fraxinus_pennsylvanica_120313_comp65528_c0_seq13	199.256	-2.33199	0.392008	-5.94883	2.70064e-09	8.57706e-08			F6H501_VITVI	Putative uncharacterized protein OS=Vitis vinifera GN=VIT_12s0028g02110 PE=4 SV=1
Fraxinus_pennsylvanica_120313_comp64024_c0_seq10	31.8834	-2.50515	0.421174	-5.94801	2.71416e-09	8.61692e-08	sp|Q8L7E9|MCAC1_ARATH	Protein MID1-COMPLEMENTING ACTIVITY 1 OS=Arabidopsis thaliana GN=MCA1 PE=1 SV=1	F6H5I8_VITVI	Putative uncharacterized protein OS=Vitis vinifera GN=VIT_00s0349g00020 PE=4 SV=1
Fraxinus_pennsylvanica_120313_comp42890_c0_seq1	9.52687	-5.79607	0.974804	-5.94589	2.74964e-09	8.72647e-08	sp|Q9M088|E135_ARATH	Glucan endo-1,3-beta-glucosidase 5 OS=Arabidopsis thaliana GN=At4g31140 PE=1 SV=1	K4CCI7_SOLLC	Uncharacterized protein OS=Solanum lycopersicum GN=Solyc07g017730.2 PE=3 SV=1
Fraxinus_pennsylvanica_120313_comp50461_c0_seq2	9.77821	-5.17473	0.870409	-5.94517	2.76175e-09	8.7618e-08	sp|Q9FHH5|GDU3_ARATH	Protein GLUTAMINE DUMPER 3 OS=Arabidopsis thaliana GN=GDU3 PE=2 SV=1	M1CHK4_SOLTU	Uncharacterized protein OS=Solanum tuberosum GN=PGSC0003DMG400026291 PE=4 SV=1
Fraxinus_pennsylvanica_120313_comp62750_c0_seq1	40.8986	-2.64163	0.44435	-5.94493	2.76576e-09	8.77141e-08	sp|F4I114|Y1960_ARATH	Probable serine/threonine-protein kinase At1g09600 OS=Arabidopsis thaliana GN=At1g09600 PE=3 SV=1	Q8S1Y6_ORYSJ	Putative CRK1 protein OS=Oryza sativa subsp. japonica GN=P0482D04.8 PE=4 SV=1
Fraxinus_pennsylvanica_120313_comp51602_c0_seq1	14.2397	-4.09097	0.688198	-5.94447	2.7736e-09	8.79316e-08	sp|Q9FHH5|GDU3_ARATH	Protein GLUTAMINE DUMPER 3 OS=Arabidopsis thaliana GN=GDU3 PE=2 SV=1	F6H3M0_VITVI	Putative uncharacterized protein OS=Vitis vinifera GN=VIT_04s0008g07370 PE=4 SV=1
Fraxinus_pennsylvanica_120313_comp19598_c0_seq1	11.7623	-5.84761	0.98415	-5.94178	2.81935e-09	8.92872e-08
Fraxinus_pennsylvanica_120313_comp18103_c0_seq1	22.6882	-3.86409	0.650375	-5.94132	2.82732e-09	8.95078e-08			M5X438_PRUPE	Uncharacterized protein OS=Prunus persica GN=PRUPE_ppa018188mg PE=4 SV=1
Fraxinus_pennsylvanica_120313_comp58481_c0_seq3	396.01	-1.4514	0.244396	-5.93872	2.87263e-09	9.08137e-08			I1N920_SOYBN	Uncharacterized protein OS=Glycine max PE=4 SV=1
Fraxinus_pennsylvanica_120313_comp53465_c0_seq5	9.82496	-5.74965	0.968218	-5.93838	2.87854e-09	9.09684e-08	sp|Q67ZF6|ACFR3_ARATH	Probable transmembrane ascorbate ferrireductase 3 OS=Arabidopsis thaliana GN=CYB561C PE=2 SV=1	B9HVR8_POPTR	Uncharacterized protein OS=Populus trichocarpa GN=POPTR_0010s11290g PE=4 SV=1
Fraxinus_pennsylvanica_120313_comp65553_c1_seq2	244.793	-1.77799	0.299421	-5.93811	2.88329e-09	9.10864e-08
Fraxinus_pennsylvanica_120313_comp41056_c0_seq1	31.5967	-3.07114	0.517278	-5.93712	2.90068e-09	9.15709e-08
Fraxinus_pennsylvanica_120313_comp61650_c0_seq1	11.8319	-5.29017	0.891152	-5.93633	2.91467e-09	9.19154e-08	sp|Q9FL41|WTR38_ARATH	WAT1-related protein At5g07050 OS=Arabidopsis thaliana GN=At5g07050 PE=2 SV=1	M5X030_PRUPE	Uncharacterized protein OS=Prunus persica GN=PRUPE_ppa006848mg PE=4 SV=1
Fraxinus_pennsylvanica_120313_comp205508_c0_seq1	11.1982	-5.78433	0.975159	-5.93168	2.99844e-09	9.44238e-08	sp|Q38914|ANT_ARATH	AP2-like ethylene-responsive transcription factor ANT OS=Arabidopsis thaliana GN=ANT PE=1 SV=2	B9R6V5_RICCO	Putative uncharacterized protein OS=Ricinus communis GN=RCOM_1586200 PE=4 SV=1
Fraxinus_pennsylvanica_120313_comp56913_c0_seq3	101.077	-1.45769	0.245798	-5.93044	3.0212e-09	9.51073e-08	sp|O04603|RK5_ARATH	50S ribosomal protein L5, chloroplastic OS=Arabidopsis thaliana GN=RPL5 PE=2 SV=1	K4CQE5_SOLLC	Uncharacterized protein OS=Solanum lycopersicum GN=Solyc09g007560.2 PE=3 SV=1
Fraxinus_pennsylvanica_120313_comp60842_c0_seq26	86.6093	-2.22746	0.375655	-5.92954	3.03785e-09	9.55978e-08			D7U0H3_VITVI	Putative uncharacterized protein OS=Vitis vinifera GN=VIT_09s0002g04240 PE=4 SV=1
Fraxinus_pennsylvanica_120313_comp66186_c0_seq2	136.571	-1.17261	0.197799	-5.92828	3.06119e-09	9.62306e-08	sp|Q7XBQ9|RGA2_SOLBU	Disease resistance protein RGA2 OS=Solanum bulbocastanum GN=RGA2 PE=1 SV=1	M1ART6_SOLTU	Uncharacterized protein OS=Solanum tuberosum GN=PGSC0003DMG400011108 PE=4 SV=1
Fraxinus_pennsylvanica_120313_comp25663_c0_seq2	18.9891	-4.33134	0.73092	-5.92587	3.1065e-09	9.74837e-08	sp|Q8VYE5|E1312_ARATH	Glucan endo-1,3-beta-glucosidase 12 OS=Arabidopsis thaliana GN=At4g29360 PE=1 SV=1	U5GX67_POPTR	Uncharacterized protein OS=Populus trichocarpa GN=POPTR_0001s34420g PE=4 SV=1
Fraxinus_pennsylvanica_120313_comp52079_c0_seq1	14.4393	-3.99182	0.67367	-5.92549	3.11364e-09	9.76734e-08			F6H1I1_VITVI	Putative uncharacterized protein OS=Vitis vinifera GN=VIT_18s0001g12400 PE=4 SV=1
Fraxinus_pennsylvanica_120313_comp59053_c0_seq6	9.92728	-5.78259	0.976127	-5.92402	3.14172e-09	9.852e-08	sp|Q8GUN5|PHL1_ARATH	Protein PHR1-LIKE 1 OS=Arabidopsis thaliana GN=PHL1 PE=1 SV=1	M1AFH5_SOLTU	Uncharacterized protein OS=Solanum tuberosum GN=PGSC0003DMG400008401 PE=4 SV=1
Fraxinus_pennsylvanica_120313_comp65222_c0_seq10	541.927	-1.6385	0.276622	-5.92324	3.15651e-09	9.89142e-08	sp|Q9SJJ3|BLH8_ARATH	BEL1-like homeodomain protein 8 OS=Arabidopsis thaliana GN=BLH8 PE=1 SV=1	A5AWN3_VITVI	Putative uncharacterized protein OS=Vitis vinifera GN=VITISV_029711 PE=4 SV=1
Fraxinus_pennsylvanica_120313_comp64523_c0_seq23	12.4628	-3.93083	0.663696	-5.92264	3.16817e-09	9.9245e-08	sp|O65351|SUBL_ARATH		K4BI03_SOLLC	Uncharacterized protein OS=Solanum lycopersicum GN=Solyc03g081260.2 PE=4 SV=1
Fraxinus_pennsylvanica_120313_comp47131_c0_seq1	221.063	-3.76726	0.636133	-5.92214	3.17787e-09	9.95141e-08			B9GR78_POPTR	Uncharacterized protein OS=Populus trichocarpa GN=POPTR_0002s25220g PE=4 SV=1
Fraxinus_pennsylvanica_120313_comp59053_c0_seq29	13.6162	-3.786	0.639697	-5.91842	3.25054e-09	1.01612e-07			M5W4G0_PRUPE	Uncharacterized protein OS=Prunus persica GN=PRUPE_ppa015076mg PE=4 SV=1
Fraxinus_pennsylvanica_120313_comp46115_c0_seq1	18.3877	-3.42139	0.578215	-5.91716	3.27543e-09	1.02318e-07			K4BKH2_SOLLC	Uncharacterized protein OS=Solanum lycopersicum GN=Solyc03g113190.1 PE=4 SV=1
Fraxinus_pennsylvanica_120313_comp29741_c0_seq1	25.4307	-4.68425	0.791919	-5.91506	3.31749e-09	1.03596e-07
Fraxinus_pennsylvanica_120313_comp58330_c0_seq1	76.9341	-1.86263	0.314933	-5.91436	3.33173e-09	1.03968e-07			M1B4Q4_SOLTU	Uncharacterized protein OS=Solanum tuberosum GN=PGSC0003DMG400014276 PE=4 SV=1
Fraxinus_pennsylvanica_120313_comp57395_c0_seq5	13.0416	-4.60914	0.779431	-5.91347	3.34966e-09	1.04455e-07	sp|Q9S7X6|ACL5_ARATH	Thermospermine synthase ACAULIS5 OS=Arabidopsis thaliana GN=ACL5 PE=1 SV=1	B9HV65_POPTR	Uncharacterized protein OS=Populus trichocarpa GN=POPTR_0010s09940g PE=3 SV=2
Fraxinus_pennsylvanica_120313_comp28088_c0_seq1	30.9203	-4.09815	0.693222	-5.91175	3.38492e-09	1.05517e-07			B9RXF1_RICCO	Homeobox protein knotted-1, putative OS=Ricinus communis GN=RCOM_0903280 PE=4 SV=1
Fraxinus_pennsylvanica_120313_comp46441_c0_seq1	228.307	-2.69379	0.455731	-5.91093	3.4019e-09	1.0601e-07	sp|Q7XZQ7|FL3H_PETCR	Flavanone 3-dioxygenase OS=Petroselinum crispum GN=FHT PE=1 SV=1	H9AZQ8_9ERIC	Flavanone 3-hydroxylase OS=Camellia chekiangoleosa GN=F3H PE=2 SV=1
Fraxinus_pennsylvanica_120313_comp56103_c0_seq3	101.652	-1.62751	0.275373	-5.91019	3.41717e-09	1.06411e-07	sp|O64645|SOC1_ARATH	MADS-box protein SOC1 OS=Arabidopsis thaliana GN=SOC1 PE=1 SV=1	A9YTS4_9LAMI	SOC1-like protein 1 OS=Sinningia speciosa PE=2 SV=1
Fraxinus_pennsylvanica_120313_comp63151_c0_seq6	109.297	-2.95088	0.499389	-5.90898	3.44243e-09	1.07161e-07	sp|Q94B38|GPT2_ARATH	Glucose-6-phosphate/phosphate translocator 2, chloroplastic OS=Arabidopsis thaliana GN=GPT2 PE=2 SV=2	K4C0Q1_SOLLC	Uncharacterized protein OS=Solanum lycopersicum GN=Solyc05g045670.2 PE=4 SV=1
Fraxinus_pennsylvanica_120313_comp65288_c0_seq5	10.5613	-5.70235	0.965126	-5.9084	3.45448e-09	1.07499e-07			S8E7P7_9LAMI	Uncharacterized protein (Fragment) OS=Genlisea aurea GN=M569_02915 PE=4 SV=1
Fraxinus_pennsylvanica_120313_comp63549_c0_seq1	768.941	-2.12364	0.359575	-5.90598	3.50563e-09	1.09014e-07	sp|O81007|GT7_ARATH	Putative glycosyltransferase 7 OS=Arabidopsis thaliana GN=GT7 PE=2 SV=1	M1BXL0_SOLTU	Uncharacterized protein OS=Solanum tuberosum GN=PGSC0003DMG400021437 PE=4 SV=1
Fraxinus_pennsylvanica_120313_comp70834_c0_seq1	170.071	-2.59612	0.439656	-5.90489	3.52892e-09	1.09663e-07	sp|P51819|HSP83_IPONI	Heat shock protein 83 OS=Ipomoea nil GN=HSP83A PE=2 SV=1	B9H3L5_POPTR	Uncharacterized protein OS=Populus trichocarpa GN=POPTR_0004s07190g PE=3 SV=1
Fraxinus_pennsylvanica_120313_comp51181_c0_seq3	76.6508	-2.46061	0.417018	-5.90049	3.62432e-09	1.12442e-07	sp|A7PA04|CSPL6_VITVI	CASP-like protein 1F2 OS=Vitis vinifera GN=VIT_14s0068g01400 PE=2 SV=1	I3T548_LOTJA	CASP-like protein OS=Lotus japonicus PE=2 SV=1
Fraxinus_pennsylvanica_120313_comp64092_c0_seq23	55.9405	-1.94788	0.330138	-5.90019	3.63083e-09	1.12595e-07	sp|Q9FZ45|Y1686_ARATH	Uncharacterized membrane protein At1g16860 OS=Arabidopsis thaliana GN=At1g16860 PE=1 SV=1	M1C640_SOLTU	Uncharacterized protein OS=Solanum tuberosum GN=PGSC0003DMG401023562 PE=4 SV=1
Fraxinus_pennsylvanica_120313_comp59053_c0_seq5	9.69425	-5.78038	0.980132	-5.89755	3.68946e-09	1.14294e-07	sp|Q9SAK5|APL_ARATH	Myb family transcription factor APL OS=Arabidopsis thaliana GN=APL PE=2 SV=2	M1AFH5_SOLTU	Uncharacterized protein OS=Solanum tuberosum GN=PGSC0003DMG400008401 PE=4 SV=1
Fraxinus_pennsylvanica_120313_comp58091_c0_seq1	81.5112	-1.96793	0.333854	-5.89458	3.75633e-09	1.16205e-07	sp|Q9LDA9|CAF2P_ARATH	CRS2-associated factor 2, chloroplastic OS=Arabidopsis thaliana GN=At1g23400 PE=2 SV=1	M0ZHV6_SOLTU	Uncharacterized protein OS=Solanum tuberosum GN=PGSC0003DMG401000410 PE=4 SV=1
Fraxinus_pennsylvanica_120313_comp26183_c0_seq1	29.677	-4.29273	0.728385	-5.89349	3.78124e-09	1.16935e-07	sp|O65790|C81F1_ARATH	Cytochrome P450 81F1 OS=Arabidopsis thaliana GN=CYP81F1 PE=2 SV=2	Q079N8_DATME	Cytochrome P450 (Fragment) OS=Datura metel PE=2 SV=1
Fraxinus_pennsylvanica_120313_comp48753_c0_seq1	12.7618	-3.64125	0.617906	-5.89288	3.79527e-09	1.17288e-07	sp|O80837|REMO_ARATH	Remorin OS=Arabidopsis thaliana GN=DBP PE=1 SV=1	Q7XMK5_ORYSJ	OSJNBb0039L24.13 protein OS=Oryza sativa subsp. japonica GN=OSJNBb0039L24.13 PE=2 SV=1
Fraxinus_pennsylvanica_120313_comp49054_c0_seq3	10.7207	-5.20602	0.883524	-5.89234	3.80774e-09	1.17632e-07	sp|P51823|ARF2_ORYSJ	ADP-ribosylation factor 2 OS=Oryza sativa subsp. japonica GN=ARF PE=2 SV=2	Q677G1_HYAOR	ADP-ribosylation factor OS=Hyacinthus orientalis GN=ARF PE=2 SV=1
Fraxinus_pennsylvanica_120313_comp28048_c0_seq1	9.62445	-5.12481	0.870347	-5.88824	3.9033e-09	1.20418e-07			V4SBK5_9ROSI	Uncharacterized protein OS=Citrus clementina GN=CICLE_v10006109mg PE=4 SV=1
Fraxinus_pennsylvanica_120313_comp60334_c0_seq2	30.8359	-5.24339	0.890697	-5.88683	3.93664e-09	1.21405e-07	sp|Q9LHD1|AB15B_ARATH	ABC transporter B family member 15 OS=Arabidopsis thaliana GN=ABCB15 PE=3 SV=1	F6HV62_VITVI	Putative uncharacterized protein OS=Vitis vinifera GN=VIT_14s0066g02320 PE=3 SV=1
Fraxinus_pennsylvanica_120313_comp56702_c0_seq1	9.77077	-5.15092	0.875242	-5.88514	3.97709e-09	1.2261e-07			B9N0Y3_POPTR	Uncharacterized protein OS=Populus trichocarpa GN=POPTR_0017s09700g PE=4 SV=1
Fraxinus_pennsylvanica_120313_comp44873_c0_seq1	37.3629	-2.0506	0.348446	-5.885	3.98059e-09	1.22676e-07			F6HPR6_VITVI	Putative uncharacterized protein OS=Vitis vinifera GN=VIT_01s0026g02420 PE=4 SV=1
Fraxinus_pennsylvanica_120313_comp62672_c0_seq1	10.9031	-5.81649	0.989152	-5.88028	4.09568e-09	1.25962e-07	sp|P47735|RLK5_ARATH	Receptor-like protein kinase 5 OS=Arabidopsis thaliana GN=RLK5 PE=1 SV=1	B9GNA0_POPTR	Uncharacterized protein OS=Populus trichocarpa GN=POPTR_0002s11230g PE=3 SV=1
Fraxinus_pennsylvanica_120313_comp61578_c0_seq9	49.265	-4.36013	0.741657	-5.8789	4.12993e-09	1.26972e-07	sp|Q9SZY4|PTR27_ARATH	Protein NRT1/ PTR FAMILY 6.2 OS=Arabidopsis thaliana GN=NPF6.2 PE=1 SV=1	D7TC02_VITVI	Putative uncharacterized protein OS=Vitis vinifera GN=VIT_11s0016g05170 PE=3 SV=1
Fraxinus_pennsylvanica_120313_comp60836_c0_seq1	43.0068	-3.45047	0.586966	-5.87847	4.1407e-09	1.27259e-07			M1CDK7_SOLTU	Uncharacterized protein OS=Solanum tuberosum GN=PGSC0003DMG400025348 PE=4 SV=1
Fraxinus_pennsylvanica_120313_comp55475_c1_seq1	16.6623	-2.80425	0.477325	-5.87491	4.23061e-09	1.29889e-07
Fraxinus_pennsylvanica_120313_comp64468_c0_seq1	127.531	-2.47348	0.421172	-5.87285	4.28366e-09	1.31382e-07	sp|Q0DCT8|G11A_ORYSJ	Protein kinase G11A OS=Oryza sativa subsp. japonica GN=Os06g0291600 PE=2 SV=1	Q5I6E9_SOLLC	AvrPto-dependent Pto-interacting protein 3 OS=Solanum lycopersicum GN=Adi3 PE=1 SV=1
Fraxinus_pennsylvanica_120313_comp62643_c0_seq2	19.3042	-3.84007	0.654028	-5.87142	4.32073e-09	1.32428e-07	sp|Q38967|AAP2_ARATH	Amino acid permease 2 OS=Arabidopsis thaliana GN=AAP2 PE=1 SV=1	V4TCW2_9ROSI	Uncharacterized protein OS=Citrus clementina GN=CICLE_v10000991mg PE=4 SV=1
Fraxinus_pennsylvanica_120313_comp59716_c0_seq8	67.9507	-2.24116	0.381771	-5.87041	4.34714e-09	1.33192e-07	sp|Q05466|HAT4_ARATH	Homeobox-leucine zipper protein HAT4 OS=Arabidopsis thaliana GN=HAT4 PE=1 SV=1	V4TUC1_9ROSI	Uncharacterized protein OS=Citrus clementina GN=CICLE_v10021374mg PE=4 SV=1
Fraxinus_pennsylvanica_120313_comp62448_c0_seq1	44.1175	-2.64318	0.450292	-5.86991	4.36024e-09	1.33548e-07	sp|Q8LG10|GAT15_ARATH	GATA transcription factor 15 OS=Arabidopsis thaliana GN=GATA15 PE=2 SV=2	M1CB78_SOLTU	Uncharacterized protein OS=Solanum tuberosum GN=PGSC0003DMG400024783 PE=4 SV=1
Fraxinus_pennsylvanica_120313_comp62796_c0_seq1	809.151	-1.22016	0.207931	-5.86809	4.40849e-09	1.34703e-07	sp|Q9FLP0|MA651_ARATH	65-kDa microtubule-associated protein 1 OS=Arabidopsis thaliana GN=MAP65-1 PE=1 SV=1	Q9FEV9_TOBAC	Microtubule-associated protein MAP65-1a OS=Nicotiana tabacum GN=map65-1a PE=2 SV=1
Fraxinus_pennsylvanica_120313_comp65437_c0_seq4	37.654	-1.86007	0.31707	-5.86642	4.45303e-09	1.35971e-07			E0CPB3_VITVI	Putative uncharacterized protein OS=Vitis vinifera GN=VIT_18s0001g11120 PE=4 SV=1
Fraxinus_pennsylvanica_120313_comp64892_c0_seq6	108.972	-1.40071	0.238963	-5.8616	4.58427e-09	1.39835e-07	sp|Q0WL52|NPY5_ARATH	BTB/POZ domain-containing protein NPY5 OS=Arabidopsis thaliana GN=NPY5 PE=2 SV=2	M1CBV0_SOLTU	Uncharacterized protein OS=Solanum tuberosum GN=PGSC0003DMG400024933 PE=4 SV=1
Fraxinus_pennsylvanica_120313_comp63917_c0_seq5	372.824	-1.58359	0.27017	-5.86148	4.58766e-09	1.39891e-07	sp|D1MI46|C76BA_SWEMU	Geraniol 8-hydroxylase OS=Swertia mussotii GN=CYP76B10 PE=1 SV=1	S8CKQ2_9LAMI	Uncharacterized protein (Fragment) OS=Genlisea aurea GN=M569_07486 PE=3 SV=1
Fraxinus_pennsylvanica_120313_comp405_c0_seq1	10.3011	-5.72398	0.976868	-5.85952	4.64203e-09	1.41452e-07			D7T5G5_VITVI	Putative uncharacterized protein OS=Vitis vinifera GN=VIT_00s0194g00220 PE=4 SV=1
Fraxinus_pennsylvanica_120313_comp55367_c0_seq2	10.833	-4.4128	0.753463	-5.85669	4.72177e-09	1.43735e-07	sp|Q6EYJ0|PSBN_EUOAL	Protein PsbN OS=Euonymus alatus GN=psbN PE=3 SV=1	A5AZG3_VITVI	Putative uncharacterized protein OS=Vitis vinifera GN=VIT_13s0067g01020 PE=3 SV=1
Fraxinus_pennsylvanica_120313_comp63020_c2_seq7	525.978	-1.62614	0.277701	-5.85575	4.74869e-09	1.44505e-07			V4SEV7_9ROSI	Uncharacterized protein OS=Citrus clementina GN=CICLE_v10002246mg PE=4 SV=1
Fraxinus_pennsylvanica_120313_comp37035_c0_seq2	9.56507	-5.146	0.878925	-5.85488	4.77364e-09	1.45166e-07
Fraxinus_pennsylvanica_120313_comp49790_c0_seq2	11.9772	-4.5923	0.784431	-5.85431	4.79001e-09	1.45614e-07			K4BL97_SOLLC	Uncharacterized protein OS=Solanum lycopersicum GN=Solyc03g115950.2 PE=4 SV=1
Fraxinus_pennsylvanica_120313_comp63571_c0_seq1	51.3311	-1.95776	0.334463	-5.85343	4.8153e-09	1.46333e-07	sp|Q7VG78|GUAA_HELHP	Probable GMP synthase [glutamine-hydrolyzing] OS=Helicobacter hepaticus (strain ATCC 51449 / 3B1) GN=guaA PE=3 SV=1	B9IMD8_POPTR	Methyladenine glycosylase family protein OS=Populus trichocarpa GN=POPTR_0018s11610g PE=4 SV=1
Fraxinus_pennsylvanica_120313_comp63794_c0_seq2	245.849	-2.72689	0.465951	-5.85231	4.84789e-09	1.47224e-07	sp|Q8LFN2|Y3037_ARATH	Probable inactive leucine-rich repeat receptor-like protein kinase At3g03770 OS=Arabidopsis thaliana GN=At3g03770 PE=2 SV=1	K4B082_SOLLC	Uncharacterized protein OS=Solanum lycopersicum GN=Solyc01g096940.2 PE=4 SV=1
Fraxinus_pennsylvanica_120313_comp43367_c0_seq1	18.0033	-3.40715	0.582287	-5.85133	4.87648e-09	1.48042e-07	sp|O80931|AS1_ARATH	Transcription factor AS1 OS=Arabidopsis thaliana GN=AS1 PE=1 SV=1	G9M8Z7_9ROSI	Putative ASYMMETRIC LEAVES1 (Fragment) OS=Cayratia corniculata GN=AS1 PE=4 SV=1
Fraxinus_pennsylvanica_120313_comp45597_c0_seq1	58.5053	-3.56866	0.610068	-5.84962	4.92707e-09	1.49527e-07	sp|Q84JK2|FD_ARATH	Protein FD OS=Arabidopsis thaliana GN=FD PE=1 SV=1	R4JUP0_ACTCH	FD protein OS=Actinidia chinensis GN=FD PE=2 SV=1
Fraxinus_pennsylvanica_120313_comp59469_c0_seq1	89.187	-1.93985	0.33176	-5.84715	5.00061e-09	1.5145e-07			F6HQX9_VITVI	Putative uncharacterized protein OS=Vitis vinifera GN=VIT_08s0040g02680 PE=4 SV=1
Fraxinus_pennsylvanica_120313_comp44865_c0_seq1	32.9638	-2.40969	0.41248	-5.84195	5.15929e-09	1.55992e-07
Fraxinus_pennsylvanica_120313_comp38078_c0_seq1	9.44874	-5.10161	0.873371	-5.84128	5.1801e-09	1.56516e-07	sp|Q9SZN7|HIP26_ARATH	Heavy metal-associated isoprenylated plant protein 26 OS=Arabidopsis thaliana GN=HIPP26 PE=1 SV=1	D7T8V2_VITVI	Putative uncharacterized protein OS=Vitis vinifera GN=VIT_01s0011g04700 PE=4 SV=1
Fraxinus_pennsylvanica_120313_comp24919_c0_seq1	14.0458	-4.75589	0.81429	-5.84054	5.20326e-09	1.57162e-07	sp|Q8RWU5|FBL3_ARATH	F-box/LRR-repeat protein 3 OS=Arabidopsis thaliana GN=FBL3 PE=2 SV=1	D7U9X1_VITVI	Putative uncharacterized protein OS=Vitis vinifera GN=VIT_14s0060g01970 PE=4 SV=1
Fraxinus_pennsylvanica_120313_comp65966_c0_seq4	133.463	-2.09131	0.358073	-5.84047	5.20553e-09	1.57178e-07	sp|O22527|CLH1_ARATH	Chlorophyllase-1 OS=Arabidopsis thaliana GN=CLH1 PE=1 SV=1	F6HI72_VITVI	Putative uncharacterized protein OS=Vitis vinifera GN=VIT_07s0151g00210 PE=4 SV=1
Fraxinus_pennsylvanica_120313_comp53987_c0_seq3	74.614	-3.0797	0.527314	-5.84036	5.20872e-09	1.57221e-07	sp|Q9LS46|ALMT9_ARATH	Aluminum-activated malate transporter 9 OS=Arabidopsis thaliana GN=ALMT9 PE=2 SV=1	B9RCK3_RICCO	Putative uncharacterized protein OS=Ricinus communis GN=RCOM_1689470 PE=4 SV=1
Fraxinus_pennsylvanica_120313_comp16814_c0_seq1	17.4093	-4.69737	0.804498	-5.83888	5.25517e-09	1.5857e-07
Fraxinus_pennsylvanica_120313_comp47419_c0_seq1	9.88058	-3.93905	0.674756	-5.83774	5.29125e-09	1.59605e-07			A5C9C2_VITVI	Putative uncharacterized protein OS=Vitis vinifera GN=VITISV_003619 PE=4 SV=1
Fraxinus_pennsylvanica_120313_comp47669_c0_seq1	112.263	-1.61545	0.276796	-5.83626	5.33859e-09	1.6087e-07			M5WI45_PRUPE	Uncharacterized protein OS=Prunus persica GN=PRUPE_ppa006284mg PE=4 SV=1
Fraxinus_pennsylvanica_120313_comp53386_c0_seq2	45.7554	-2.89839	0.49688	-5.83317	5.43839e-09	1.63767e-07			M0ZSJ1_SOLTU	Uncharacterized protein OS=Solanum tuberosum GN=PGSC0003DMG400002763 PE=4 SV=1
Fraxinus_pennsylvanica_120313_comp64133_c0_seq9	41.8004	-3.83546	0.657727	-5.83138	5.49707e-09	1.65367e-07			M1BP15_SOLTU	Uncharacterized protein OS=Solanum tuberosum GN=PGSC0003DMG400019273 PE=4 SV=1
Fraxinus_pennsylvanica_120313_comp49187_c0_seq1	21.6087	-3.57005	0.612226	-5.83127	5.5008e-09	1.65423e-07	sp|Q94A02|TAR2_ARATH	Tryptophan aminotransferase-related protein 2 OS=Arabidopsis thaliana GN=TAR2 PE=2 SV=1	D7SHL6_VITVI	Putative uncharacterized protein OS=Vitis vinifera GN=VIT_17s0000g08990 PE=4 SV=1
Fraxinus_pennsylvanica_120313_comp26981_c0_seq1	2413.18	-1.82604	0.313292	-5.82856	5.59087e-09	1.68076e-07	sp|Q9SDT1|POR_DAUCA	Protochlorophyllide reductase, chloroplastic OS=Daucus carota GN=POR1 PE=2 SV=1	Q8LSZ2_TOBAC	NADPH:protochlorophyllide oxidoreductase OS=Nicotiana tabacum GN=POR2 PE=2 SV=1
Fraxinus_pennsylvanica_120313_comp66129_c0_seq25	45.3809	-2.06994	0.355233	-5.82699	5.64371e-09	1.69493e-07	sp|Q9FPT1|UBP12_ARATH	Ubiquitin carboxyl-terminal hydrolase 12 OS=Arabidopsis thaliana GN=UBP12 PE=1 SV=2	G7J6M6_MEDTR	Ubiquitin carboxyl-terminal hydrolase OS=Medicago truncatula GN=MTR_3g079840 PE=3 SV=2
Fraxinus_pennsylvanica_120313_comp55802_c0_seq1	26.8344	-3.63074	0.623199	-5.82598	5.67788e-09	1.70462e-07
Fraxinus_pennsylvanica_120313_comp58471_c1_seq1	30.0598	-2.36481	0.406104	-5.82315	5.77478e-09	1.73139e-07	sp|Q8S9H7|DIV_ANTMA	Transcription factor DIVARICATA OS=Antirrhinum majus GN=DIVARICATA PE=2 SV=1	C5I9W3_9DIPS	DIV2B protein OS=Heptacodium miconioides GN=DIV2B PE=2 SV=1
Fraxinus_pennsylvanica_120313_comp57557_c0_seq2	35.2705	-2.30972	0.396908	-5.81927	5.91036e-09	1.76967e-07	sp|Q0WP01|PTR9_ARATH	Protein NRT1/ PTR FAMILY 5.10 OS=Arabidopsis thaliana GN=NPF5.10 PE=2 SV=1	M1D3I7_SOLTU	Uncharacterized protein OS=Solanum tuberosum GN=PGSC0003DMG401031322 PE=3 SV=1
Fraxinus_pennsylvanica_120313_comp59053_c0_seq19	9.09405	-5.18249	0.890686	-5.81854	5.93653e-09	1.77691e-07	sp|Q9SAK5|APL_ARATH	Myb family transcription factor APL OS=Arabidopsis thaliana GN=APL PE=2 SV=2	M1AFH5_SOLTU	Uncharacterized protein OS=Solanum tuberosum GN=PGSC0003DMG400008401 PE=4 SV=1
Fraxinus_pennsylvanica_120313_comp60636_c0_seq3	25.5842	-4.34252	0.746587	-5.81649	6.00974e-09	1.79822e-07			K4C0Y0_SOLLC	Auxin response factor OS=Solanum lycopersicum GN=ARF19-1 PE=3 SV=1
Fraxinus_pennsylvanica_120313_comp46664_c0_seq1	54.4124	-3.95831	0.680579	-5.81609	6.02386e-09	1.80124e-07
Fraxinus_pennsylvanica_120313_comp53646_c0_seq1	269.866	-2.19558	0.377552	-5.8153	6.05263e-09	1.80863e-07	sp|P90648|MHCKB_DICDI	Myosin heavy chain kinase B OS=Dictyostelium discoideum GN=mhkB PE=2 SV=1	K4BYA9_SOLLC	Uncharacterized protein OS=Solanum lycopersicum GN=Solyc05g013880.1 PE=4 SV=1
Fraxinus_pennsylvanica_120313_comp65053_c0_seq1	4422.86	-1.33281	0.229189	-5.81534	6.05111e-09	1.80863e-07	sp|Q94B35|ISPH_ARATH	4-hydroxy-3-methylbut-2-enyl diphosphate reductase, chloroplastic OS=Arabidopsis thaliana GN=ISPH PE=2 SV=1	D0VNY3_SOLLC	ISPH protein OS=Solanum lycopersicum GN=LOC100316901 PE=2 SV=1
Fraxinus_pennsylvanica_120313_comp40997_c0_seq1	19.5855	-2.93867	0.505375	-5.81483	6.0696e-09	1.8131e-07	sp|Q9LZL3|PCS1L_ARATH	Aspartic proteinase PCS1 OS=Arabidopsis thaliana GN=PCS1 PE=2 SV=1	U5FLT4_POPTR	Aspartyl protease family protein OS=Populus trichocarpa GN=POPTR_0017s02710g PE=3 SV=1
Fraxinus_pennsylvanica_120313_comp60407_c0_seq1	233.542	-1.52627	0.262603	-5.81208	6.17004e-09	1.84187e-07			K4C678_SOLLC	Uncharacterized protein OS=Solanum lycopersicum GN=Solyc06g053910.2 PE=4 SV=1
Fraxinus_pennsylvanica_120313_comp35002_c0_seq1	165.617	-5.15399	0.886831	-5.81169	6.1845e-09	1.84557e-07
Fraxinus_pennsylvanica_120313_comp59417_c0_seq4	9.53354	-5.63898	0.970521	-5.81026	6.23771e-09	1.86021e-07	sp|Q9SAK5|APL_ARATH	Myb family transcription factor APL OS=Arabidopsis thaliana GN=APL PE=2 SV=2	F6HPQ8_VITVI	Putative uncharacterized protein OS=Vitis vinifera GN=VIT_01s0026g02550 PE=4 SV=1
Fraxinus_pennsylvanica_120313_comp58900_c0_seq1	37.0429	-3.47297	0.597991	-5.80774	6.33225e-09	1.88652e-07	sp|Q9ZQC5|ICR2_ARATH	Interactor of constitutive active ROPs 2, chloroplastic OS=Arabidopsis thaliana GN=ICR2 PE=1 SV=1	B9SGR1_RICCO	ATP binding protein, putative OS=Ricinus communis GN=RCOM_0819600 PE=4 SV=1
Fraxinus_pennsylvanica_120313_comp49735_c1_seq1	86.594	-2.24122	0.385942	-5.80715	6.35465e-09	1.89256e-07	sp|Q9SJG2|Y2296_ARATH	Probable receptor-like protein kinase At2g42960 OS=Arabidopsis thaliana GN=At2g42960 PE=3 SV=1	D7UA94_VITVI	Putative uncharacterized protein OS=Vitis vinifera GN=VIT_14s0060g00460 PE=3 SV=1
Fraxinus_pennsylvanica_120313_comp61578_c0_seq2	8.90863	-4.43716	0.765025	-5.80002	6.63072e-09	1.97019e-07	sp|Q9SZY4|PTR27_ARATH	Protein NRT1/ PTR FAMILY 6.2 OS=Arabidopsis thaliana GN=NPF6.2 PE=1 SV=1	J7LKJ6_CUCSA	Nitrate transporter OS=Cucumis sativus GN=NRT1.4A PE=2 SV=1
Fraxinus_pennsylvanica_120313_comp49781_c0_seq1	231.962	-3.82334	0.659321	-5.79891	6.67477e-09	1.98262e-07	sp|Q6RYA0|SABP2_TOBAC	Salicylic acid-binding protein 2 OS=Nicotiana tabacum GN=SABP2 PE=1 SV=1	Q5XLS1_CATRO	Protein S OS=Catharanthus roseus PE=2 SV=1
Fraxinus_pennsylvanica_120313_comp58944_c0_seq2	143.882	-2.23636	0.385677	-5.79853	6.68994e-09	1.98647e-07	sp|Q10PP8|MTP4_ORYSJ	Metal tolerance protein 4 OS=Oryza sativa subsp. japonica GN=MTP4 PE=2 SV=1	V4SR55_9ROSI	Uncharacterized protein OS=Citrus clementina GN=CICLE_v10011857mg PE=4 SV=1
Fraxinus_pennsylvanica_120313_comp63719_c0_seq4	128.208	-1.74043	0.300229	-5.797	6.75102e-09	2.00327e-07	sp|Q10EL1|C3H24_ORYSJ	Zinc finger CCCH domain-containing protein 24 OS=Oryza sativa subsp. japonica GN=Os03g0698800 PE=2 SV=1	K4D2F3_SOLLC	Uncharacterized protein OS=Solanum lycopersicum GN=Solyc10g079120.1 PE=4 SV=1
Fraxinus_pennsylvanica_120313_comp47083_c0_seq1	15.8519	-3.82162	0.659886	-5.79133	6.98327e-09	2.06739e-07	sp|Q9LF79|ACA8_ARATH	Calcium-transporting ATPase 8, plasma membrane-type OS=Arabidopsis thaliana GN=ACA8 PE=1 SV=1	K4CBV1_SOLLC	Calcium-transporting ATPase OS=Solanum lycopersicum GN=ACA10 PE=3 SV=1
Fraxinus_pennsylvanica_120313_comp53676_c0_seq6	12.1707	-3.26067	0.563118	-5.79038	7.02255e-09	2.07833e-07	sp|Q8S9H7|DIV_ANTMA	Transcription factor DIVARICATA OS=Antirrhinum majus GN=DIVARICATA PE=2 SV=1	C5I9W4_9DIPS	DIV3B protein OS=Heptacodium miconioides GN=DIV3B PE=2 SV=1
Fraxinus_pennsylvanica_120313_comp63996_c0_seq4	159.884	-1.87935	0.324622	-5.78933	7.06675e-09	2.08934e-07	sp|Q9SJG2|Y2296_ARATH	Probable receptor-like protein kinase At2g42960 OS=Arabidopsis thaliana GN=At2g42960 PE=3 SV=1	A5BJT6_VITVI	Putative uncharacterized protein OS=Vitis vinifera GN=VITISV_037750 PE=3 SV=1
Fraxinus_pennsylvanica_120313_comp26748_c0_seq2	16.8237	-3.78677	0.654532	-5.78547	7.23105e-09	2.1365e-07	sp|O81822|HS177_ARATH	17.7 kDa class II heat shock protein OS=Arabidopsis thaliana GN=HSP17.7 PE=2 SV=1	Q94GC5_SOLDE	Hsp20/alpha crystallin family protein OS=Solanum demissum GN=SDM1_2t00012 PE=3 SV=1
Fraxinus_pennsylvanica_120313_comp65766_c0_seq9	1557.46	-1.65319	0.28582	-5.78402	7.29363e-09	2.15286e-07	sp|Q9LUN2|YSL5_ARATH	Probable metal-nicotianamine transporter YSL5 OS=Arabidopsis thaliana GN=YSL5 PE=1 SV=1	F6HVS9_VITVI	Putative uncharacterized protein OS=Vitis vinifera GN=VIT_17s0053g00380 PE=4 SV=1
Fraxinus_pennsylvanica_120313_comp50998_c0_seq2	138.826	-1.53215	0.264912	-5.78362	7.31091e-09	2.15725e-07	sp|B0G107|SAMH1_DICDI	Deoxynucleoside triphosphate triphosphohydrolase SAMHD1 homolog OS=Dictyostelium discoideum GN=DDB_G0272484 PE=3 SV=1	K4BBJ7_SOLLC	Uncharacterized protein OS=Solanum lycopersicum GN=Solyc02g086900.2 PE=4 SV=1
Fraxinus_pennsylvanica_120313_comp62049_c0_seq5	19.9913	-3.58843	0.620501	-5.78313	7.33251e-09	2.1622e-07	sp|O65351|SUBL_ARATH		V4T460_9ROSI	Uncharacterized protein OS=Citrus clementina GN=CICLE_v10000364mg PE=4 SV=1
Fraxinus_pennsylvanica_120313_comp52544_c0_seq1	135.377	-2.77655	0.480227	-5.78173	7.39351e-09	2.17875e-07	sp|P10708|CB12_SOLLC	Chlorophyll a-b binding protein 7, chloroplastic OS=Solanum lycopersicum GN=CAB7 PE=3 SV=1	M5XD99_PRUPE	Uncharacterized protein OS=Prunus persica GN=PRUPE_ppa009903mg PE=4 SV=1
Fraxinus_pennsylvanica_120313_comp132696_c0_seq1	10.4446	-3.68357	0.637277	-5.78018	7.46218e-09	2.19826e-07	sp|O48947|CESA2_ARATH	Cellulose synthase A catalytic subunit 2 [UDP-forming] OS=Arabidopsis thaliana GN=CESA2 PE=1 SV=1	B0I545_ZINVI	Cellulose synthase OS=Zinnia violacea GN=Z632 PE=2 SV=1
Fraxinus_pennsylvanica_120313_comp59844_c0_seq1	151.274	-2.72546	0.471547	-5.77984	7.47733e-09	2.202e-07	sp|Q652N5|PHT44_ORYSJ	Probable anion transporter 4, chloroplastic OS=Oryza sativa subsp. japonica GN=PHT4;4 PE=2 SV=1	K4AZL3_SOLLC	Uncharacterized protein OS=Solanum lycopersicum GN=Solyc01g094720.2 PE=4 SV=1
Fraxinus_pennsylvanica_120313_comp37601_c0_seq2	10.0098	-5.63016	0.974365	-5.77829	7.54651e-09	2.21971e-07			D7SHE1_VITVI	Putative uncharacterized protein OS=Vitis vinifera GN=VIT_17s0000g09790 PE=4 SV=1
Fraxinus_pennsylvanica_120313_comp56985_c0_seq2	11.4288	-3.71128	0.642282	-5.77827	7.54739e-09	2.21971e-07	sp|Q9ZTS1|SYM_ORYSJ	Probable methionine--tRNA ligase OS=Oryza sativa subsp. japonica GN=Os06g0508700 PE=2 SV=2	D7SRQ8_VITVI	Putative uncharacterized protein OS=Vitis vinifera GN=VIT_07s0095g00760 PE=3 SV=1
Fraxinus_pennsylvanica_120313_comp51016_c0_seq1	51.0464	-3.28442	0.568532	-5.77702	7.60363e-09	2.23551e-07	sp|Q2Z2E9|SCR_IPONI	Protein SCARECROW OS=Ipomoea nil GN=SCR PE=1 SV=1	F6HMQ2_VITVI	Putative uncharacterized protein OS=Vitis vinifera GN=VIT_08s0056g00050 PE=4 SV=1
Fraxinus_pennsylvanica_120313_comp59195_c0_seq3	13.7936	-3.68136	0.637445	-5.77518	7.6869e-09	2.25777e-07	sp|O80970|NPY2_ARATH	BTB/POZ domain-containing protein NPY2 OS=Arabidopsis thaliana GN=NPY2 PE=2 SV=1	M1CF40_SOLTU	Uncharacterized protein OS=Solanum tuberosum GN=PGSC0003DMG400025751 PE=4 SV=1
Fraxinus_pennsylvanica_120313_comp51349_c0_seq1	46.7416	-2.03153	0.351862	-5.77365	7.75731e-09	2.27621e-07	sp|Q7PC84|AB39G_ARATH	ABC transporter G family member 39 OS=Arabidopsis thaliana GN=ABCG39 PE=3 SV=1	M1BPV2_SOLTU	Uncharacterized protein OS=Solanum tuberosum GN=PGSC0003DMG400019477 PE=4 SV=1
Fraxinus_pennsylvanica_120313_comp56707_c0_seq2	10.2969	-4.32405	0.749002	-5.77309	7.78306e-09	2.28293e-07	sp|Q9SB61|Y4466_ARATH		F6GWV8_VITVI	Putative uncharacterized protein OS=Vitis vinifera GN=VIT_04s0023g01880 PE=4 SV=1
Fraxinus_pennsylvanica_120313_comp65560_c0_seq4	290.319	-1.22682	0.212509	-5.77304	7.78532e-09	2.28293e-07	sp|P29130|PHYB_TOBAC	Phytochrome B OS=Nicotiana tabacum GN=PHYB PE=2 SV=2	O24117_NICPL	Phytochrome OS=Nicotiana plumbaginifolia GN=PHYB PE=3 SV=1
Fraxinus_pennsylvanica_120313_comp62451_c0_seq2	28.4061	-2.47892	0.429465	-5.77211	7.82865e-09	2.29338e-07			K4BED2_SOLLC	Uncharacterized protein OS=Solanum lycopersicum GN=Solyc03g007090.1 PE=4 SV=1
Fraxinus_pennsylvanica_120313_comp51088_c0_seq1	411.42	-5.75717	0.998036	-5.7685	7.99795e-09	2.33991e-07
Fraxinus_pennsylvanica_120313_comp53228_c0_seq1	12.473	-3.81778	0.662031	-5.76677	8.08047e-09	2.36251e-07	sp|Q9S7C9|ESCA_ARATH		M1AYS7_SOLTU	Uncharacterized protein OS=Solanum tuberosum GN=PGSC0003DMG400012760 PE=4 SV=1
Fraxinus_pennsylvanica_120313_comp54255_c0_seq2	163.713	-1.61615	0.280358	-5.76459	8.1855e-09	2.39243e-07	sp|Q94B55|XB31_ARATH	Putative E3 ubiquitin-protein ligase XBAT31 OS=Arabidopsis thaliana GN=XBAT31 PE=2 SV=1	D7THQ1_VITVI	Putative uncharacterized protein OS=Vitis vinifera GN=VIT_08s0007g00200 PE=4 SV=1
Fraxinus_pennsylvanica_120313_comp61061_c0_seq2	167.341	-2.54728	0.441998	-5.76311	8.25786e-09	2.41122e-07	sp|C0LGX3|HSL2_ARATH	LRR receptor-like serine/threonine-protein kinase HSL2 OS=Arabidopsis thaliana GN=HSL2 PE=2 SV=1	M1D0L1_SOLTU	Uncharacterized protein OS=Solanum tuberosum GN=PGSC0003DMG400030626 PE=3 SV=1
Fraxinus_pennsylvanica_120313_comp47805_c0_seq1	29.4699	-2.7572	0.478439	-5.7629	8.2679e-09	2.41235e-07
Fraxinus_pennsylvanica_120313_comp61194_c0_seq6	964.448	-3.3562	0.582379	-5.76291	8.26757e-09	2.41235e-07	sp|P02519|HSP11_SOYBN	17.3 kDa class I heat shock protein OS=Glycine max GN=HSP17.3-B PE=3 SV=1	E1UIZ9_OLEEU	Putative small heat shock protein OS=Olea europaea GN=hsp18.3 PE=2 SV=1
Fraxinus_pennsylvanica_120313_comp65335_c0_seq1	205.278	-1.39149	0.241458	-5.76286	8.2698e-09	2.41235e-07	sp|Q93ZG9|FKB53_ARATH	Peptidyl-prolyl cis-trans isomerase FKBP53 OS=Arabidopsis thaliana GN=FKBP53 PE=1 SV=1	M1AYV7_SOLTU	Peptidyl-prolyl cis-trans isomerase OS=Solanum tuberosum GN=PGSC0003DMG400012775 PE=4 SV=1
Fraxinus_pennsylvanica_120313_comp55022_c0_seq2	9.32163	-4.7443	0.823306	-5.7625	8.28794e-09	2.41685e-07			B2LT59_TOBAC	Putative virus-specific-signaling-pathway regulated protein OS=Nicotiana tabacum PE=2 SV=1
Fraxinus_pennsylvanica_120313_comp60067_c0_seq2	52.9191	-1.72601	0.299617	-5.76071	8.37631e-09	2.44182e-07	sp|Q9C6S5|PHSB_ARATH	Probable polyamine transporter At1g31830 OS=Arabidopsis thaliana GN=At1g31830 PE=2 SV=1	F6I0Y1_VITVI	Putative uncharacterized protein OS=Vitis vinifera GN=VIT_03s0038g02860 PE=4 SV=1
Fraxinus_pennsylvanica_120313_comp58214_c0_seq2	9.61447	-5.62844	0.97728	-5.75929	8.4469e-09	2.4616e-07	sp|Q9SUT2|PER39_ARATH	Peroxidase 39 OS=Arabidopsis thaliana GN=PER39 PE=1 SV=1	Q66RM0_EUCUL	Peroxidase OS=Eucommia ulmoides GN=PODa PE=2 SV=1
Fraxinus_pennsylvanica_120313_comp60183_c1_seq4	27.4863	-2.88369	0.500754	-5.75869	8.47715e-09	2.46881e-07
Fraxinus_pennsylvanica_120313_comp64658_c0_seq5	9.68735	-5.1241	0.890382	-5.75495	8.6668e-09	2.52157e-07			B9HQD6_POPTR	2-phosphoglycerate kinase-related family protein OS=Populus trichocarpa GN=POPTR_0009s01460g PE=4 SV=2
Fraxinus_pennsylvanica_120313_comp59053_c0_seq7	9.63873	-5.10878	0.887991	-5.75319	8.75746e-09	2.5463e-07	sp|Q9SAK5|APL_ARATH	Myb family transcription factor APL OS=Arabidopsis thaliana GN=APL PE=2 SV=2	M1AFH5_SOLTU	Uncharacterized protein OS=Solanum tuberosum GN=PGSC0003DMG400008401 PE=4 SV=1
Fraxinus_pennsylvanica_120313_comp36644_c0_seq1	9.13924	-5.65029	0.982128	-5.75311	8.76148e-09	2.54664e-07
Fraxinus_pennsylvanica_120313_comp60327_c0_seq2	69.1982	-2.08064	0.361674	-5.75278	8.77855e-09	2.54994e-07	sp|Q9LX20|ASPL1_ARATH	Aspartic proteinase-like protein 1 OS=Arabidopsis thaliana GN=At5g10080 PE=1 SV=1	K4BSK4_SOLLC	Uncharacterized protein OS=Solanum lycopersicum GN=Solyc04g054490.2 PE=3 SV=1
Fraxinus_pennsylvanica_120313_comp62235_c0_seq3	193.63	-1.99585	0.346933	-5.75283	8.77634e-09	2.54994e-07	sp|F4IDI6|BRG2_ARATH	Probable BOI-related E3 ubiquitin-protein ligase 2 OS=Arabidopsis thaliana GN=BRG2 PE=1 SV=1	B9I0I4_POPTR	Uncharacterized protein OS=Populus trichocarpa GN=POPTR_0011s14590g PE=4 SV=1
Fraxinus_pennsylvanica_120313_comp65090_c0_seq5	678.633	-4.80757	0.836455	-5.74756	9.05418e-09	2.62744e-07
Fraxinus_pennsylvanica_120313_comp63719_c0_seq3	181.729	-1.47555	0.256772	-5.74652	9.11007e-09	2.64281e-07	sp|Q10EL1|C3H24_ORYSJ	Zinc finger CCCH domain-containing protein 24 OS=Oryza sativa subsp. japonica GN=Os03g0698800 PE=2 SV=1	M1AEI8_SOLTU	Uncharacterized protein OS=Solanum tuberosum GN=PGSC0003DMG400008150 PE=4 SV=1
Fraxinus_pennsylvanica_120313_comp28358_c0_seq1	28.8692	-3.73023	0.649493	-5.74329	9.2854e-09	2.68931e-07	sp|O48947|CESA2_ARATH	Cellulose synthase A catalytic subunit 2 [UDP-forming] OS=Arabidopsis thaliana GN=CESA2 PE=1 SV=1	F6GY47_VITVI	Cellulose synthase OS=Vitis vinifera GN=VIT_18s0072g00370 PE=3 SV=1
Fraxinus_pennsylvanica_120313_comp54545_c0_seq3	157.042	-1.45395	0.253153	-5.74334	9.28253e-09	2.68931e-07			M5XM46_PRUPE	Uncharacterized protein OS=Prunus persica GN=PRUPE_ppa003346mg PE=4 SV=1
Fraxinus_pennsylvanica_120313_comp49790_c0_seq5	39.7084	-3.49089	0.608433	-5.73751	9.60801e-09	2.77825e-07			M1BPZ3_SOLTU	Uncharacterized protein OS=Solanum tuberosum GN=PGSC0003DMG400019509 PE=4 SV=1
Fraxinus_pennsylvanica_120313_comp58330_c0_seq2	141.741	-2.00119	0.348889	-5.73588	9.7005e-09	2.80047e-07			M1B4Q4_SOLTU	Uncharacterized protein OS=Solanum tuberosum GN=PGSC0003DMG400014276 PE=4 SV=1
Fraxinus_pennsylvanica_120313_comp55022_c0_seq3	27.0378	-4.45148	0.776162	-5.73524	9.73734e-09	2.8102e-07
Fraxinus_pennsylvanica_120313_comp53564_c0_seq1	19.0019	-4.04382	0.705211	-5.7342	9.79722e-09	2.82384e-07	sp|Q9SX98|LHTL8_ARATH	Lysine histidine transporter-like 8 OS=Arabidopsis thaliana GN=AATL1 PE=1 SV=1	M5XEX8_PRUPE	Uncharacterized protein OS=Prunus persica GN=PRUPE_ppa004223mg PE=4 SV=1
Fraxinus_pennsylvanica_120313_comp64658_c0_seq6	8.69477	-5.67678	0.990373	-5.73196	9.92776e-09	2.85962e-07	sp|Q8T1P1|Y3453_DICDI	Uncharacterized protein DDB_G0273453/DDB_G0273565 OS=Dictyostelium discoideum GN=DDB_G0273453 PE=4 SV=2	F6GWA7_VITVI	Putative uncharacterized protein OS=Vitis vinifera GN=VIT_06s0061g00280 PE=4 SV=1
Fraxinus_pennsylvanica_120313_comp53465_c0_seq1	8.59412	-5.58814	0.97518	-5.73037	1.00214e-08	2.88567e-07	sp|Q67ZF6|ACFR3_ARATH	Probable transmembrane ascorbate ferrireductase 3 OS=Arabidopsis thaliana GN=CYB561C PE=2 SV=1	D7T8G7_VITVI	Putative uncharacterized protein OS=Vitis vinifera GN=VIT_01s0011g06240 PE=4 SV=1
Fraxinus_pennsylvanica_120313_comp41401_c0_seq2	20.0188	-3.2027	0.55923	-5.72699	1.02229e-08	2.94179e-07	sp|Q38997|KIN10_ARATH	SNF1-related protein kinase catalytic subunit alpha KIN10 OS=Arabidopsis thaliana GN=KIN10 PE=1 SV=2	V4M1A7_THESL
Fraxinus_pennsylvanica_120313_comp65857_c0_seq3	11.3577	-4.18968	0.732191	-5.72212	1.05204e-08	3.01963e-07			S8DN75_9LAMI	Uncharacterized protein (Fragment) OS=Genlisea aurea GN=M569_10326 PE=4 SV=1
Fraxinus_pennsylvanica_120313_comp39194_c0_seq1	19.1541	-2.8559	0.499401	-5.71865	1.07372e-08	3.07988e-07
Fraxinus_pennsylvanica_120313_comp52676_c0_seq2	13.615	-4.38156	0.766416	-5.71694	1.08461e-08	3.10712e-07	sp|Q8LPG9|IQD14_ARATH	Protein IQ-DOMAIN 14 OS=Arabidopsis thaliana GN=IQD14 PE=1 SV=1	F6HB11_VITVI	Putative uncharacterized protein OS=Vitis vinifera GN=VIT_05s0094g00530 PE=4 SV=1
Fraxinus_pennsylvanica_120313_comp44331_c0_seq2	9.10774	-5.12638	0.896816	-5.7162	1.08934e-08	3.11969e-07	sp|Q941C5|CLE44_ARATH	CLAVATA3/ESR (CLE)-related protein 44 OS=Arabidopsis thaliana GN=CLE44 PE=1 SV=1	M5VZL5_PRUPE	Uncharacterized protein OS=Prunus persica GN=PRUPE_ppa013219mg PE=4 SV=1
Fraxinus_pennsylvanica_120313_comp55629_c0_seq2	14.9842	-3.40789	0.596372	-5.71437	1.1011e-08	3.15035e-07	sp|Q9S7V4|HA22A_ARATH	HVA22-like protein a OS=Arabidopsis thaliana GN=HVA22A PE=2 SV=1	K4BWQ6_SOLLC	HVA22-like protein OS=Solanum lycopersicum GN=Solyc05g007300.2 PE=3 SV=1
Fraxinus_pennsylvanica_120313_comp60842_c0_seq1	76.2241	-2.72904	0.477644	-5.71354	1.10649e-08	3.16374e-07	sp|Q9SIB9|ACO2M_ARATH	Aconitate hydratase 2, mitochondrial OS=Arabidopsis thaliana GN=ACO2 PE=1 SV=2	K4BMM2_SOLLC	Uncharacterized protein OS=Solanum lycopersicum GN=Solyc03g120730.2 PE=4 SV=1
Fraxinus_pennsylvanica_120313_comp65966_c0_seq10	148.351	-1.98836	0.348138	-5.71142	1.12036e-08	3.20134e-07
Fraxinus_pennsylvanica_120313_comp51776_c0_seq1	89.5704	-1.56904	0.274753	-5.71071	1.12508e-08	3.21278e-07	sp|Q94JM3|ARFB_ARATH	Auxin response factor 2 OS=Arabidopsis thaliana GN=ARF2 PE=1 SV=2	M1B5E8_SOLTU	Auxin response factor OS=Solanum tuberosum GN=PGSC0003DMG400014452 PE=3 SV=1
Fraxinus_pennsylvanica_120313_comp40568_c0_seq1	12.9259	-3.76267	0.659025	-5.70945	1.1334e-08	3.23448e-07	sp|Q9FM03|DOF56_ARATH	Dof zinc finger protein DOF5.6 OS=Arabidopsis thaliana GN=DOF5.6 PE=2 SV=2	K7LPV3_SOYBN	Uncharacterized protein OS=Glycine max PE=4 SV=1
Fraxinus_pennsylvanica_120313_comp63148_c0_seq2	552.296	-1.80548	0.316364	-5.70698	1.14998e-08	3.27865e-07	sp|Q9SV13|SUT31_ARATH	Sulfate transporter 3.1 OS=Arabidopsis thaliana GN=SULTR3;1 PE=2 SV=1	M1BSD9_SOLTU	Uncharacterized protein OS=Solanum tuberosum GN=PGSC0003DMG400020136 PE=4 SV=1
Fraxinus_pennsylvanica_120313_comp53541_c0_seq1	20.319	-3.8052	0.666951	-5.70537	1.16088e-08	3.30447e-07			B9SXD6_RICCO	Putative uncharacterized protein OS=Ricinus communis GN=RCOM_1388540 PE=4 SV=1
Fraxinus_pennsylvanica_120313_comp57658_c0_seq1	14.326	-3.76195	0.659452	-5.70467	1.16572e-08	3.31717e-07			A5C716_VITVI	Putative uncharacterized protein OS=Vitis vinifera GN=VITISV_022327 PE=4 SV=1
Fraxinus_pennsylvanica_120313_comp49765_c0_seq1	16.9619	-4.94146	0.866333	-5.70388	1.17111e-08	3.3304e-07
Fraxinus_pennsylvanica_120313_comp37496_c0_seq1	53.8409	-3.97373	0.696736	-5.70335	1.17474e-08	3.33967e-07	sp|Q84M43|CESA2_ORYSJ	Probable cellulose synthase A catalytic subunit 2 [UDP-forming] OS=Oryza sativa subsp. japonica GN=CESA2 PE=2 SV=1	F8V2P1_TOBAC	Cellulose synthase OS=Nicotiana tabacum GN=CesA1 PE=2 SV=1
Fraxinus_pennsylvanica_120313_comp54571_c0_seq1	60.0814	-4.23549	0.742783	-5.7022	1.18274e-08	3.36027e-07	sp|Q9C7G0|MA658_ARATH	65-kDa microtubule-associated protein 8 OS=Arabidopsis thaliana GN=MAP65-8 PE=1 SV=2	D7TAX4_VITVI	Putative uncharacterized protein OS=Vitis vinifera GN=VIT_01s0010g03540 PE=4 SV=1
Fraxinus_pennsylvanica_120313_comp42186_c0_seq1	17.7085	-4.89979	0.859719	-5.69929	1.20304e-08	3.4147e-07	sp|Q9FLT2|IPMKB_ARATH	Inositol polyphosphate multikinase beta OS=Arabidopsis thaliana GN=IPK2b PE=1 SV=1	M1B4G9_SOLTU	Uncharacterized protein OS=Solanum tuberosum GN=PGSC0003DMG400014228 PE=4 SV=1
Fraxinus_pennsylvanica_120313_comp20953_c0_seq1	13.7186	-2.84292	0.498875	-5.69865	1.20758e-08	3.4254e-07
Fraxinus_pennsylvanica_120313_comp62370_c0_seq7	37.193	-4.41646	0.775208	-5.69712	1.21846e-08	3.45409e-07			K4BQ05_SOLLC	Uncharacterized protein OS=Solanum lycopersicum GN=Solyc04g015020.2 PE=4 SV=1
Fraxinus_pennsylvanica_120313_comp35564_c0_seq1	14.0389	-3.55503	0.624114	-5.69611	1.22569e-08	3.47038e-07			A9PEI8_POPTR	Glycine-rich family protein OS=Populus trichocarpa GN=POPTR_0012s11590g PE=2 SV=1
Fraxinus_pennsylvanica_120313_comp53230_c0_seq2	10.2182	-3.49264	0.613403	-5.69388	1.24188e-08	3.51268e-07	sp|Q56XR0|BH071_ARATH	Transcription factor bHLH71 OS=Arabidopsis thaliana GN=BHLH71 PE=1 SV=1	F6HT82_VITVI	Putative uncharacterized protein OS=Vitis vinifera GN=VIT_02s0012g01450 PE=4 SV=1
Fraxinus_pennsylvanica_120313_comp64579_c0_seq4	651.944	-1.27531	0.224029	-5.69262	1.25104e-08	3.53746e-07			S8D558_9LAMI	Uncharacterized protein OS=Genlisea aurea GN=M569_02211 PE=4 SV=1
Fraxinus_pennsylvanica_120313_comp41997_c0_seq1	41.8722	-3.47413	0.610717	-5.68861	1.28076e-08	3.61807e-07
Fraxinus_pennsylvanica_120313_comp19472_c0_seq1	16.5018	-4.35338	0.765363	-5.68799	1.28543e-08	3.62898e-07
Fraxinus_pennsylvanica_120313_comp59860_c0_seq4	126.539	-1.71482	0.301483	-5.68793	1.28587e-08	3.62907e-07	sp|Q9FHM0|YLS7_ARATH		K4D2D2_SOLLC	Uncharacterized protein OS=Solanum lycopersicum GN=Solyc10g078910.1 PE=4 SV=1
Fraxinus_pennsylvanica_120313_comp59473_c0_seq2	38.4027	-3.36088	0.59102	-5.68657	1.29619e-08	3.65473e-07			F6H3F5_VITVI	Putative uncharacterized protein OS=Vitis vinifera GN=VIT_04s0008g04200 PE=4 SV=1
Fraxinus_pennsylvanica_120313_comp47565_c0_seq1	17.0316	-3.00233	0.528076	-5.68542	1.30495e-08	3.67829e-07			M1CAF3_SOLTU	Uncharacterized protein OS=Solanum tuberosum GN=PGSC0003DMG400024619 PE=4 SV=1
Fraxinus_pennsylvanica_120313_comp58734_c0_seq8	28.2526	-2.6946	0.474201	-5.6824	1.32817e-08	3.73902e-07			F6HAL0_VITVI	Putative uncharacterized protein OS=Vitis vinifera GN=VIT_16s0022g01740 PE=4 SV=1
Fraxinus_pennsylvanica_120313_comp63200_c0_seq7	25.8893	-2.81778	0.495934	-5.68177	1.33309e-08	3.75168e-07	sp|Q94BT9|ATOX1_ARATH	Copper transport protein ATX1 OS=Arabidopsis thaliana GN=ATX1 PE=1 SV=1	M1CB12_SOLTU	Uncharacterized protein OS=Solanum tuberosum GN=PGSC0003DMG400024753 PE=4 SV=1
Fraxinus_pennsylvanica_120313_comp59053_c0_seq25	9.82249	-4.65021	0.81859	-5.68075	1.34102e-08	3.77283e-07	sp|Q9SAK5|APL_ARATH	Myb family transcription factor APL OS=Arabidopsis thaliana GN=APL PE=2 SV=2	M5W4G0_PRUPE	Uncharacterized protein OS=Prunus persica GN=PRUPE_ppa015076mg PE=4 SV=1
Fraxinus_pennsylvanica_120313_comp61678_c0_seq16	11.0954	-3.28318	0.578832	-5.67208	1.4107e-08	3.95973e-07			M1CSG8_SOLTU	Uncharacterized protein OS=Solanum tuberosum GN=PGSC0003DMG400028622 PE=4 SV=1
Fraxinus_pennsylvanica_120313_comp62337_c0_seq1	106.825	-1.70545	0.300676	-5.67205	1.41099e-08	3.95973e-07	sp|Q4UMH6|Y381_RICFE	Putative ankyrin repeat protein RF_0381 OS=Rickettsia felis (strain ATCC VR-1525 / URRWXCal2) GN=RF_0381 PE=3 SV=1	M1B1K1_SOLTU	Uncharacterized protein OS=Solanum tuberosum GN=PGSC0003DMG400013430 PE=4 SV=1
Fraxinus_pennsylvanica_120313_comp60918_c0_seq3	49.9233	-2.76132	0.486875	-5.67151	1.41544e-08	3.97097e-07
Fraxinus_pennsylvanica_120313_comp52336_c0_seq4	48.6298	-1.63116	0.287669	-5.67028	1.42567e-08	3.9959e-07	sp|Q9SX99|OSB1_ARATH	Protein OSB1, mitochondrial OS=Arabidopsis thaliana GN=OSB1 PE=1 SV=1	K4CUL0_SOLLC	Uncharacterized protein OS=Solanum lycopersicum GN=Solyc09g065840.2 PE=4 SV=1
Fraxinus_pennsylvanica_120313_comp59053_c0_seq22	9.37911	-5.04823	0.890313	-5.67018	1.4265e-08	3.99696e-07	sp|Q9SAK5|APL_ARATH	Myb family transcription factor APL OS=Arabidopsis thaliana GN=APL PE=2 SV=2	M1AFH5_SOLTU	Uncharacterized protein OS=Solanum tuberosum GN=PGSC0003DMG400008401 PE=4 SV=1
Fraxinus_pennsylvanica_120313_comp46598_c0_seq2	158.339	-2.02342	0.356981	-5.66815	1.44349e-08	4.04079e-07
Fraxinus_pennsylvanica_120313_comp60977_c1_seq5	86.2787	-1.27513	0.224991	-5.66747	1.44918e-08	4.05543e-07	sp|Q9SUG3|ITPK2_ARATH		M5XQC5_PRUPE	Inositol-tetrakisphosphate 1-kinase OS=Prunus persica GN=PRUPE_ppa008332mg PE=3 SV=1
Fraxinus_pennsylvanica_120313_comp48879_c1_seq1	8.41737	-5.55716	0.980569	-5.66728	1.45085e-08	4.05883e-07	sp|Q9FEL6|LAX3_MEDTR	Auxin transporter-like protein 3 OS=Medicago truncatula GN=LAX3 PE=2 SV=1	V4T2L7_9ROSI	Uncharacterized protein OS=Citrus clementina GN=CICLE_v10001072mg PE=4 SV=1
Fraxinus_pennsylvanica_120313_comp50103_c0_seq1	18.8429	-3.4274	0.60503	-5.66484	1.47161e-08	4.11306e-07			B9SEK2_RICCO	Putative uncharacterized protein OS=Ricinus communis GN=RCOM_0969450 PE=4 SV=1
Fraxinus_pennsylvanica_120313_comp45430_c0_seq1	20.8495	-3.59994	0.63554	-5.66438	1.47554e-08	4.12275e-07			F6HJQ1_VITVI	Putative uncharacterized protein (Fragment) OS=Vitis vinifera GN=VIT_00s0299g00110 PE=4 SV=1
Fraxinus_pennsylvanica_120313_comp31364_c0_seq1	12.3462	-5.04909	0.891391	-5.66428	1.47643e-08	4.12395e-07
Fraxinus_pennsylvanica_120313_comp62107_c0_seq5	412.34	-1.60712	0.283756	-5.66374	1.48105e-08	4.13557e-07	sp|Q9LZS0|PTL_ARATH	Trihelix transcription factor PTL OS=Arabidopsis thaliana GN=PTL PE=2 SV=1	F6HKI2_VITVI	Putative uncharacterized protein OS=Vitis vinifera GN=VIT_08s0007g03820 PE=4 SV=1
Fraxinus_pennsylvanica_120313_comp36613_c0_seq1	9.65435	-5.66279	0.999852	-5.66363	1.48205e-08	4.13707e-07	sp|Q93ZQ5|SPXM3_ARATH	SPX domain-containing membrane protein At4g22990 OS=Arabidopsis thaliana GN=At4g22990 PE=2 SV=2	K4AZC7_SOLLC	Uncharacterized protein OS=Solanum lycopersicum GN=Solyc01g091870.2 PE=4 SV=1
Fraxinus_pennsylvanica_120313_comp47059_c0_seq1	289.273	-3.13571	0.553869	-5.66147	1.50085e-08	4.18302e-07	sp|Q8W3M4|Y4744_ARATH	Uncharacterized protein At4g06744 OS=Arabidopsis thaliana GN=At4g06744 PE=2 SV=1	M1A6U3_SOLTU	Uncharacterized protein OS=Solanum tuberosum GN=PGSC0003DMG400006226 PE=4 SV=1
Fraxinus_pennsylvanica_120313_comp63703_c0_seq1	65.2943	-3.76042	0.664246	-5.66118	1.50335e-08	4.18738e-07	sp|O82345|BAG6_ARATH	BAG family molecular chaperone regulator 6 OS=Arabidopsis thaliana GN=BAG6 PE=1 SV=1	M0ZGD3_SOLTU	Uncharacterized protein OS=Solanum tuberosum GN=PGSC0003DMG400000079 PE=4 SV=1
Fraxinus_pennsylvanica_120313_comp34447_c0_seq1	16.9364	-3.21044	0.567156	-5.66059	1.50851e-08	4.19977e-07	sp|Q0JXE7|BPE_ARATH	Transcription factor BPE OS=Arabidopsis thaliana GN=BPE PE=2 SV=1	B9S2F8_RICCO	DNA binding protein, putative OS=Ricinus communis GN=RCOM_0699220 PE=4 SV=1
Fraxinus_pennsylvanica_120313_comp55339_c0_seq1	320.983	-1.5049	0.265882	-5.66005	1.51327e-08	4.21108e-07	sp|Q45QI7|CFI_CAMSI	Chalcone--flavonone isomerase OS=Camellia sinensis GN=CHI PE=2 SV=2	F1CGY6_9ERIC	Chalcone-flavonone isomerase family protein OS=Camellia nitidissima GN=CHI PE=2 SV=1
Fraxinus_pennsylvanica_120313_comp48475_c0_seq1	109.538	-1.97253	0.348505	-5.65998	1.51388e-08	4.21146e-07	sp|Q9FJK8|RP8L4_ARATH	Probable disease resistance RPP8-like protein 4 OS=Arabidopsis thaliana GN=RPP8L4 PE=2 SV=1	M1D3S8_SOLTU	Uncharacterized protein OS=Solanum tuberosum GN=PGSC0003DMG400031405 PE=4 SV=1
Fraxinus_pennsylvanica_120313_comp63765_c0_seq27	109.321	-1.91349	0.338084	-5.65981	1.51545e-08	4.21452e-07
Fraxinus_pennsylvanica_120313_comp58463_c0_seq1	255.092	-2.89965	0.512453	-5.65836	1.52822e-08	4.24872e-07			V4SMJ5_9ROSI	Uncharacterized protein OS=Citrus clementina GN=CICLE_v10028631mg PE=4 SV=1
Fraxinus_pennsylvanica_120313_comp54084_c0_seq1	222.921	-3.77215	0.666658	-5.65829	1.52888e-08	4.24923e-07	sp|Q9SJ52|YLS9_ARATH	Protein YLS9 OS=Arabidopsis thaliana GN=YLS9 PE=2 SV=1	F6H772_VITVI	Putative uncharacterized protein OS=Vitis vinifera GN=VIT_16s0098g00890 PE=4 SV=1
Fraxinus_pennsylvanica_120313_comp63874_c0_seq3	13.745	-5.56015	0.982939	-5.65665	1.54352e-08	4.2846e-07	sp|Q9LMX7|C78A5_ARATH	Cytochrome P450 78A5 OS=Arabidopsis thaliana GN=CYP78A5 PE=2 SV=1	M1CAH2_SOLTU	Uncharacterized protein OS=Solanum tuberosum GN=PGSC0003DMG400024630 PE=3 SV=1
Fraxinus_pennsylvanica_120313_comp57410_c0_seq1	364.461	-2.23322	0.394815	-5.65636	1.5462e-08	4.28936e-07			K4B835_SOLLC	Uncharacterized protein OS=Solanum lycopersicum GN=Solyc02g070540.2 PE=4 SV=1
Fraxinus_pennsylvanica_120313_comp39742_c0_seq1	35.8797	-3.9951	0.707046	-5.65041	1.60067e-08	4.43085e-07	sp|Q8LBQ7|ERF34_ARATH	Ethylene-responsive transcription factor ERF034 OS=Arabidopsis thaliana GN=ERF034 PE=2 SV=2	K4AYZ7_SOLLC	Uncharacterized protein OS=Solanum lycopersicum GN=Solyc01g090560.2 PE=4 SV=1
Fraxinus_pennsylvanica_120313_comp59417_c0_seq8	8.63817	-4.99105	0.883299	-5.65046	1.60018e-08	4.43085e-07	sp|Q9SAK5|APL_ARATH	Myb family transcription factor APL OS=Arabidopsis thaliana GN=APL PE=2 SV=2	F6HPQ8_VITVI	Putative uncharacterized protein OS=Vitis vinifera GN=VIT_01s0026g02550 PE=4 SV=1
Fraxinus_pennsylvanica_120313_comp63151_c0_seq7	121.695	-2.52245	0.446436	-5.65018	1.60279e-08	4.43536e-07	sp|Q94B38|GPT2_ARATH	Glucose-6-phosphate/phosphate translocator 2, chloroplastic OS=Arabidopsis thaliana GN=GPT2 PE=2 SV=2	K4C0Q1_SOLLC	Uncharacterized protein OS=Solanum lycopersicum GN=Solyc05g045670.2 PE=4 SV=1
Fraxinus_pennsylvanica_120313_comp54013_c0_seq1	7.92084	-5.60247	0.991608	-5.64989	1.60554e-08	4.44159e-07
Fraxinus_pennsylvanica_120313_comp64815_c0_seq1	72.5224	-2.08061	0.368323	-5.64887	1.61507e-08	4.46658e-07	sp|Q9SYM4|TPS1_ARATH	Alpha,alpha-trehalose-phosphate synthase [UDP-forming] 1 OS=Arabidopsis thaliana GN=TPS1 PE=1 SV=1	E2JJG8_PETHY	Trehalose-6-phosphate synthase OS=Petunia hybrida PE=2 SV=1
Fraxinus_pennsylvanica_120313_comp65414_c0_seq2	73.3482	-3.8122	0.675241	-5.64568	1.64529e-08	4.54733e-07			M1BJX1_SOLTU	Uncharacterized protein OS=Solanum tuberosum GN=PGSC0003DMG400018235 PE=4 SV=1
Fraxinus_pennsylvanica_120313_comp46409_c0_seq1	67.0298	-2.57903	0.456824	-5.64557	1.64638e-08	4.54896e-07			M1CWG3_SOLTU	Uncharacterized protein OS=Solanum tuberosum GN=PGSC0003DMG400029643 PE=4 SV=1
Fraxinus_pennsylvanica_120313_comp64909_c0_seq1	58.5766	-1.98669	0.351915	-5.64537	1.64825e-08	4.5527e-07	sp|Q9SIS3|MA656_ARATH	65-kDa microtubule-associated protein 6 OS=Arabidopsis thaliana GN=MAP65-6 PE=1 SV=1	M5XP11_PRUPE	Uncharacterized protein OS=Prunus persica GN=PRUPE_ppa003128mg PE=4 SV=1
Fraxinus_pennsylvanica_120313_comp60278_c0_seq4	38.267	-2.38021	0.421662	-5.64482	1.65355e-08	4.56594e-07	sp|Q9LNP9|P2C07_ARATH	Protein phosphatase 2C 7 OS=Arabidopsis thaliana GN=HAB2 PE=2 SV=2	F8WL78_CITUN	Protein phosphatase 2c OS=Citrus unshiu GN=ORF11 PE=3 SV=1
Fraxinus_pennsylvanica_120313_comp65426_c0_seq12	41.3844	-1.81206	0.321048	-5.64419	1.65956e-08	4.57972e-07	sp|Q9LIA4|RIK_ARATH	Protein RIK OS=Arabidopsis thaliana GN=RIK PE=1 SV=2	D7SVA6_VITVI	Putative uncharacterized protein OS=Vitis vinifera GN=VIT_14s0068g00240 PE=4 SV=1
Fraxinus_pennsylvanica_120313_comp52538_c0_seq1	59.1047	-2.99572	0.530855	-5.64319	1.66926e-08	4.60506e-07	sp|Q42564|APX3_ARATH	L-ascorbate peroxidase 3, peroxisomal OS=Arabidopsis thaliana GN=APX3 PE=1 SV=1	Q39780_GOSHI	Ascorbate peroxidase OS=Gossypium hirsutum GN=gAPX PE=2 SV=1
Fraxinus_pennsylvanica_120313_comp60658_c0_seq1	14.4918	-4.283	0.759114	-5.6421	1.67988e-08	4.62864e-07	sp|Q9SPP9|RG1_RAUSE	Raucaffricine-O-beta-D-glucosidase OS=Rauvolfia serpentina GN=RG PE=1 SV=1	Q01KA9_ORYSA	OSIGBa0135C13.2 protein OS=Oryza sativa GN=OSIGBa0135C13.2 PE=3 SV=1
Fraxinus_pennsylvanica_120313_comp64436_c0_seq1	27.8974	-2.63802	0.467644	-5.64108	1.68986e-08	4.65472e-07	sp|Q9FL07|ATL46_ARATH	RING-H2 finger protein ATL46 OS=Arabidopsis thaliana GN=ATL46 PE=2 SV=1	M0ZY99_SOLTU	Uncharacterized protein OS=Solanum tuberosum GN=PGSC0003DMG400004128 PE=4 SV=1
Fraxinus_pennsylvanica_120313_comp19587_c0_seq1	9.57914	-5.48695	0.973002	-5.63919	1.7085e-08	4.70171e-07
Fraxinus_pennsylvanica_120313_comp60859_c0_seq1	71.4894	-3.03479	0.538312	-5.6376	1.72433e-08	4.74235e-07	sp|Q0WPE9|NAT7_ARATH	Nucleobase-ascorbate transporter 7 OS=Arabidopsis thaliana GN=NAT7 PE=2 SV=2	V4TEJ1_9ROSI	Uncharacterized protein OS=Citrus clementina GN=CICLE_v10031192mg PE=4 SV=1
Fraxinus_pennsylvanica_120313_comp65101_c0_seq1	156.962	-2.09999	0.37255	-5.63681	1.73228e-08	4.75984e-07	sp|O49545|BAME1_ARATH	Leucine-rich repeat receptor-like serine/threonine-protein kinase BAM1 OS=Arabidopsis thaliana GN=BAM1 PE=1 SV=1	C6ZRW9_SOYBN	Receptor-like protein kinase OS=Glycine max PE=2 SV=1
Fraxinus_pennsylvanica_120313_comp20659_c0_seq1	183.416	-5.84149	1.03655	-5.63551	1.74539e-08	4.7929e-07			V4L442_THESL
Fraxinus_pennsylvanica_120313_comp62426_c0_seq1	3598.93	-1.38682	0.246151	-5.63401	1.7607e-08	4.82608e-07	sp|O65351|SUBL_ARATH		M1A1D2_SOLTU	Uncharacterized protein OS=Solanum tuberosum GN=PGSC0003DMG400004891 PE=4 SV=1
Fraxinus_pennsylvanica_120313_comp53213_c0_seq1	270.731	-1.45024	0.257442	-5.63327	1.76826e-08	4.84531e-07	sp|Q9ASS6|CP20B_ARATH		M5XGJ2_PRUPE	Peptidyl-prolyl cis-trans isomerase OS=Prunus persica GN=PRUPE_ppa010146mg PE=3 SV=1
Fraxinus_pennsylvanica_120313_comp59028_c0_seq1	71.9489	-3.50353	0.621981	-5.63286	1.77245e-08	4.85529e-07	sp|Q9M1V1|SOT6_ARATH	Cytosolic sulfotransferase 6 OS=Arabidopsis thaliana GN=SOT6 PE=2 SV=1	U5FPC0_POPTR	Sulfotransferase OS=Populus trichocarpa GN=POPTR_0017s13470g PE=3 SV=1
Fraxinus_pennsylvanica_120313_comp50679_c0_seq2	5968.34	-1.09481	0.194429	-5.63093	1.79243e-08	4.90853e-07			B2BGT0_OLEEU	Putative drought-induced protein SDi-6-like (Fragment) OS=Olea europaea PE=2 SV=1
Fraxinus_pennsylvanica_120313_comp49727_c0_seq2	15.6286	-3.02096	0.536553	-5.63032	1.79879e-08	4.92444e-07	sp|Q00423|HMGYA_SOYBN	HMG-Y-related protein A OS=Glycine max PE=2 SV=1	Q42461_CANGL	High mobility group protein OS=Canavalia gladiata PE=2 SV=1
Fraxinus_pennsylvanica_120313_comp66084_c0_seq8	46.1237	-2.04312	0.362914	-5.62976	1.80459e-08	4.9388e-07	sp|Q9FKZ1|DRL42_ARATH	Probable disease resistance protein At5g66900 OS=Arabidopsis thaliana GN=At5g66900 PE=3 SV=1	F6H7S5_VITVI	Putative uncharacterized protein OS=Vitis vinifera GN=VIT_07s0197g00250 PE=4 SV=1
Fraxinus_pennsylvanica_120313_comp60559_c0_seq17	13.7758	-4.57263	0.812375	-5.62872	1.81551e-08	4.96718e-07	sp|Q9LYS2|AB10C_ARATH	ABC transporter C family member 10 OS=Arabidopsis thaliana GN=ABCC10 PE=2 SV=2	M1AIG1_SOLTU	Uncharacterized protein OS=Solanum tuberosum GN=PGSC0003DMG400009095 PE=3 SV=1
Fraxinus_pennsylvanica_120313_comp51181_c0_seq2	95.6458	-2.6556	0.472049	-5.6257	1.84757e-08	5.0487e-07	sp|A7PHN8|CSPL4_VITVI	CASP-like protein 1F1 OS=Vitis vinifera GN=VIT_17s0000g00560 PE=2 SV=2	K4C8X3_SOLLC	CASP-like protein OS=Solanum lycopersicum GN=Solyc06g072530.2 PE=3 SV=1
Fraxinus_pennsylvanica_120313_comp54651_c0_seq2	1246.19	-1.70607	0.303535	-5.62067	1.90222e-08	5.18696e-07	sp|O80763|NRX1_ARATH	Probable nucleoredoxin 1 OS=Arabidopsis thaliana GN=At1g60420 PE=1 SV=1	F6HHU9_VITVI	Putative uncharacterized protein OS=Vitis vinifera GN=VIT_01s0127g00560 PE=4 SV=1
Fraxinus_pennsylvanica_120313_comp59053_c0_seq20	8.99704	-5.03929	0.896795	-5.61922	1.91817e-08	5.22727e-07	sp|Q9SAK5|APL_ARATH	Myb family transcription factor APL OS=Arabidopsis thaliana GN=APL PE=2 SV=2	B9SHH4_RICCO	Transcription factor, putative OS=Ricinus communis GN=RCOM_1121810 PE=4 SV=1
Fraxinus_pennsylvanica_120313_comp65470_c0_seq1	95.2761	-1.62299	0.288927	-5.61731	1.93956e-08	5.28234e-07	sp|Q0WP01|PTR9_ARATH	Protein NRT1/ PTR FAMILY 5.10 OS=Arabidopsis thaliana GN=NPF5.10 PE=2 SV=1	F6I3Z1_VITVI	Putative uncharacterized protein OS=Vitis vinifera GN=VIT_18s0041g00650 PE=3 SV=1
Fraxinus_pennsylvanica_120313_comp54608_c0_seq1	87.3455	-2.74873	0.489491	-5.61549	1.9601e-08	5.33503e-07	sp|P35336|PGLR_ACTDE	Polygalacturonase OS=Actinidia deliciosa PE=2 SV=1	Q9M6S2_ACTCH	Polygalacturonase A OS=Actinidia chinensis GN=PGA PE=2 SV=1
Fraxinus_pennsylvanica_120313_comp55731_c0_seq2	39.2979	-2.51352	0.447644	-5.615	1.96562e-08	5.34842e-07			K7LBY2_SOYBN	Uncharacterized protein OS=Glycine max PE=4 SV=1
Fraxinus_pennsylvanica_120313_comp62750_c0_seq6	40.1139	-2.44261	0.435254	-5.61192	2.00091e-08	5.43948e-07	sp|F4I114|Y1960_ARATH	Probable serine/threonine-protein kinase At1g09600 OS=Arabidopsis thaliana GN=At1g09600 PE=3 SV=1	Q8S1Y6_ORYSJ	Putative CRK1 protein OS=Oryza sativa subsp. japonica GN=P0482D04.8 PE=4 SV=1
Fraxinus_pennsylvanica_120313_comp50228_c0_seq1	8.83066	-5.00843	0.89282	-5.60967	2.02713e-08	5.50575e-07	sp|Q9SPP9|RG1_RAUSE	Raucaffricine-O-beta-D-glucosidase OS=Rauvolfia serpentina GN=RG PE=1 SV=1	Q8GVD0_OLEEU	Beta-glucosidase OS=Olea europaea subsp. europaea GN=bglc PE=2 SV=1
Fraxinus_pennsylvanica_120313_comp49619_c0_seq2	30.5156	-2.45305	0.437356	-5.60881	2.03718e-08	5.52801e-07	sp|O23210|SCL15_ARATH	Scarecrow-like protein 15 OS=Arabidopsis thaliana GN=SCL15 PE=2 SV=3	M1AYI2_SOLTU	Uncharacterized protein OS=Solanum tuberosum GN=PGSC0003DMG400012683 PE=4 SV=1
Fraxinus_pennsylvanica_120313_comp54707_c0_seq1	1337.23	-1.08106	0.192822	-5.60654	2.06406e-08	5.59247e-07	sp|Q9WU63|HEBP2_MOUSE	Heme-binding protein 2 OS=Mus musculus GN=Hebp2 PE=1 SV=1	M5WV08_PRUPE	Uncharacterized protein OS=Prunus persica GN=PRUPE_ppa010934mg PE=4 SV=1
Fraxinus_pennsylvanica_120313_comp32484_c0_seq1	9.54932	-5.51933	0.984635	-5.60546	2.07698e-08	5.62407e-07	sp|Q9FFD0|PIN8_ARATH	Putative auxin efflux carrier component 8 OS=Arabidopsis thaliana GN=PIN8 PE=3 SV=2	D7SPS3_VITVI	Putative uncharacterized protein OS=Vitis vinifera GN=VIT_04s0023g00320 PE=4 SV=1
Fraxinus_pennsylvanica_120313_comp51594_c0_seq2	46.2547	-2.25094	0.401626	-5.60457	2.08775e-08	5.64982e-07	sp|Q9SUS5|RHA1B_ARATH	E3 ubiquitin-protein ligase RHA1B OS=Arabidopsis thaliana GN=RHA1B PE=2 SV=1	K4CPD4_SOLLC	Uncharacterized protein OS=Solanum lycopersicum GN=Solyc08g081370.1 PE=4 SV=1
Fraxinus_pennsylvanica_120313_comp57082_c0_seq2	80.1936	-2.02484	0.361521	-5.60089	2.1326e-08	5.76245e-07	sp|Q9SJG2|Y2296_ARATH	Probable receptor-like protein kinase At2g42960 OS=Arabidopsis thaliana GN=At2g42960 PE=3 SV=1	D7UA94_VITVI	Putative uncharacterized protein OS=Vitis vinifera GN=VIT_14s0060g00460 PE=3 SV=1
Fraxinus_pennsylvanica_120313_comp63703_c0_seq4	63.4392	-3.90337	0.697105	-5.5994	2.1509e-08	5.80841e-07	sp|O82345|BAG6_ARATH	BAG family molecular chaperone regulator 6 OS=Arabidopsis thaliana GN=BAG6 PE=1 SV=1	M0ZGD3_SOLTU	Uncharacterized protein OS=Solanum tuberosum GN=PGSC0003DMG400000079 PE=4 SV=1
Fraxinus_pennsylvanica_120313_comp59198_c0_seq1	44.854	-1.93896	0.346292	-5.59921	2.15325e-08	5.81123e-07
Fraxinus_pennsylvanica_120313_comp58636_c0_seq7	16.0919	-3.50499	0.625987	-5.59913	2.15429e-08	5.81229e-07	sp|D4N501|DIOX2_PAPSO	Probable 2-oxoglutarate/Fe(II)-dependent dioxygenase OS=Papaver somniferum GN=DIOX2 PE=2 SV=1	B9IGA2_POPTR	Uncharacterized protein OS=Populus trichocarpa GN=POPTR_0016s12440g PE=3 SV=1
Fraxinus_pennsylvanica_120313_comp58055_c1_seq3	907.569	-1.48156	0.264695	-5.59723	2.1781e-08	5.87121e-07	sp|Q3L181|PERR_RAUSE	Perakine reductase OS=Rauvolfia serpentina GN=PR PE=1 SV=1	K4B0C6_SOLLC	Uncharacterized protein OS=Solanum lycopersicum GN=Solyc01g097390.2 PE=4 SV=1
Fraxinus_pennsylvanica_120313_comp62643_c0_seq10	42.3561	-3.66542	0.654952	-5.59647	2.1876e-08	5.89505e-07	sp|Q39134|AAP3_ARATH	Amino acid permease 3 OS=Arabidopsis thaliana GN=AAP3 PE=1 SV=2	V4TCW2_9ROSI	Uncharacterized protein OS=Citrus clementina GN=CICLE_v10000991mg PE=4 SV=1
Fraxinus_pennsylvanica_120313_comp64956_c0_seq1	9.84052	-4.98503	0.890852	-5.5958	2.19612e-08	5.91622e-07	sp|Q9SXS2|SUT33_ARATH	Probable sulfate transporter 3.3 OS=Arabidopsis thaliana GN=SULTR3;3 PE=2 SV=2	B9SJ59_RICCO	Sulfate transporter, putative OS=Ricinus communis GN=RCOM_0843730 PE=4 SV=1
Fraxinus_pennsylvanica_120313_comp61339_c0_seq24	47.5482	-2.84519	0.508613	-5.59402	2.21865e-08	5.97513e-07	sp|Q9XED8|ARFI_ARATH	Auxin response factor 9 OS=Arabidopsis thaliana GN=ARF9 PE=1 SV=1	B9RYN1_RICCO	Auxin response factor OS=Ricinus communis GN=RCOM_1311830 PE=3 SV=1
Fraxinus_pennsylvanica_120313_comp30117_c0_seq1	10.3808	-4.70253	0.840851	-5.59259	2.23713e-08	6.02308e-07
Fraxinus_pennsylvanica_120313_comp157317_c0_seq1	18.6277	-4.38023	0.783315	-5.59191	2.24585e-08	6.04292e-07
Fraxinus_pennsylvanica_120313_comp66179_c0_seq1	17.7302	-3.87074	0.692219	-5.59179	2.24743e-08	6.04536e-07			V4TX21_9ROSI	Uncharacterized protein OS=Citrus clementina GN=CICLE_v10007422mg PE=4 SV=1
Fraxinus_pennsylvanica_120313_comp56771_c0_seq2	53.2779	-1.63818	0.293004	-5.59098	2.25796e-08	6.06822e-07	sp|Q5ZIJ9|MIB2_CHICK	E3 ubiquitin-protein ligase MIB2 OS=Gallus gallus GN=MIB2 PE=2 SV=1	M1BGW4_SOLTU	Uncharacterized protein OS=Solanum tuberosum GN=PGSC0003DMG400017437 PE=4 SV=1
Fraxinus_pennsylvanica_120313_comp26905_c0_seq1	21.59	-3.96159	0.708632	-5.59048	2.26444e-08	6.0838e-07	sp|G3CCC0|CLDS_TOBAC	Copal-8-ol diphosphate hydratase, chloroplastic OS=Nicotiana tabacum GN=CPS2 PE=1 SV=1	B8PQ84_SALMI	Copalyl diphosphate synthase OS=Salvia miltiorrhiza PE=2 SV=1
Fraxinus_pennsylvanica_120313_comp54119_c0_seq1	371.74	-3.71788	0.665098	-5.58997	2.27106e-08	6.09974e-07	sp|Q9XGN4|GOLS1_AJURE	Galactinol synthase 1 OS=Ajuga reptans GN=GOLS1 PE=1 SV=1	A9PBH8_POPTR	Galactinol synthase 2 OS=Populus trichocarpa GN=GOLS2 PE=2 SV=1
Fraxinus_pennsylvanica_120313_comp65485_c1_seq1	802.201	-1.06721	0.190939	-5.58925	2.28048e-08	6.12321e-07	sp|Q08435|PMA1_NICPL	Plasma membrane ATPase 1 OS=Nicotiana plumbaginifolia GN=PMA1 PE=2 SV=1	Q42932_NICPL	N.plumbaginifolia H+-translocating ATPase mRNA OS=Nicotiana plumbaginifolia PE=1 SV=1
Fraxinus_pennsylvanica_120313_comp44275_c0_seq2	11.9439	-4.21044	0.75347	-5.58806	2.29623e-08	6.16365e-07	sp|Q9C635|HSFB4_ARATH	Heat stress transcription factor B-4 OS=Arabidopsis thaliana GN=HSFB4 PE=2 SV=1	A5APA7_VITVI	Putative uncharacterized protein OS=Vitis vinifera GN=VIT_18s0001g10380 PE=3 SV=1
Fraxinus_pennsylvanica_120313_comp16611_c0_seq1	7.75165	-5.52206	0.988512	-5.58623	2.32049e-08	6.22316e-07
Fraxinus_pennsylvanica_120313_comp298585_c0_seq1	8.34535	-5.48993	0.983144	-5.58405	2.34975e-08	6.29598e-07	sp|Q9C932|NAC19_ARATH	NAC domain-containing protein 19 OS=Arabidopsis thaliana GN=NAC019 PE=1 SV=1	M0ZZ06_SOLTU	Uncharacterized protein OS=Solanum tuberosum GN=PGSC0003DMG400004332 PE=4 SV=1
Fraxinus_pennsylvanica_120313_comp56460_c0_seq2	171.824	-1.84334	0.330132	-5.58363	2.35547e-08	6.30942e-07
Fraxinus_pennsylvanica_120313_comp63036_c0_seq1	92.7932	-2.21103	0.39639	-5.57793	2.43397e-08	6.50606e-07			F6HVG4_VITVI	Putative uncharacterized protein OS=Vitis vinifera GN=VIT_13s0139g00360 PE=4 SV=1
Fraxinus_pennsylvanica_120313_comp30243_c0_seq1	10.6986	-3.73972	0.670521	-5.57734	2.4423e-08	6.52637e-07	sp|O81316|SCL6_ARATH	Scarecrow-like protein 6 OS=Arabidopsis thaliana GN=SCL6 PE=1 SV=1	M1CG75_SOLTU	Uncharacterized protein OS=Solanum tuberosum GN=PGSC0003DMG400025973 PE=4 SV=1
Fraxinus_pennsylvanica_120313_comp49166_c0_seq1	9.6764	-4.99663	0.896436	-5.57389	2.49115e-08	6.65491e-07	sp|P53393|SUT3_STYHA	Low affinity sulfate transporter 3 OS=Stylosanthes hamata GN=ST3 PE=2 SV=1	M1AK98_SOLTU	Uncharacterized protein OS=Solanum tuberosum GN=PGSC0003DMG400009480 PE=4 SV=1
Fraxinus_pennsylvanica_120313_comp31141_c0_seq1	18.9868	-3.38568	0.607451	-5.57358	2.49552e-08	6.66063e-07	sp|O22264|MYB12_ARATH	Transcription factor MYB12 OS=Arabidopsis thaliana GN=MYB12 PE=2 SV=1	L0N1P2_GENTR	R2R3-MYB transcription factor OS=Gentiana triflora GN=GtMYBP3 PE=2 SV=1
Fraxinus_pennsylvanica_120313_comp54522_c0_seq1	168.729	-2.04222	0.366416	-5.5735	2.49667e-08	6.66171e-07			E0CNX0_VITVI	Putative uncharacterized protein OS=Vitis vinifera GN=VIT_18s0001g08470 PE=4 SV=1
Fraxinus_pennsylvanica_120313_comp52347_c0_seq3	106.693	-1.75388	0.314778	-5.5718	2.52121e-08	6.72317e-07	sp|Q9LET1|CAMK7_ARATH	CDPK-related kinase 7 OS=Arabidopsis thaliana GN=CRK7 PE=1 SV=1	K4D281_SOLLC	Uncharacterized protein OS=Solanum lycopersicum GN=Solyc10g078390.1 PE=4 SV=1
Fraxinus_pennsylvanica_120313_comp59298_c0_seq2	82.1499	-3.3172	0.595539	-5.57008	2.54616e-08	6.78566e-07			F6HKI4_VITVI	Putative uncharacterized protein OS=Vitis vinifera GN=VIT_08s0007g03780 PE=4 SV=1
Fraxinus_pennsylvanica_120313_comp59053_c0_seq21	11.3707	-3.6274	0.651493	-5.56783	2.5793e-08	6.8699e-07	sp|Q9SAK5|APL_ARATH	Myb family transcription factor APL OS=Arabidopsis thaliana GN=APL PE=2 SV=2	K4D3Z6_SOLLC	Uncharacterized protein OS=Solanum lycopersicum GN=Solyc10g085620.1 PE=4 SV=1
Fraxinus_pennsylvanica_120313_comp63324_c0_seq1	259.687	-1.40839	0.253084	-5.56491	2.62289e-08	6.97975e-07	sp|Q8LPS6|PPR3_ARATH	Pentatricopeptide repeat-containing protein At1g02150 OS=Arabidopsis thaliana GN=At1g02150 PE=2 SV=2	K4AYS8_SOLLC	Uncharacterized protein OS=Solanum lycopersicum GN=Solyc01g089870.2 PE=4 SV=1
Fraxinus_pennsylvanica_120313_comp63441_c0_seq6	64.4523	-1.64747	0.296069	-5.56449	2.62916e-08	6.99228e-07
Fraxinus_pennsylvanica_120313_comp59053_c0_seq17	8.10749	-5.52516	0.993142	-5.56331	2.64698e-08	7.0355e-07	sp|Q9SAK5|APL_ARATH	Myb family transcription factor APL OS=Arabidopsis thaliana GN=APL PE=2 SV=2	M1AFH5_SOLTU	Uncharacterized protein OS=Solanum tuberosum GN=PGSC0003DMG400008401 PE=4 SV=1
Fraxinus_pennsylvanica_120313_comp27565_c0_seq1	7.51118	-4.99896	0.898701	-5.56243	2.66045e-08	7.06709e-07			V4SCJ9_9ROSI	Uncharacterized protein OS=Citrus clementina GN=CICLE_v10029211mg PE=4 SV=1
Fraxinus_pennsylvanica_120313_comp53377_c0_seq1	182.423	-1.52464	0.274162	-5.56111	2.6807e-08	7.11879e-07			B9SVB9_RICCO	Putative uncharacterized protein OS=Ricinus communis GN=RCOM_0034480 PE=4 SV=1
Fraxinus_pennsylvanica_120313_comp27105_c0_seq1	9.22951	-4.1978	0.754957	-5.56031	2.69289e-08	7.14903e-07
Fraxinus_pennsylvanica_120313_comp54100_c0_seq2	103.446	-3.37997	0.607917	-5.55991	2.6991e-08	7.15915e-07	sp|P41152|HSF30_SOLPE	Heat shock factor protein HSF30 OS=Solanum peruvianum GN=HSF30 PE=2 SV=1	J9XU22_CAPAN	Heat stress transcription factor A2 OS=Capsicum annuum GN=HSFA2 PE=2 SV=1
Fraxinus_pennsylvanica_120313_comp61153_c0_seq1	61.874	-3.0403	0.546937	-5.55878	2.71666e-08	7.203e-07	sp|Q6RVV4|TIC32_PEA	Short-chain dehydrogenase TIC 32, chloroplastic OS=Pisum sativum GN=TIC32 PE=1 SV=1	I1KPN7_SOYBN	Uncharacterized protein OS=Glycine max PE=3 SV=1
Fraxinus_pennsylvanica_120313_comp60934_c0_seq3	34.6442	-3.73062	0.671183	-5.55827	2.72457e-08	7.21812e-07
Fraxinus_pennsylvanica_120313_comp63879_c0_seq4	23.8038	-3.55713	0.640043	-5.55764	2.73451e-08	7.24232e-07			V4T6C1_9ROSI	Uncharacterized protein OS=Citrus clementina GN=CICLE_v10000770mg PE=4 SV=1
Fraxinus_pennsylvanica_120313_comp66084_c0_seq2	46.8293	-2.01465	0.362732	-5.55409	2.79054e-08	7.38634e-07	sp|Q9FKZ1|DRL42_ARATH	Probable disease resistance protein At5g66900 OS=Arabidopsis thaliana GN=At5g66900 PE=3 SV=1	F6H7S5_VITVI	Putative uncharacterized protein OS=Vitis vinifera GN=VIT_07s0197g00250 PE=4 SV=1
Fraxinus_pennsylvanica_120313_comp52175_c0_seq1	10.0137	-5.01252	0.902659	-5.55305	2.8072e-08	7.42825e-07	sp|Q0WPR4|SCP34_ARATH	Serine carboxypeptidase-like 34 OS=Arabidopsis thaliana GN=SCPL34 PE=2 SV=2	B9S2Y6_RICCO	Serine carboxypeptidase, putative OS=Ricinus communis GN=RCOM_1534000 PE=4 SV=1
Fraxinus_pennsylvanica_120313_comp56746_c0_seq6	16.1708	-2.70242	0.4867	-5.55254	2.81551e-08	7.44802e-07	sp|F4JIF5|TCX2_ARATH	Protein tesmin/TSO1-like CXC 2 OS=Arabidopsis thaliana GN=TCX2 PE=1 SV=1	F6HDS9_VITVI	Putative uncharacterized protein OS=Vitis vinifera GN=VIT_05s0020g03880 PE=4 SV=1
Fraxinus_pennsylvanica_120313_comp42082_c0_seq1	337.771	-2.44741	0.440845	-5.55165	2.82989e-08	7.48385e-07	sp|P51819|HSP83_IPONI	Heat shock protein 83 OS=Ipomoea nil GN=HSP83A PE=2 SV=1	V4TM62_9ROSI	Uncharacterized protein OS=Citrus clementina GN=CICLE_v10019095mg PE=3 SV=1
Fraxinus_pennsylvanica_120313_comp59386_c1_seq3	210.487	-3.1921	0.574999	-5.55148	2.83258e-08	7.48877e-07	sp|Q94F47|UBC28_ARATH	Ubiquitin-conjugating enzyme E2 28 OS=Arabidopsis thaliana GN=UBC28 PE=2 SV=1	Q5ZFS3_PLAMJ	Ubiquitin-conjugating enzyme OS=Plantago major GN=ubc1 PE=2 SV=1
Fraxinus_pennsylvanica_120313_comp65388_c0_seq2	1291.93	-1.54349	0.278037	-5.55137	2.83434e-08	7.48898e-07	sp|O23647|GLGB1_ARATH	1,4-alpha-glucan-branching enzyme 2-1, chloroplastic/amyloplastic OS=Arabidopsis thaliana GN=SBE2.1 PE=2 SV=1	Q948N7_IPOBA	Starch branching enzyme II OS=Ipomoea batatas GN=SBE II PE=2 SV=1
Fraxinus_pennsylvanica_120313_comp58481_c0_seq4	304.138	-1.59312	0.287019	-5.55057	2.84742e-08	7.5202e-07			F6HL05_VITVI	Putative uncharacterized protein OS=Vitis vinifera GN=VIT_08s0007g08280 PE=4 SV=1
Fraxinus_pennsylvanica_120313_comp59247_c0_seq4	7.85468	-4.96863	0.895206	-5.55027	2.85233e-08	7.52984e-07			R4L315_ANTMA	DIV and RAD interacting factor 2 OS=Antirrhinum majus GN=DRIF2 PE=2 SV=1
Fraxinus_pennsylvanica_120313_comp52916_c0_seq1	377.316	-1.64712	0.296787	-5.54983	2.85953e-08	7.54441e-07	sp|Q9FMY1|C86B1_ARATH	Cytochrome P450 86B1 OS=Arabidopsis thaliana GN=CYP86B1 PE=2 SV=1	M1DJX5_SOLTU	Uncharacterized protein OS=Solanum tuberosum GN=PGSC0003DMG400039791 PE=3 SV=1
Fraxinus_pennsylvanica_120313_comp28359_c0_seq1	9.57665	-4.12313	0.743302	-5.54704	2.90538e-08	7.65861e-07
Fraxinus_pennsylvanica_120313_comp48451_c0_seq1	189.72	-1.43399	0.258581	-5.54559	2.92969e-08	7.71813e-07
Fraxinus_pennsylvanica_120313_comp66096_c0_seq5	8.77403	-5.47088	0.98659	-5.54525	2.93543e-08	7.73096e-07			M1DP75_SOLTU	Uncharacterized protein OS=Solanum tuberosum GN=PGSC0003DMG400041725 PE=4 SV=1
Fraxinus_pennsylvanica_120313_comp44604_c0_seq1	25.6149	-3.67307	0.662399	-5.5451	2.9379e-08	7.7352e-07	sp|Q9LF79|ACA8_ARATH	Calcium-transporting ATPase 8, plasma membrane-type OS=Arabidopsis thaliana GN=ACA8 PE=1 SV=1	B9HAW9_POPTR	Calcium-transporting ATPase OS=Populus trichocarpa GN=POPTR_0006s07240g PE=3 SV=2
Fraxinus_pennsylvanica_120313_comp46598_c0_seq1	238.923	-2.16553	0.390631	-5.54368	2.9618e-08	7.79355e-07
Fraxinus_pennsylvanica_120313_comp65009_c0_seq1	879.75	-1.2268	0.221304	-5.54353	2.96433e-08	7.79792e-07	sp|O82392|THIC_ARATH	Phosphomethylpyrimidine synthase, chloroplastic OS=Arabidopsis thaliana GN=THIC PE=1 SV=1	M0ZYC4_SOLTU	Uncharacterized protein OS=Solanum tuberosum GN=PGSC0003DMG400004151 PE=3 SV=1
Fraxinus_pennsylvanica_120313_comp56050_c0_seq2	120.509	-5.22247	0.9422	-5.54285	2.97586e-08	7.82133e-07			D7TN67_VITVI	Putative uncharacterized protein OS=Vitis vinifera GN=VIT_01s0026g02660 PE=4 SV=1
Fraxinus_pennsylvanica_120313_comp48540_c0_seq3	27.9675	-4.37154	0.789175	-5.53938	3.03552e-08	7.9711e-07	sp|Q8LC95|ENL3_ARATH	Early nodulin-like protein 3 OS=Arabidopsis thaliana GN=At5g25090 PE=1 SV=2	M0ZKH1_SOLTU	Uncharacterized protein OS=Solanum tuberosum GN=PGSC0003DMG400001038 PE=4 SV=1
Fraxinus_pennsylvanica_120313_comp63497_c0_seq1	41.7623	-2.74789	0.496242	-5.5374	3.06999e-08	8.05455e-07			F6H862_VITVI	Putative uncharacterized protein OS=Vitis vinifera GN=VIT_00s0404g00050 PE=4 SV=1
Fraxinus_pennsylvanica_120313_comp36536_c0_seq4	12.0679	-4.94926	0.894024	-5.53594	3.09559e-08	8.11218e-07			F6H7A1_VITVI	Putative uncharacterized protein OS=Vitis vinifera GN=VIT_16s0098g01640 PE=4 SV=1
Fraxinus_pennsylvanica_120313_comp1991_c0_seq1	16.7002	-3.08664	0.557646	-5.53511	3.11031e-08	8.14838e-07	sp|B5WWZ8|FAO1_LOTJA	Long-chain-alcohol oxidase FAO1 OS=Lotus japonicus GN=FAO1 PE=1 SV=1	M1BG07_SOLTU	Uncharacterized protein OS=Solanum tuberosum GN=PGSC0003DMG400017211 PE=3 SV=1
Fraxinus_pennsylvanica_120313_comp61237_c0_seq1	355.4	-4.8418	0.87545	-5.53065	3.19052e-08	8.34629e-07	sp|P28002|COMT1_MEDSA	Caffeic acid 3-O-methyltransferase OS=Medicago sativa PE=1 SV=1	Q1WMA5_CATRO	S-methyltransferase OS=Catharanthus roseus PE=2 SV=1
Fraxinus_pennsylvanica_120313_comp56013_c0_seq2	40.0679	-3.99968	0.723422	-5.52883	3.22369e-08	8.43061e-07	sp|Q9ZNU2|NAC18_ARATH	NAC domain-containing protein 18 OS=Arabidopsis thaliana GN=NAC018 PE=2 SV=1	B9N1L1_POPTR	No apical meristem family protein OS=Populus trichocarpa GN=POPTR_0001s41490g PE=4 SV=1
Fraxinus_pennsylvanica_120313_comp65222_c0_seq6	570.738	-1.72922	0.312781	-5.52854	3.22906e-08	8.44217e-07	sp|Q9SJJ3|BLH8_ARATH	BEL1-like homeodomain protein 8 OS=Arabidopsis thaliana GN=BLH8 PE=1 SV=1	A5AWN3_VITVI	Putative uncharacterized protein OS=Vitis vinifera GN=VITISV_029711 PE=4 SV=1
Fraxinus_pennsylvanica_120313_comp15471_c0_seq1	13.4237	-3.12686	0.565689	-5.52752	3.24789e-08	8.48644e-07
Fraxinus_pennsylvanica_120313_comp53755_c0_seq1	10650.9	-1.30064	0.235327	-5.52696	3.2582e-08	8.5109e-07	sp|F6H9A9|THI41_VITVI	Thiamine thiazole synthase 1, chloroplastic OS=Vitis vinifera GN=THI1-1 PE=3 SV=1	B9HZL1_POPTR	Thiamine thiazole synthase, chloroplastic OS=Populus trichocarpa GN=THI1 PE=3 SV=1
Fraxinus_pennsylvanica_120313_comp56852_c0_seq1	81.4138	-1.94112	0.351295	-5.52561	3.28334e-08	8.56848e-07	sp|Q9C5U2|AHK2_ARATH	Histidine kinase 2 OS=Arabidopsis thaliana GN=AHK2 PE=1 SV=1	A5B1L1_VITVI	Putative uncharacterized protein OS=Vitis vinifera GN=VITISV_028333 PE=4 SV=1
Fraxinus_pennsylvanica_120313_comp60674_c0_seq3	273.843	-2.13584	0.386536	-5.52558	3.28408e-08	8.56848e-07	sp|Q8LFN2|Y3037_ARATH	Probable inactive leucine-rich repeat receptor-like protein kinase At3g03770 OS=Arabidopsis thaliana GN=At3g03770 PE=2 SV=1	D7TL46_VITVI	Putative uncharacterized protein OS=Vitis vinifera GN=VIT_08s0056g01290 PE=4 SV=1
Fraxinus_pennsylvanica_120313_comp58858_c0_seq5	240.577	-1.30878	0.236879	-5.52511	3.29285e-08	8.58886e-07	sp|Q9FY69|BH143_ARATH	Transcription factor bHLH143 OS=Arabidopsis thaliana GN=BHLH143 PE=2 SV=1	M5W2X1_PRUPE	Uncharacterized protein OS=Prunus persica GN=PRUPE_ppa007031mg PE=4 SV=1
Fraxinus_pennsylvanica_120313_comp49585_c0_seq3	57.256	-2.00597	0.363073	-5.52499	3.29509e-08	8.59219e-07
Fraxinus_pennsylvanica_120313_comp60847_c0_seq2	17.7708	-4.37569	0.791994	-5.5249	3.29667e-08	8.59382e-07	sp|Q39134|AAP3_ARATH	Amino acid permease 3 OS=Arabidopsis thaliana GN=AAP3 PE=1 SV=2	A5B880_VITVI	Putative uncharacterized protein OS=Vitis vinifera GN=VIT_18s0001g02020 PE=4 SV=1
Fraxinus_pennsylvanica_120313_comp38767_c0_seq1	22.9315	-3.54658	0.641967	-5.52455	3.3033e-08	8.60609e-07	sp|Q42883|ECAP_SOLLC	Calcium-transporting ATPase, endoplasmic reticulum-type OS=Solanum lycopersicum GN=LCA1 PE=2 SV=1	F6I6G6_VITVI	Putative uncharacterized protein OS=Vitis vinifera GN=VIT_15s0046g00040 PE=3 SV=1
Fraxinus_pennsylvanica_120313_comp33205_c0_seq1	24.3593	-3.12762	0.566305	-5.52285	3.33548e-08	8.68486e-07	sp|Q9SU63|AL2B4_ARATH	Aldehyde dehydrogenase family 2 member B4, mitochondrial OS=Arabidopsis thaliana GN=ALDH2B4 PE=2 SV=1	B9RB49_RICCO	Aldehyde dehydrogenase, putative OS=Ricinus communis GN=RCOM_1511330 PE=3 SV=1
Fraxinus_pennsylvanica_120313_comp54084_c0_seq2	9.41486	-3.91612	0.709205	-5.52184	3.35459e-08	8.72954e-07			F6H772_VITVI	Putative uncharacterized protein OS=Vitis vinifera GN=VIT_16s0098g00890 PE=4 SV=1
Fraxinus_pennsylvanica_120313_comp66090_c0_seq4	29.4801	-2.16732	0.392569	-5.52087	3.37327e-08	8.77306e-07	sp|Q7XA40|RGA3_SOLBU	Putative disease resistance protein RGA3 OS=Solanum bulbocastanum GN=RGA3 PE=2 SV=2	M1AZF6_SOLTU	Uncharacterized protein OS=Solanum tuberosum GN=PGSC0003DMG400012918 PE=4 SV=1
Fraxinus_pennsylvanica_120313_comp59053_c0_seq27	10.6799	-3.87516	0.702006	-5.52012	3.38766e-08	8.80791e-07	sp|Q9SAK5|APL_ARATH	Myb family transcription factor APL OS=Arabidopsis thaliana GN=APL PE=2 SV=2	M1AFH5_SOLTU	Uncharacterized protein OS=Solanum tuberosum GN=PGSC0003DMG400008401 PE=4 SV=1
Fraxinus_pennsylvanica_120313_comp65952_c0_seq6	8.79225	-5.49354	0.995303	-5.51946	3.40034e-08	8.8383e-07	sp|Q9FL41|WTR38_ARATH	WAT1-related protein At5g07050 OS=Arabidopsis thaliana GN=At5g07050 PE=2 SV=1	B9I0N9_POPTR	Uncharacterized protein OS=Populus trichocarpa GN=POPTR_0011s15150g PE=4 SV=2
Fraxinus_pennsylvanica_120313_comp48515_c0_seq1	64.5137	-3.26706	0.592096	-5.51778	3.43301e-08	8.92063e-07	sp|Q9XF61|PDI_DATGL	Protein disulfide-isomerase OS=Datisca glomerata GN=PDI PE=2 SV=1	Q6IV17_IPOBA	Protein disulfide-isomerase OS=Ipomoea batatas PE=2 SV=1
Fraxinus_pennsylvanica_120313_comp50186_c0_seq2	16.4336	-3.09049	0.560181	-5.51696	3.44912e-08	8.95991e-07	sp|O22967|CDF4_ARATH	Cyclic dof factor 4 OS=Arabidopsis thaliana GN=CDF4 PE=2 SV=1	M5X2T0_PRUPE	Uncharacterized protein OS=Prunus persica GN=PRUPE_ppa012605mg PE=4 SV=1
Fraxinus_pennsylvanica_120313_comp36747_c0_seq1	9.44005	-4.88274	0.885168	-5.51618	3.46457e-08	8.99742e-07
Fraxinus_pennsylvanica_120313_comp63046_c0_seq2	8.8309	-4.53499	0.822357	-5.51462	3.49525e-08	9.06964e-07	sp|Q8VY13|FRO8_ARATH	Ferric reduction oxidase 8, mitochondrial OS=Arabidopsis thaliana GN=FRO8 PE=2 SV=1	M1BJE3_SOLTU	Uncharacterized protein OS=Solanum tuberosum GN=PGSC0003DMG400018114 PE=4 SV=1
Fraxinus_pennsylvanica_120313_comp62334_c0_seq1	11.5448	-4.47765	0.812011	-5.51427	3.50222e-08	9.08202e-07	sp|Q8LPK5|CESA8_ARATH	Cellulose synthase A catalytic subunit 8 [UDP-forming] OS=Arabidopsis thaliana GN=CESA8 PE=1 SV=1	Q1EG93_GOSHI	Cellulose synthase OS=Gossypium hirsutum GN=CesA1 PE=3 SV=1
Fraxinus_pennsylvanica_120313_comp55426_c0_seq1	37.9789	-2.46755	0.447495	-5.51413	3.50503e-08	9.08666e-07	sp|Q2PCF1|PDR2_NICPL	Pleiotropic drug resistance protein 2 OS=Nicotiana plumbaginifolia GN=PDR2 PE=2 SV=1	M1BPV2_SOLTU	Uncharacterized protein OS=Solanum tuberosum GN=PGSC0003DMG400019477 PE=4 SV=1
Fraxinus_pennsylvanica_120313_comp65454_c0_seq13	517.594	-2.53703	0.460387	-5.51065	3.57504e-08	9.25743e-07	sp|Q94A08|RFS2_ARATH	Probable galactinol--sucrose galactosyltransferase 2 OS=Arabidopsis thaliana GN=RFS2 PE=2 SV=2	J7FNN8_OLEEU	Imbibition protein (Fragment) OS=Olea europaea PE=2 SV=1
Fraxinus_pennsylvanica_120313_comp43619_c0_seq1	22.1082	-4.31722	0.783637	-5.5092	3.60463e-08	9.33135e-07	sp|P47082|AVT1_YEAST	Vacuolar amino acid transporter 1 OS=Saccharomyces cerevisiae (strain ATCC 204508 / S288c) GN=AVT1 PE=1 SV=1	M5Y7X2_PRUPE	Uncharacterized protein OS=Prunus persica GN=PRUPE_ppa016615mg PE=4 SV=1
Fraxinus_pennsylvanica_120313_comp65982_c0_seq10	31.3085	-2.00957	0.36494	-5.50657	3.65895e-08	9.45284e-07	sp|Q6L3Z4|R1B12_SOLDE	Putative late blight resistance protein homolog R1B-12 OS=Solanum demissum GN=R1B-12 PE=3 SV=2	M1CZW8_SOLTU	Uncharacterized protein OS=Solanum tuberosum GN=PGSC0003DMG400030498 PE=4 SV=1
Fraxinus_pennsylvanica_120313_comp53504_c0_seq1	8.95858	-4.93186	0.89609	-5.50375	3.71796e-08	9.59696e-07	sp|Q38967|AAP2_ARATH	Amino acid permease 2 OS=Arabidopsis thaliana GN=AAP2 PE=1 SV=1	M5XX62_PRUPE	Uncharacterized protein OS=Prunus persica GN=PRUPE_ppa004936mg PE=4 SV=1
Fraxinus_pennsylvanica_120313_comp53826_c0_seq2	57.11	-2.77183	0.503647	-5.50352	3.72273e-08	9.60652e-07			B9H111_POPTR	Uncharacterized protein OS=Populus trichocarpa GN=POPTR_0004s01400g PE=4 SV=1
Fraxinus_pennsylvanica_120313_comp65834_c0_seq3	666.878	-1.46115	0.265528	-5.50282	3.73764e-08	9.64221e-07	sp|P55242|GLGL2_SOLTU	Glucose-1-phosphate adenylyltransferase large subunit 2, chloroplastic/amyloplastic OS=Solanum tuberosum GN=AGPS2 PE=2 SV=1	M5XWY4_PRUPE	Glucose-1-phosphate adenylyltransferase OS=Prunus persica GN=PRUPE_ppa004135mg PE=3 SV=1
Fraxinus_pennsylvanica_120313_comp64396_c0_seq1	118.492	-1.42624	0.259312	-5.50007	3.79631e-08	9.77383e-07			M1DX53_SOLTU	Uncharacterized protein OS=Solanum tuberosum GN=PGSC0003DMG400045409 PE=4 SV=1
Fraxinus_pennsylvanica_120313_comp37841_c0_seq1	77.6267	-3.84481	0.699148	-5.49927	3.81356e-08	9.81543e-07
Fraxinus_pennsylvanica_120313_comp56425_c0_seq1	118.844	-1.83512	0.333824	-5.49728	3.85697e-08	9.9243e-07	sp|Q9SZL5|PP356_ARATH	Pentatricopeptide repeat-containing protein At4g38150 OS=Arabidopsis thaliana GN=At4g38150 PE=2 SV=1	K4B1H5_SOLLC	Uncharacterized protein OS=Solanum lycopersicum GN=Solyc01g102470.2 PE=4 SV=1
Fraxinus_pennsylvanica_120313_comp57676_c0_seq11	104.089	-1.68431	0.306554	-5.49435	3.92147e-08	1.00787e-06	sp|Q9SJ56|BLH1_ARATH	BEL1-like homeodomain protein 1 OS=Arabidopsis thaliana GN=BLH1 PE=1 SV=1	S8D3U0_9LAMI	Uncharacterized protein OS=Genlisea aurea GN=M569_00381 PE=4 SV=1
Fraxinus_pennsylvanica_120313_comp35214_c0_seq1	11.27	-3.74922	0.682691	-5.49183	3.97793e-08	1.0212e-06			K4AXZ6_SOLLC	Uncharacterized protein OS=Solanum lycopersicum GN=Solyc01g081040.2 PE=4 SV=1
Fraxinus_pennsylvanica_120313_comp30618_c0_seq1	9.66767	-4.95878	0.902963	-5.49167	3.98152e-08	1.02183e-06	sp|Q3E6T0|PT525_ARATH	Probable sugar phosphate/phosphate translocator At5g25400 OS=Arabidopsis thaliana GN=At5g25400 PE=2 SV=1	Q59IV6_MESCR	Plastidic phosphate translocator-like protein1 OS=Mesembryanthemum crystallinum GN=PTL1 PE=2 SV=1
Fraxinus_pennsylvanica_120313_comp62039_c0_seq1	153.754	-1.40968	0.256719	-5.49114	3.99339e-08	1.02459e-06			D7U5J7_VITVI	Putative uncharacterized protein OS=Vitis vinifera GN=VIT_03s0038g00320 PE=4 SV=1
Fraxinus_pennsylvanica_120313_comp54476_c0_seq5	20.3193	-4.9931	0.909364	-5.49077	4.00194e-08	1.02648e-06	sp|Q9LFR3|GASAE_ARATH	Gibberellin-regulated protein 14 OS=Arabidopsis thaliana GN=GASA14 PE=1 SV=1	M1C9P9_SOLTU	Uncharacterized protein OS=Solanum tuberosum GN=PGSC0003DMG400024474 PE=4 SV=1
Fraxinus_pennsylvanica_120313_comp46519_c0_seq2	65.1222	-2.90026	0.528289	-5.48991	4.0215e-08	1.03091e-06	sp|Q8S9H7|DIV_ANTMA	Transcription factor DIVARICATA OS=Antirrhinum majus GN=DIVARICATA PE=2 SV=1	M5X4P2_PRUPE	Uncharacterized protein OS=Prunus persica GN=PRUPE_ppa018139mg PE=4 SV=1
Fraxinus_pennsylvanica_120313_comp66129_c0_seq36	38.3093	-2.02067	0.368085	-5.48969	4.02644e-08	1.03188e-06	sp|Q9FPT1|UBP12_ARATH	Ubiquitin carboxyl-terminal hydrolase 12 OS=Arabidopsis thaliana GN=UBP12 PE=1 SV=2	M5W4W2_PRUPE	Kinesin-like protein OS=Prunus persica GN=PRUPE_ppa023415mg PE=3 SV=1
Fraxinus_pennsylvanica_120313_comp63372_c0_seq14	79.3478	-1.62014	0.295276	-5.48686	4.09132e-08	1.04791e-06	sp|Q9LY87|RGLG2_ARATH	E3 ubiquitin-protein ligase RGLG2 OS=Arabidopsis thaliana GN=RGLG2 PE=1 SV=1	B9HYC3_POPTR	Uncharacterized protein OS=Populus trichocarpa GN=POPTR_0010s18200g PE=4 SV=2
Fraxinus_pennsylvanica_120313_comp53676_c0_seq13	41.7637	-2.73384	0.498478	-5.48437	4.14951e-08	1.0619e-06	sp|Q8S9H7|DIV_ANTMA	Transcription factor DIVARICATA OS=Antirrhinum majus GN=DIVARICATA PE=2 SV=1	C5I9W4_9DIPS	DIV3B protein OS=Heptacodium miconioides GN=DIV3B PE=2 SV=1
Fraxinus_pennsylvanica_120313_comp55534_c0_seq4	28.4736	-2.43855	0.444649	-5.48421	4.15314e-08	1.06252e-06	sp|Q93VG8|PPDEX_ARATH	DeSI-like protein At4g17486 OS=Arabidopsis thaliana GN=At4g17486 PE=2 SV=1	E0CQ11_VITVI	Putative uncharacterized protein OS=Vitis vinifera GN=VIT_18s0001g12090 PE=4 SV=1
Fraxinus_pennsylvanica_120313_comp52697_c0_seq2	12.2219	-4.86751	0.887707	-5.48323	4.17625e-08	1.06783e-06	sp|P51823|ARF2_ORYSJ	ADP-ribosylation factor 2 OS=Oryza sativa subsp. japonica GN=ARF PE=2 SV=2	B9H6K0_POPTR	ADP-ribosylation factor family protein OS=Populus trichocarpa GN=POPTR_0005s18570g PE=3 SV=1
Fraxinus_pennsylvanica_120313_comp51021_c0_seq2	9.67553	-3.62201	0.660769	-5.48151	4.21711e-08	1.07766e-06	sp|Q9SFZ3|BH110_ARATH	Transcription factor bHLH110 OS=Arabidopsis thaliana GN=BHLH110 PE=2 SV=2	A5C1E1_VITVI	Putative uncharacterized protein OS=Vitis vinifera GN=VITISV_030445 PE=4 SV=1
Fraxinus_pennsylvanica_120313_comp61339_c0_seq20	89.3283	-2.38268	0.434809	-5.47983	4.25736e-08	1.08701e-06	sp|Q9XED8|ARFI_ARATH	Auxin response factor 9 OS=Arabidopsis thaliana GN=ARF9 PE=1 SV=1	D7TVI5_VITVI	Auxin response factor OS=Vitis vinifera GN=VIT_02s0025g01740 PE=3 SV=1
Fraxinus_pennsylvanica_120313_comp218165_c0_seq1	6.88159	-5.4483	0.994339	-5.47931	4.26979e-08	1.08925e-06
Fraxinus_pennsylvanica_120313_comp56858_c0_seq1	91.8043	-2.02679	0.369896	-5.47935	4.26888e-08	1.08925e-06			F6HG26_VITVI	Putative uncharacterized protein OS=Vitis vinifera GN=VIT_01s0010g02090 PE=4 SV=1
Fraxinus_pennsylvanica_120313_comp52168_c0_seq2	14.7262	-3.5288	0.64426	-5.47729	4.3189e-08	1.10084e-06	sp|Q9C540|ACFR4_ARATH	Probable transmembrane ascorbate ferrireductase 4 OS=Arabidopsis thaliana GN=CYB561D PE=2 SV=1	M0ZJL9_SOLTU	Uncharacterized protein OS=Solanum tuberosum GN=PGSC0003DMG400000803 PE=4 SV=1
Fraxinus_pennsylvanica_120313_comp65787_c0_seq5	189.761	-2.32091	0.423901	-5.47513	4.37196e-08	1.11341e-06	sp|Q9LXT9|CALS3_ARATH	Callose synthase 3 OS=Arabidopsis thaliana GN=CALS3 PE=2 SV=3	S8CV90_9LAMI	Uncharacterized protein (Fragment) OS=Genlisea aurea GN=M569_04038 PE=4 SV=1
Fraxinus_pennsylvanica_120313_comp60006_c0_seq3	58.7725	-2.51356	0.459096	-5.47503	4.37448e-08	1.11374e-06	sp|Q42569|C90A1_ARATH	Cytochrome P450 90A1 OS=Arabidopsis thaliana GN=CYP90A1 PE=2 SV=1	A9NI27_9ERIC	Cytochrome P450 90A2 OS=Camellia japonica PE=2 SV=1
Fraxinus_pennsylvanica_120313_comp59300_c0_seq7	53.064	-2.12916	0.388955	-5.47405	4.39872e-08	1.11959e-06	sp|Q9FPT1|UBP12_ARATH	Ubiquitin carboxyl-terminal hydrolase 12 OS=Arabidopsis thaliana GN=UBP12 PE=1 SV=2	D7U8M2_VITVI	Ubiquitin carboxyl-terminal hydrolase OS=Vitis vinifera GN=VIT_08s0032g00600 PE=3 SV=1
Fraxinus_pennsylvanica_120313_comp64252_c0_seq1	69.2546	-1.8881	0.344949	-5.47358	4.41026e-08	1.12221e-06	sp|Q9LZP3|PP293_ARATH	Pentatricopeptide repeat-containing protein At3g62470, mitochondrial OS=Arabidopsis thaliana GN=At3g62470 PE=2 SV=1	B9I9J7_POPTR	Uncharacterized protein (Fragment) OS=Populus trichocarpa GN=POPTR_0014s11650g PE=4 SV=2
Fraxinus_pennsylvanica_120313_comp38308_c0_seq2	9.58243	-5.00772	0.915112	-5.47225	4.4436e-08	1.13005e-06	sp|Q8YB48|GLUP_BRUME	Glucose/galactose transporter OS=Brucella melitensis biotype 1 (strain 16M / ATCC 23456 / NCTC 10094) GN=gluP PE=3 SV=1	A9RB56_PHYPA	Uncharacterized protein OS=Physcomitrella patens subsp. patens GN=PHYPADRAFT_173818 PE=4 SV=1
Fraxinus_pennsylvanica_120313_comp62582_c0_seq1	72.3577	-3.11138	0.568575	-5.47225	4.44354e-08	1.13005e-06
Fraxinus_pennsylvanica_120313_comp30936_c0_seq2	7.17905	-5.45396	0.997081	-5.46992	4.50235e-08	1.14401e-06	sp|Q6VAF5|TBB7_GOSHI	Tubulin beta-7 chain OS=Gossypium hirsutum PE=2 SV=1	M9TH25_PERCU	Beta-tubulin OS=Pericallis cuneata PE=2 SV=1
Fraxinus_pennsylvanica_120313_comp40999_c0_seq1	7.58075	-5.4892	1.00351	-5.46997	4.50109e-08	1.14401e-06	sp|Q9FFD0|PIN8_ARATH	Putative auxin efflux carrier component 8 OS=Arabidopsis thaliana GN=PIN8 PE=3 SV=2	M1BIV1_SOLTU	Uncharacterized protein OS=Solanum tuberosum GN=PGSC0003DMG400017955 PE=4 SV=1
Fraxinus_pennsylvanica_120313_comp66654_c0_seq1	124.793	-3.35265	0.613051	-5.46879	4.53115e-08	1.15068e-06
Fraxinus_pennsylvanica_120313_comp59053_c0_seq30	7.33662	-5.43941	0.994754	-5.46809	4.54903e-08	1.15441e-06	sp|Q9SAK5|APL_ARATH	Myb family transcription factor APL OS=Arabidopsis thaliana GN=APL PE=2 SV=2	M5W4G0_PRUPE	Uncharacterized protein OS=Prunus persica GN=PRUPE_ppa015076mg PE=4 SV=1
Fraxinus_pennsylvanica_120313_comp57630_c0_seq3	14.7802	-3.40094	0.622053	-5.46728	4.56991e-08	1.15888e-06			F6GVL9_VITVI	Putative uncharacterized protein OS=Vitis vinifera GN=VIT_01s0137g00770 PE=4 SV=1
Fraxinus_pennsylvanica_120313_comp55534_c0_seq3	21.435	-2.65981	0.486644	-5.46562	4.61304e-08	1.16915e-06	sp|Q93VG8|PPDEX_ARATH	DeSI-like protein At4g17486 OS=Arabidopsis thaliana GN=At4g17486 PE=2 SV=1	E0CQ11_VITVI	Putative uncharacterized protein OS=Vitis vinifera GN=VIT_18s0001g12090 PE=4 SV=1
Fraxinus_pennsylvanica_120313_comp51351_c0_seq1	8.33461	-5.44175	0.995777	-5.46483	4.63354e-08	1.17368e-06			U5GM10_POPTR	Uncharacterized protein OS=Populus trichocarpa GN=POPTR_0002s20830g PE=4 SV=1
Fraxinus_pennsylvanica_120313_comp59417_c0_seq5	7.97992	-4.8813	0.893319	-5.46423	4.64911e-08	1.17729e-06	sp|Q9SAK5|APL_ARATH	Myb family transcription factor APL OS=Arabidopsis thaliana GN=APL PE=2 SV=2	F6HPQ8_VITVI	Putative uncharacterized protein OS=Vitis vinifera GN=VIT_01s0026g02550 PE=4 SV=1
Fraxinus_pennsylvanica_120313_comp65834_c0_seq1	594.189	-1.40883	0.258113	-5.45821	4.80962e-08	1.21656e-06	sp|P55242|GLGL2_SOLTU	Glucose-1-phosphate adenylyltransferase large subunit 2, chloroplastic/amyloplastic OS=Solanum tuberosum GN=AGPS2 PE=2 SV=1	M5XWY4_PRUPE	Glucose-1-phosphate adenylyltransferase OS=Prunus persica GN=PRUPE_ppa004135mg PE=3 SV=1
Fraxinus_pennsylvanica_120313_comp106334_c0_seq1	7.84683	-4.85615	0.889708	-5.45814	4.81154e-08	1.2167e-06			F6HF00_VITVI	Putative uncharacterized protein OS=Vitis vinifera GN=VIT_01s0011g00120 PE=4 SV=1
Fraxinus_pennsylvanica_120313_comp48053_c0_seq4	26.403	-2.97961	0.54606	-5.45656	4.85457e-08	1.22724e-06	sp|Q96559|NDK_HELAN	Nucleoside diphosphate kinase OS=Helianthus annuus PE=2 SV=1	D6BR65_JATCU	Nucleoside diphosphate kinase OS=Jatropha curcas GN=NDKB PE=2 SV=1
Fraxinus_pennsylvanica_120313_comp27351_c0_seq1	30.7871	-4.17653	0.765599	-5.45524	4.89059e-08	1.23599e-06	sp|Q9FDW1|MYB44_ARATH	Transcription factor MYB44 OS=Arabidopsis thaliana GN=MYB44 PE=2 SV=1	F6HPQ3_VITVI	Putative uncharacterized protein OS=Vitis vinifera GN=VIT_01s0026g02600 PE=4 SV=1
Fraxinus_pennsylvanica_120313_comp53213_c1_seq1	292.06	-1.35326	0.248072	-5.45512	4.89408e-08	1.23606e-06	sp|Q9ASS6|CP20B_ARATH		K4ATJ4_SOLLC	Peptidyl-prolyl cis-trans isomerase OS=Solanum lycopersicum GN=Solyc01g009990.2 PE=3 SV=1
Fraxinus_pennsylvanica_120313_comp55716_c0_seq1	27.8903	-3.40833	0.624804	-5.45503	4.89639e-08	1.23606e-06	sp|Q9SIA4|MATE5_ARATH	MATE efflux family protein 5 OS=Arabidopsis thaliana GN=DTXL1 PE=3 SV=1	K4BUD2_SOLLC	MATE efflux family protein OS=Solanum lycopersicum GN=Solyc04g076950.2 PE=3 SV=1
Fraxinus_pennsylvanica_120313_comp64523_c0_seq24	7.93569	-4.49547	0.824094	-5.45504	4.89605e-08	1.23606e-06	sp|O65351|SUBL_ARATH		K4BI03_SOLLC	Uncharacterized protein OS=Solanum lycopersicum GN=Solyc03g081260.2 PE=4 SV=1
Fraxinus_pennsylvanica_120313_comp53987_c0_seq10	84.9565	-3.28457	0.60215	-5.45474	4.9045e-08	1.23776e-06	sp|Q9LS46|ALMT9_ARATH	Aluminum-activated malate transporter 9 OS=Arabidopsis thaliana GN=ALMT9 PE=2 SV=1	B9RCK3_RICCO	Putative uncharacterized protein OS=Ricinus communis GN=RCOM_1689470 PE=4 SV=1
Fraxinus_pennsylvanica_120313_comp43603_c0_seq1	9.9317	-3.38952	0.621436	-5.45433	4.91568e-08	1.24023e-06
Fraxinus_pennsylvanica_120313_comp65178_c0_seq8	74.0968	-2.02651	0.37156	-5.45407	4.92307e-08	1.24175e-06	sp|Q9FT92|Y5843_ARATH	Uncharacterized protein At5g08430 OS=Arabidopsis thaliana GN=At5g08430 PE=1 SV=2	K7LRF3_SOYBN	Uncharacterized protein OS=Glycine max PE=4 SV=1
Fraxinus_pennsylvanica_120313_comp63111_c0_seq13	355.041	-1.38291	0.253623	-5.45262	4.96329e-08	1.25154e-06	sp|Q7XSA2|AGO1B_ORYSJ	Protein argonaute 1B OS=Oryza sativa subsp. japonica GN=AGO1B PE=2 SV=3	S5TR83_SALMI	Protein argonaute OS=Salvia miltiorrhiza GN=AGO1 PE=2 SV=1
Fraxinus_pennsylvanica_120313_comp58267_c1_seq6	309.219	-1.01379	0.18596	-5.45167	4.98992e-08	1.25719e-06	sp|Q09463|RNF5_CAEEL	RING finger protein 5 OS=Caenorhabditis elegans GN=rnf-5 PE=1 SV=1	A5BLE6_VITVI	Putative uncharacterized protein OS=Vitis vinifera GN=VIT_18s0001g11890 PE=4 SV=1
Fraxinus_pennsylvanica_120313_comp66061_c0_seq5	132.69	-1.18022	0.216529	-5.45064	5.01879e-08	1.2634e-06	sp|Q93YF5|SUVH1_TOBAC	Histone-lysine N-methyltransferase, H3 lysine-9 specific SUVH1 OS=Nicotiana tabacum GN=SUVH1 PE=1 SV=1	M1AAS0_SOLTU	Uncharacterized protein OS=Solanum tuberosum GN=PGSC0003DMG400007185 PE=4 SV=1
Fraxinus_pennsylvanica_120313_comp56965_c0_seq2	30.8753	-2.71172	0.497542	-5.45023	5.0305e-08	1.26599e-06
Fraxinus_pennsylvanica_120313_comp65257_c0_seq5	96.5969	-1.83623	0.337019	-5.44845	5.08112e-08	1.27801e-06	sp|Q9LZM4|WAKLQ_ARATH	Wall-associated receptor kinase-like 20 OS=Arabidopsis thaliana GN=WAKL20 PE=2 SV=1	B9SE04_RICCO	Kinase, putative OS=Ricinus communis GN=RCOM_1481880 PE=3 SV=1
Fraxinus_pennsylvanica_120313_comp52215_c0_seq1	36.4432	-2.81974	0.51772	-5.44646	5.13823e-08	1.29165e-06	sp|Q9FZA4|DOF14_ARATH	Dof zinc finger protein DOF1.4 OS=Arabidopsis thaliana GN=DOF1.4 PE=2 SV=1	F6HM25_VITVI	Putative uncharacterized protein OS=Vitis vinifera GN=VIT_10s0003g00040 PE=4 SV=1
Fraxinus_pennsylvanica_120313_comp58584_c0_seq2	1020.55	-4.87287	0.894683	-5.44648	5.13767e-08	1.29165e-06	sp|Q84LH3|WEX_ARATH	Werner Syndrome-like exonuclease OS=Arabidopsis thaliana GN=WEX PE=1 SV=1	F6I4T7_VITVI	Putative uncharacterized protein OS=Vitis vinifera GN=VIT_14s0060g00990 PE=4 SV=1
Fraxinus_pennsylvanica_120313_comp53786_c0_seq1	102.047	-3.28158	0.602693	-5.44486	5.18468e-08	1.30222e-06	sp|Q9ZSK5|ZOG_PHALU	Zeatin O-glucosyltransferase OS=Phaseolus lunatus GN=ZOG1 PE=2 SV=1	M1CVM6_SOLTU	Uncharacterized protein OS=Solanum tuberosum GN=PGSC0003DMG401029448 PE=4 SV=1
Fraxinus_pennsylvanica_120313_comp50324_c0_seq2	12.7587	-3.58588	0.658631	-5.44444	5.19695e-08	1.30494e-06
Fraxinus_pennsylvanica_120313_comp49776_c0_seq2	7.42822	-4.86835	0.89423	-5.44418	5.20447e-08	1.30646e-06
Fraxinus_pennsylvanica_120313_comp63167_c0_seq4	119.756	-1.45546	0.267373	-5.44355	5.22282e-08	1.31033e-06			M1CWG3_SOLTU	Uncharacterized protein OS=Solanum tuberosum GN=PGSC0003DMG400029643 PE=4 SV=1
Fraxinus_pennsylvanica_120313_comp61015_c0_seq1	213.55	-2.00995	0.369278	-5.44292	5.24146e-08	1.31354e-06	sp|Q27GI3|NAT6_ARATH	Nucleobase-ascorbate transporter 6 OS=Arabidopsis thaliana GN=NAT6 PE=2 SV=2	B9RB71_RICCO	Purine permease, putative OS=Ricinus communis GN=RCOM_1511950 PE=4 SV=1
Fraxinus_pennsylvanica_120313_comp56771_c0_seq3	21.2423	-2.26804	0.416993	-5.43904	5.35673e-08	1.34092e-06			D5G0H2_VITVI	Ankyrin-like protein OS=Vitis vinifera GN=VIT_01s0010g02480 PE=2 SV=1
Fraxinus_pennsylvanica_120313_comp59860_c0_seq2	124.46	-1.71698	0.315714	-5.4384	5.37619e-08	1.34504e-06	sp|Q9FHM0|YLS7_ARATH		K4D2D2_SOLLC	Uncharacterized protein OS=Solanum lycopersicum GN=Solyc10g078910.1 PE=4 SV=1
Fraxinus_pennsylvanica_120313_comp41549_c0_seq1	27.8159	-2.20948	0.406317	-5.43783	5.3934e-08	1.34859e-06	sp|Q6IWB1|CLE43_ARATH	CLAVATA3/ESR (CLE)-related protein 43 OS=Arabidopsis thaliana GN=CLE43 PE=2 SV=1	F6HEW7_VITVI	Putative uncharacterized protein OS=Vitis vinifera GN=VIT_01s0011g03550 PE=4 SV=1
Fraxinus_pennsylvanica_120313_comp55752_c0_seq1	75.2979	-2.21553	0.407564	-5.43602	5.44834e-08	1.36195e-06	sp|Q8LGG8|USPAL_ARATH	Universal stress protein A-like protein OS=Arabidopsis thaliana GN=At3g01520 PE=1 SV=2	K4CRJ2_SOLLC	Uncharacterized protein OS=Solanum lycopersicum GN=Solyc09g011660.2 PE=4 SV=1
Fraxinus_pennsylvanica_120313_comp65549_c0_seq4	27.3073	-2.60675	0.479622	-5.43502	5.47896e-08	1.36884e-06
Fraxinus_pennsylvanica_120313_comp66574_c0_seq1	70.0533	-3.94077	0.72507	-5.43502	5.47893e-08	1.36884e-06	sp|Q949S5|P2B11_ARATH	F-box protein PP2-B11 OS=Arabidopsis thaliana GN=PP2B11 PE=1 SV=1	Q3Y636_TOBAC	Hav2 OS=Nicotiana tabacum PE=4 SV=1
Fraxinus_pennsylvanica_120313_comp49371_c0_seq1	30.7002	-3.4297	0.631604	-5.43014	5.63095e-08	1.4025e-06			B9T0I1_RICCO	Putative uncharacterized protein OS=Ricinus communis GN=RCOM_0730190 PE=4 SV=1
Fraxinus_pennsylvanica_120313_comp50926_c0_seq1	2943.33	-1.85441	0.341501	-5.43019	5.62953e-08	1.4025e-06	sp|P12360|CB11_SOLLC	Chlorophyll a-b binding protein 6A, chloroplastic OS=Solanum lycopersicum GN=CAB6A PE=2 SV=1	M1C5L1_SOLTU	Uncharacterized protein OS=Solanum tuberosum GN=PGSC0003DMG400023461 PE=4 SV=1
Fraxinus_pennsylvanica_120313_comp45573_c0_seq1	13.5778	-3.57624	0.658653	-5.42963	5.64707e-08	1.40573e-06
Fraxinus_pennsylvanica_120313_comp38926_c0_seq1	8.93086	-3.51931	0.648312	-5.42842	5.6854e-08	1.41409e-06
Fraxinus_pennsylvanica_120313_comp63020_c2_seq9	305.892	-1.32791	0.244649	-5.42783	5.70426e-08	1.41839e-06			V4SEV7_9ROSI	Uncharacterized protein OS=Citrus clementina GN=CICLE_v10002246mg PE=4 SV=1
Fraxinus_pennsylvanica_120313_comp63957_c0_seq3	257.82	-1.22992	0.226704	-5.42523	5.78807e-08	1.43644e-06	sp|Q9FZ45|Y1686_ARATH	Uncharacterized membrane protein At1g16860 OS=Arabidopsis thaliana GN=At1g16860 PE=1 SV=1	B9HV27_POPTR	Uncharacterized protein OS=Populus trichocarpa GN=POPTR_0010s25850g PE=4 SV=1
Fraxinus_pennsylvanica_120313_comp52731_c0_seq2	31.1623	-4.30018	0.792796	-5.42407	5.82571e-08	1.44498e-06
Fraxinus_pennsylvanica_120313_comp65645_c0_seq4	90.8139	-2.28354	0.42117	-5.4219	5.89699e-08	1.46104e-06			M1D3S8_SOLTU	Uncharacterized protein OS=Solanum tuberosum GN=PGSC0003DMG400031405 PE=4 SV=1
Fraxinus_pennsylvanica_120313_comp48189_c0_seq1	19.2197	-2.83848	0.523546	-5.42164	5.90556e-08	1.46276e-06	sp|Q76FS2|TBB8_ORYSJ	Tubulin beta-8 chain OS=Oryza sativa subsp. japonica GN=TUBB8 PE=2 SV=1	M4PS87_CHOAR	Beta-tubulin 10 OS=Chosenia arbutifolia PE=2 SV=1
Fraxinus_pennsylvanica_120313_comp64358_c0_seq1	216.268	-1.12797	0.208089	-5.42061	5.93946e-08	1.47074e-06	sp|Q6YYA3|CRS1_ORYSJ	Chloroplastic group IIA intron splicing facilitator CRS1, chloroplastic OS=Oryza sativa subsp. japonica GN=Os08g0360100 PE=2 SV=1	K4BM94_SOLLC	Uncharacterized protein OS=Solanum lycopersicum GN=Solyc03g119450.2 PE=4 SV=1
Fraxinus_pennsylvanica_120313_comp47802_c0_seq1	15.8008	-3.04958	0.562711	-5.41943	5.9789e-08	1.47928e-06
Fraxinus_pennsylvanica_120313_comp51597_c0_seq2	98.107	-1.85701	0.34292	-5.41529	6.11885e-08	1.51098e-06			M1AGF5_SOLTU	Uncharacterized protein OS=Solanum tuberosum GN=PGSC0003DMG400008629 PE=4 SV=1
Fraxinus_pennsylvanica_120313_comp54311_c0_seq2	66.4083	-1.8873	0.34855	-5.41472	6.1383e-08	1.51537e-06
Fraxinus_pennsylvanica_120313_comp33209_c0_seq1	8.5359	-4.20647	0.777008	-5.41367	6.17456e-08	1.52306e-06	sp|Q9ZQG9|E1314_ARATH	Glucan endo-1,3-beta-glucosidase 14 OS=Arabidopsis thaliana GN=At2g27500 PE=1 SV=2	A5BDY0_VITVI	Putative uncharacterized protein OS=Vitis vinifera GN=VITISV_032962 PE=3 SV=1
Fraxinus_pennsylvanica_120313_comp53464_c0_seq4	20.4536	-2.174	0.401663	-5.4125	6.21506e-08	1.53178e-06	sp|Q9SW00|ORP4B_ARATH	Oxysterol-binding protein-related protein 4B OS=Arabidopsis thaliana GN=ORP4B PE=2 SV=2	M1CSW9_SOLTU	Uncharacterized protein OS=Solanum tuberosum GN=PGSC0003DMG400028739 PE=3 SV=1
Fraxinus_pennsylvanica_120313_comp63291_c0_seq5	50.2543	-2.5391	0.469117	-5.41251	6.21473e-08	1.53178e-06	sp|O60136|YNS5_SCHPO	Uncharacterized WD repeat-containing protein C18H10.05 OS=Schizosaccharomyces pombe (strain 972 / ATCC 24843) GN=SPBC18H10.05 PE=3 SV=1	K4BI63_SOLLC	Uncharacterized protein OS=Solanum lycopersicum GN=Solyc03g082870.2 PE=4 SV=1
Fraxinus_pennsylvanica_120313_comp135822_c0_seq1	14.6881	-2.84515	0.525683	-5.41229	6.22237e-08	1.53316e-06			B9RT74_RICCO	Putative uncharacterized protein OS=Ricinus communis GN=RCOM_0681490 PE=4 SV=1
Fraxinus_pennsylvanica_120313_comp60934_c0_seq2	109.76	-3.09267	0.57145	-5.41198	6.23312e-08	1.53539e-06
Fraxinus_pennsylvanica_120313_comp57115_c0_seq1	566.335	-3.46567	0.640598	-5.41005	6.30059e-08	1.55115e-06
Fraxinus_pennsylvanica_120313_comp60842_c0_seq12	111.717	-2.40208	0.444025	-5.40979	6.30991e-08	1.55259e-06			D7U0H3_VITVI	Putative uncharacterized protein OS=Vitis vinifera GN=VIT_09s0002g04240 PE=4 SV=1
Fraxinus_pennsylvanica_120313_comp65697_c0_seq3	178.064	-1.30688	0.241606	-5.40916	6.33215e-08	1.55764e-06	sp|Q9C5U1|AHK3_ARATH	Histidine kinase 3 OS=Arabidopsis thaliana GN=AHK3 PE=1 SV=1	B8QJH2_BETPN	Histidine kinase 3 (Fragment) OS=Betula pendula GN=HK3 PE=2 SV=1
Fraxinus_pennsylvanica_120313_comp60122_c0_seq8	452.784	-1.33465	0.246741	-5.4091	6.33437e-08	1.55775e-06			M1A6M6_SOLTU	Uncharacterized protein OS=Solanum tuberosum GN=PGSC0003DMG400006179 PE=4 SV=1
Fraxinus_pennsylvanica_120313_comp54287_c0_seq1	8.03531	-4.84158	0.895341	-5.40753	6.39004e-08	1.57015e-06	sp|Q9FHH5|GDU3_ARATH	Protein GLUTAMINE DUMPER 3 OS=Arabidopsis thaliana GN=GDU3 PE=2 SV=1	M5XMI1_PRUPE	Uncharacterized protein OS=Prunus persica GN=PRUPE_ppa012155mg PE=4 SV=1
Fraxinus_pennsylvanica_120313_comp51692_c0_seq1	93.9508	-2.15666	0.398893	-5.40661	6.42272e-08	1.57775e-06	sp|Q8VYI9|NLTL5_ARATH	Non-specific lipid-transfer protein-like protein At5g64080 OS=Arabidopsis thaliana GN=At5g64080 PE=1 SV=1	M1AXW9_SOLTU	Uncharacterized protein OS=Solanum tuberosum GN=PGSC0003DMG400012567 PE=4 SV=1
Fraxinus_pennsylvanica_120313_comp41639_c0_seq1	620.163	-2.29215	0.424099	-5.40474	6.49012e-08	1.59386e-06	sp|Q7Y0E8|NRX11_ORYSJ	Probable nucleoredoxin 1-1 OS=Oryza sativa subsp. japonica GN=Os03g0405500 PE=2 SV=1	B9SH99_RICCO	Nucleoredoxin, putative OS=Ricinus communis GN=RCOM_0528050 PE=4 SV=1
Fraxinus_pennsylvanica_120313_comp46873_c0_seq1	65.1527	-2.09954	0.388729	-5.40102	6.62622e-08	1.6255e-06	sp|Q9C5U1|AHK3_ARATH	Histidine kinase 3 OS=Arabidopsis thaliana GN=AHK3 PE=1 SV=1	B9RMD2_RICCO	Histidine kinase 1, 2, 3 plant, putative OS=Ricinus communis GN=RCOM_1079740 PE=4 SV=1
Fraxinus_pennsylvanica_120313_comp63917_c0_seq2	356.89	-1.46312	0.270907	-5.40082	6.63359e-08	1.62687e-06	sp|D1MI46|C76BA_SWEMU	Geraniol 8-hydroxylase OS=Swertia mussotii GN=CYP76B10 PE=1 SV=1	S8CKQ2_9LAMI	Uncharacterized protein (Fragment) OS=Genlisea aurea GN=M569_07486 PE=3 SV=1
Fraxinus_pennsylvanica_120313_comp47166_c0_seq1	111.818	-1.48192	0.274545	-5.39773	6.74888e-08	1.65333e-06
Fraxinus_pennsylvanica_120313_comp59687_c0_seq2	21.704	-4.4833	0.83086	-5.39598	6.815e-08	1.66815e-06			I6USM4_TOBAC	Sieve element occlusion protein 1 OS=Nicotiana tabacum GN=SEO1 PE=2 SV=1
Fraxinus_pennsylvanica_120313_comp27704_c0_seq1	7.99513	-4.87096	0.903111	-5.39353	6.90859e-08	1.68921e-06	sp|Q94BT9|ATOX1_ARATH	Copper transport protein ATX1 OS=Arabidopsis thaliana GN=ATX1 PE=1 SV=1	F6HFJ4_VITVI	Putative uncharacterized protein OS=Vitis vinifera GN=VIT_01s0011g04710 PE=4 SV=1
Fraxinus_pennsylvanica_120313_comp51858_c0_seq2	75.8917	-2.99208	0.554983	-5.3913	6.99488e-08	1.70845e-06
Fraxinus_pennsylvanica_120313_comp24598_c0_seq1	22.5701	-3.29787	0.611728	-5.39107	7.00379e-08	1.71016e-06
Fraxinus_pennsylvanica_120313_comp56398_c0_seq4	184.601	-2.56446	0.475777	-5.39004	7.04401e-08	1.71904e-06	sp|Q6YZE8|SPL16_ORYSJ	Squamosa promoter-binding-like protein 16 OS=Oryza sativa subsp. japonica GN=SPL16 PE=2 SV=1	M1BZC8_SOLTU	Uncharacterized protein OS=Solanum tuberosum GN=PGSC0003DMG400021902 PE=4 SV=1
Fraxinus_pennsylvanica_120313_comp63874_c0_seq1	253.692	-3.43099	0.636681	-5.38886	7.09048e-08	1.72896e-06	sp|Q9LMX7|C78A5_ARATH	Cytochrome P450 78A5 OS=Arabidopsis thaliana GN=CYP78A5 PE=2 SV=1	M1CAH2_SOLTU	Uncharacterized protein OS=Solanum tuberosum GN=PGSC0003DMG400024630 PE=3 SV=1
Fraxinus_pennsylvanica_120313_comp45094_c0_seq1	266.215	-1.61184	0.299143	-5.3882	7.11673e-08	1.73442e-06	sp|Q7DM39|PSBP1_TOBAC	Oxygen-evolving enhancer protein 2-1, chloroplastic OS=Nicotiana tabacum GN=PSBP1 PE=1 SV=2	M5WUX4_PRUPE	Uncharacterized protein OS=Prunus persica GN=PRUPE_ppa010093mg PE=4 SV=1
Fraxinus_pennsylvanica_120313_comp62736_c0_seq4	50.9501	-2.14121	0.397403	-5.38802	7.1238e-08	1.73567e-06			F6H1R2_VITVI	Putative uncharacterized protein OS=Vitis vinifera GN=VIT_12s0055g00330 PE=4 SV=1
Fraxinus_pennsylvanica_120313_comp53980_c0_seq8	84.1274	-2.52299	0.468308	-5.38745	7.14658e-08	1.74075e-06			M1B9I7_SOLTU	Uncharacterized protein OS=Solanum tuberosum GN=PGSC0003DMG400015555 PE=4 SV=1
Fraxinus_pennsylvanica_120313_comp59812_c0_seq5	680.215	-1.98006	0.367557	-5.38708	7.16102e-08	1.74337e-06	sp|O82199|C3H20_ARATH	Zinc finger CCCH domain-containing protein 20 OS=Arabidopsis thaliana GN=At2g19810 PE=2 SV=1	M5VWV8_PRUPE	Uncharacterized protein OS=Prunus persica GN=PRUPE_ppa007297mg PE=4 SV=1
Fraxinus_pennsylvanica_120313_comp49977_c0_seq1	29.3553	-3.77645	0.701074	-5.38667	7.1774e-08	1.74635e-06			M1B5L8_SOLTU	Uncharacterized protein OS=Solanum tuberosum GN=PGSC0003DMG400014504 PE=4 SV=1
Fraxinus_pennsylvanica_120313_comp58115_c0_seq3	44.2706	-3.72887	0.69224	-5.38667	7.17734e-08	1.74635e-06	sp|Q8GYX9|WDL1_ARATH	Protein WVD2-like 1 OS=Arabidopsis thaliana GN=WDL1 PE=1 SV=1	D7T7A2_VITVI	Putative uncharacterized protein OS=Vitis vinifera GN=VIT_05s0020g04880 PE=4 SV=1
Fraxinus_pennsylvanica_120313_comp53577_c0_seq1	7.87981	-5.42309	1.00709	-5.3849	7.24835e-08	1.76265e-06			F6HHT2_VITVI	Putative uncharacterized protein (Fragment) OS=Vitis vinifera GN=VIT_01s0127g00010 PE=4 SV=1
Fraxinus_pennsylvanica_120313_comp56544_c0_seq3	101.017	-3.24427	0.602501	-5.38468	7.25745e-08	1.76439e-06	sp|Q9SSK9|MLP28_ARATH	MLP-like protein 28 OS=Arabidopsis thaliana GN=MLP28 PE=1 SV=1	D6MWR7_SALMI	Putative major latex-like protein OS=Salvia miltiorrhiza GN=MLP PE=4 SV=1
Fraxinus_pennsylvanica_120313_comp64453_c0_seq11	32.2157	-3.68887	0.68516	-5.38395	7.28679e-08	1.77104e-06	sp|Q9C6B8|PINI_ARATH	Auxin efflux carrier component 1 OS=Arabidopsis thaliana GN=PIN1 PE=1 SV=1	F6GSK5_VITVI	Putative uncharacterized protein OS=Vitis vinifera GN=VIT_17s0000g02420 PE=4 SV=1
Fraxinus_pennsylvanica_120313_comp16753_c0_seq1	7.61098	-4.87443	0.905634	-5.38234	7.35253e-08	1.78653e-06			M1CKK0_SOLTU	Uncharacterized protein OS=Solanum tuberosum GN=PGSC0003DMG400027019 PE=4 SV=1
Fraxinus_pennsylvanica_120313_comp46089_c0_seq1	9.42685	-3.67004	0.681886	-5.38219	7.35865e-08	1.78754e-06
Fraxinus_pennsylvanica_120313_comp66031_c0_seq1	26.6958	-2.49494	0.463609	-5.38157	7.38407e-08	1.79322e-06	sp|O15050|TRNK1_HUMAN	TPR and ankyrin repeat-containing protein 1 OS=Homo sapiens GN=TRANK1 PE=2 SV=4	V4S0X1_9ROSI	Uncharacterized protein (Fragment) OS=Citrus clementina GN=CICLE_v10007179mg PE=4 SV=1
Fraxinus_pennsylvanica_120313_comp65289_c0_seq7	161.783	-1.44147	0.267936	-5.3799	7.45272e-08	1.80793e-06			M1D398_SOLTU	Uncharacterized protein OS=Solanum tuberosum GN=PGSC0003DMG400031257 PE=4 SV=1
Fraxinus_pennsylvanica_120313_comp31845_c0_seq1	24.3678	-2.93926	0.546354	-5.37978	7.45767e-08	1.80864e-06	sp|Q9S7T8|SPZX_ARATH	Serpin-ZX OS=Arabidopsis thaliana GN=At1g47710 PE=1 SV=1	K4BV28_SOLLC	Uncharacterized protein OS=Solanum lycopersicum GN=Solyc04g079440.2 PE=3 SV=1
Fraxinus_pennsylvanica_120313_comp59737_c0_seq2	32.5418	-1.8934	0.351951	-5.37972	7.46033e-08	1.8088e-06			M1AA83_SOLTU	Uncharacterized protein OS=Solanum tuberosum GN=PGSC0003DMG400007067 PE=4 SV=1
Fraxinus_pennsylvanica_120313_comp59053_c0_seq4	7.15171	-5.3963	1.00313	-5.37948	7.47016e-08	1.81069e-06	sp|Q9SAK5|APL_ARATH	Myb family transcription factor APL OS=Arabidopsis thaliana GN=APL PE=2 SV=2	M1AFH5_SOLTU	Uncharacterized protein OS=Solanum tuberosum GN=PGSC0003DMG400008401 PE=4 SV=1
Fraxinus_pennsylvanica_120313_comp63932_c0_seq9	149.418	-1.57635	0.293084	-5.37849	7.51138e-08	1.81969e-06			M0ZWU7_SOLTU	Uncharacterized protein OS=Solanum tuberosum GN=PGSC0003DMG400003805 PE=4 SV=1
Fraxinus_pennsylvanica_120313_comp61194_c0_seq4	464.903	-3.14288	0.584357	-5.37836	7.51667e-08	1.82e-06	sp|P02519|HSP11_SOYBN	17.3 kDa class I heat shock protein OS=Glycine max GN=HSP17.3-B PE=3 SV=1	E1UIZ9_OLEEU	Putative small heat shock protein OS=Olea europaea GN=hsp18.3 PE=2 SV=1
Fraxinus_pennsylvanica_120313_comp47994_c0_seq2	26.9253	-2.25936	0.420207	-5.37678	7.58297e-08	1.83455e-06	sp|Q9FL17|PUB40_ARATH	U-box domain-containing protein 40 OS=Arabidopsis thaliana GN=PUB40 PE=2 SV=2	M0ZIH3_SOLTU	Uncharacterized protein OS=Solanum tuberosum GN=PGSC0003DMG400000531 PE=4 SV=1
Fraxinus_pennsylvanica_120313_comp37047_c0_seq2	10.9551	-3.79205	0.705365	-5.37601	7.61536e-08	1.84139e-06	sp|Q9LF79|ACA8_ARATH	Calcium-transporting ATPase 8, plasma membrane-type OS=Arabidopsis thaliana GN=ACA8 PE=1 SV=1	K4CBV1_SOLLC	Calcium-transporting ATPase OS=Solanum lycopersicum GN=ACA10 PE=3 SV=1
Fraxinus_pennsylvanica_120313_comp63345_c0_seq3	239.235	-1.91644	0.35648	-5.37601	7.61534e-08	1.84139e-06	sp|Q6TAQ6|HOX10_ORYSJ	Homeobox-leucine zipper protein HOX10 OS=Oryza sativa subsp. japonica GN=HOX10 PE=2 SV=1	J3LJ50_ORYBR	Uncharacterized protein OS=Oryza brachyantha GN=OB03G10760 PE=4 SV=1
Fraxinus_pennsylvanica_120313_comp37822_c0_seq2	9.20517	-3.45064	0.642119	-5.37383	7.70798e-08	1.86329e-06	sp|Q94JL3|BH112_ARATH	Transcription factor bHLH112 OS=Arabidopsis thaliana GN=BHLH112 PE=2 SV=1	D7SSM5_VITVI	Putative uncharacterized protein OS=Vitis vinifera GN=VIT_00s0274g00070 PE=4 SV=1
Fraxinus_pennsylvanica_120313_comp36596_c0_seq1	103.443	-1.23779	0.23036	-5.37328	7.73173e-08	1.86852e-06
Fraxinus_pennsylvanica_120313_comp61548_c0_seq3	151.958	-1.02866	0.191461	-5.37266	7.75843e-08	1.87361e-06			M1D1L8_SOLTU	Uncharacterized protein OS=Solanum tuberosum GN=PGSC0003DMG400030872 PE=4 SV=1
Fraxinus_pennsylvanica_120313_comp49145_c0_seq1	45.4232	-2.36033	0.439388	-5.37187	7.79243e-08	1.88116e-06	sp|P33543|TMKL1_ARATH	Putative kinase-like protein TMKL1 OS=Arabidopsis thaliana GN=TMKL1 PE=1 SV=1	S4WHD2_SOLCH	Ovary receptor kinase 7 OS=Solanum chacoense GN=ScORK7 PE=2 SV=1
Fraxinus_pennsylvanica_120313_comp65470_c0_seq10	143.274	-1.57391	0.293178	-5.36846	7.94119e-08	1.91552e-06	sp|Q0WP01|PTR9_ARATH	Protein NRT1/ PTR FAMILY 5.10 OS=Arabidopsis thaliana GN=NPF5.10 PE=2 SV=1	F6I3Z1_VITVI	Putative uncharacterized protein OS=Vitis vinifera GN=VIT_18s0041g00650 PE=3 SV=1
Fraxinus_pennsylvanica_120313_comp45827_c0_seq1	66.6409	-2.35143	0.438107	-5.36724	7.99521e-08	1.92595e-06	sp|Q2HIV9|BH035_ARATH	Transcription factor bHLH35 OS=Arabidopsis thaliana GN=BHLH35 PE=2 SV=1	I1MH42_SOYBN	Uncharacterized protein OS=Glycine max PE=4 SV=1
Fraxinus_pennsylvanica_120313_comp55570_c0_seq1	52.6789	-3.50374	0.653017	-5.36547	8.07407e-08	1.94286e-06			A5AUD3_VITVI	Putative uncharacterized protein OS=Vitis vinifera GN=VITISV_030073 PE=4 SV=1
Fraxinus_pennsylvanica_120313_comp65454_c0_seq2	220.38	-2.74076	0.510937	-5.36418	8.13179e-08	1.95569e-06	sp|Q94A08|RFS2_ARATH	Probable galactinol--sucrose galactosyltransferase 2 OS=Arabidopsis thaliana GN=RFS2 PE=2 SV=2	V4S766_9ROSI	Uncharacterized protein OS=Citrus clementina GN=CICLE_v10004372mg PE=4 SV=1
Fraxinus_pennsylvanica_120313_comp59473_c0_seq3	11.8418	-3.56059	0.663817	-5.3638	8.14874e-08	1.95872e-06			K4CM34_SOLLC	Uncharacterized protein OS=Solanum lycopersicum GN=Solyc08g068100.2 PE=4 SV=1
Fraxinus_pennsylvanica_120313_comp65257_c0_seq2	156.558	-1.60549	0.299399	-5.36238	8.21321e-08	1.97263e-06	sp|Q9LZM4|WAKLQ_ARATH	Wall-associated receptor kinase-like 20 OS=Arabidopsis thaliana GN=WAKL20 PE=2 SV=1	A2Q0R1_TOBAC	Putative uncharacterized protein WAKL1 OS=Nicotiana tabacum GN=WAKL1 PE=3 SV=1
Fraxinus_pennsylvanica_120313_comp45722_c0_seq2	10.6167	-4.0813	0.761428	-5.36007	8.31913e-08	1.99592e-06	sp|Q9LX82|MYB48_ARATH	Transcription factor MYB48 OS=Arabidopsis thaliana GN=MYB48 PE=2 SV=1	F6GV45_VITVI	Putative uncharacterized protein OS=Vitis vinifera GN=VIT_06s0004g04140 PE=4 SV=1
Fraxinus_pennsylvanica_120313_comp34194_c0_seq1	12.1156	-3.37257	0.629292	-5.3593	8.35428e-08	2.00382e-06	sp|Q9FUD3|BZIP9_ARATH	Basic leucine zipper 9 OS=Arabidopsis thaliana GN=BZIP9 PE=1 SV=1	R9WYP9_CAMSI	BZIP transcription factor family protein 12 OS=Camellia sinensis PE=2 SV=1
Fraxinus_pennsylvanica_120313_comp49338_c0_seq1	10.0348	-4.47142	0.83434	-5.35923	8.35785e-08	2.00414e-06	sp|Q7PC84|AB39G_ARATH	ABC transporter G family member 39 OS=Arabidopsis thaliana GN=ABCG39 PE=3 SV=1	B9SSW1_RICCO	ATP-binding cassette transporter, putative OS=Ricinus communis GN=RCOM_0792930 PE=4 SV=1
Fraxinus_pennsylvanica_120313_comp23587_c0_seq1	36.0943	-3.51646	0.65626	-5.35834	8.39922e-08	2.01136e-06
Fraxinus_pennsylvanica_120313_comp49198_c0_seq1	52.9047	-1.4963	0.279265	-5.358	8.41503e-08	2.01461e-06
Fraxinus_pennsylvanica_120313_comp50296_c0_seq1	13.7725	-3.05415	0.570059	-5.3576	8.43328e-08	2.01844e-06			D7T8I1_VITVI	Putative uncharacterized protein OS=Vitis vinifera GN=VIT_01s0011g06060 PE=4 SV=1
Fraxinus_pennsylvanica_120313_comp102489_c0_seq1	16.4474	-2.74824	0.512967	-5.35754	8.43617e-08	2.01859e-06	sp|Q9C5U2|AHK2_ARATH	Histidine kinase 2 OS=Arabidopsis thaliana GN=AHK2 PE=1 SV=1	Q8L8I6_CATRO	Cytokinin receptor OS=Catharanthus roseus GN=CKR1 PE=2 SV=1
Fraxinus_pennsylvanica_120313_comp53799_c0_seq1	51.1484	-3.79176	0.707808	-5.35704	8.45969e-08	2.02368e-06			M1ALZ3_SOLTU	Uncharacterized protein OS=Solanum tuberosum GN=PGSC0003DMG400009937 PE=4 SV=1
Fraxinus_pennsylvanica_120313_comp60410_c0_seq2	102.04	-2.86492	0.53493	-5.35568	8.52332e-08	2.03781e-06	sp|O80931|AS1_ARATH	Transcription factor AS1 OS=Arabidopsis thaliana GN=AS1 PE=1 SV=1	I6LJ14_9LAMI	Phantastica OS=Corytoplectus speciosus GN=PHAN PE=2 SV=1
Fraxinus_pennsylvanica_120313_comp62672_c0_seq3	8.59367	-5.43292	1.01448	-5.3554	8.53693e-08	2.04052e-06	sp|Q9SGP2|HSL1_ARATH	Receptor-like protein kinase HSL1 OS=Arabidopsis thaliana GN=HSL1 PE=2 SV=1	F6GZM2_VITVI	Putative uncharacterized protein OS=Vitis vinifera GN=VIT_18s0001g08240 PE=3 SV=1
Fraxinus_pennsylvanica_120313_comp193145_c0_seq1	7.11552	-5.3724	1.00327	-5.35492	8.55966e-08	2.0454e-06			M1BD32_SOLTU	Uncharacterized protein OS=Solanum tuberosum GN=PGSC0003DMG400016467 PE=4 SV=1
Fraxinus_pennsylvanica_120313_comp47144_c0_seq1	14.4086	-3.46501	0.64708	-5.35483	8.56358e-08	2.04579e-06	sp|Q9M1E6|DOF32_ARATH	Dof zinc finger protein DOF3.2 OS=Arabidopsis thaliana GN=DOF3.2 PE=2 SV=1	Q0GLE3_SOYBN	Dof9 OS=Glycine max PE=2 SV=1
Fraxinus_pennsylvanica_120313_comp49510_c0_seq1	107.007	-2.22022	0.414726	-5.35347	8.62817e-08	2.06012e-06	sp|Q9T0F7|GXM2_ARATH	Glucuronoxylan 4-O-methyltransferase 2 OS=Arabidopsis thaliana GN=GXM2 PE=1 SV=1	M1D7Y3_SOLTU	Uncharacterized protein OS=Solanum tuberosum GN=PGSC0003DMG400034315 PE=4 SV=1
Fraxinus_pennsylvanica_120313_comp32187_c0_seq1	19.7424	-2.52497	0.472035	-5.34911	8.83863e-08	2.107e-06	sp|Q9SPK4|PPCK1_ARATH	Phosphoenolpyruvate carboxylase kinase 1 OS=Arabidopsis thaliana GN=PPCK1 PE=1 SV=1	Q8W5R4_FLATR	Phosphoenolpyruvate carboxylase kinase OS=Flaveria trinervia GN=PEPC-PK PE=2 SV=1
Fraxinus_pennsylvanica_120313_comp421_c0_seq1	12.9008	-4.61235	0.862625	-5.34688	8.9482e-08	2.13141e-06	sp|Q3ZPN4|ACMAT_VITLA	Methanol O-anthraniloyltransferase OS=Vitis labrusca GN=AMAT PE=1 SV=1	A5C4K6_VITVI	Putative uncharacterized protein OS=Vitis vinifera GN=VITISV_040970 PE=4 SV=1
Fraxinus_pennsylvanica_120313_comp32944_c0_seq1	7.23325	-4.84091	0.905771	-5.34452	9.0655e-08	2.15763e-06			M0ZLZ6_SOLTU	Uncharacterized protein OS=Solanum tuberosum GN=PGSC0003DMG400001422 PE=4 SV=1
Fraxinus_pennsylvanica_120313_comp62194_c0_seq2	419.102	-1.27759	0.239063	-5.34417	9.08308e-08	2.16108e-06	sp|Q9SKK0|EBF1_ARATH	EIN3-binding F-box protein 1 OS=Arabidopsis thaliana GN=EBF1 PE=1 SV=1	M1BAQ4_SOLTU	Uncharacterized protein OS=Solanum tuberosum GN=PGSC0003DMG400015853 PE=4 SV=1
Fraxinus_pennsylvanica_120313_comp53676_c0_seq8	38.8134	-2.41989	0.452848	-5.34371	9.10615e-08	2.165e-06	sp|Q8S9H7|DIV_ANTMA	Transcription factor DIVARICATA OS=Antirrhinum majus GN=DIVARICATA PE=2 SV=1	C5I9W4_9DIPS	DIV3B protein OS=Heptacodium miconioides GN=DIV3B PE=2 SV=1
Fraxinus_pennsylvanica_120313_comp55715_c0_seq7	63.663	-1.82667	0.341897	-5.34274	9.15516e-08	2.1755e-06	sp|Q8RWY6|CLASP_ARATH	CLIP-associated protein OS=Arabidopsis thaliana GN=CLASP PE=1 SV=1	A5AFI4_VITVI	Putative uncharacterized protein OS=Vitis vinifera GN=VITISV_032909 PE=4 SV=1
Fraxinus_pennsylvanica_120313_comp58772_c0_seq1	255.556	-2.27192	0.42527	-5.34231	9.17706e-08	2.18013e-06	sp|P55229|GLGL1_ARATH	Glucose-1-phosphate adenylyltransferase large subunit 1, chloroplastic OS=Arabidopsis thaliana GN=ADG2 PE=1 SV=3	S4SLL8_ACTCH	Glucose-1-phosphate adenylyltransferase OS=Actinidia chinensis GN=APL1 PE=2 SV=1
Fraxinus_pennsylvanica_120313_comp65374_c0_seq4	102.756	-1.16819	0.21882	-5.33858	9.36792e-08	2.22369e-06	sp|Q9SMX9|SPL1_ARATH	Squamosa promoter-binding-like protein 1 OS=Arabidopsis thaliana GN=SPL1 PE=1 SV=2	F6HZE3_VITVI	Putative uncharacterized protein OS=Vitis vinifera GN=VIT_07s0005g02260 PE=4 SV=1
Fraxinus_pennsylvanica_120313_comp50243_c0_seq1	58.524	-2.81852	0.528007	-5.33803	9.396e-08	2.22972e-06	sp|Q96GS6|AB17A_HUMAN	Alpha/beta hydrolase domain-containing protein 17A OS=Homo sapiens GN=ABHD17A PE=1 SV=1	M0ZQX9_SOLTU	Uncharacterized protein OS=Solanum tuberosum GN=PGSC0003DMG402002397 PE=4 SV=1
Fraxinus_pennsylvanica_120313_comp56103_c0_seq4	133.87	-1.27701	0.239248	-5.3376	9.41834e-08	2.23329e-06	sp|O64645|SOC1_ARATH	MADS-box protein SOC1 OS=Arabidopsis thaliana GN=SOC1 PE=1 SV=1	A9YTS4_9LAMI	SOC1-like protein 1 OS=Sinningia speciosa PE=2 SV=1
Fraxinus_pennsylvanica_120313_comp60842_c0_seq20	182.135	-2.36856	0.443795	-5.33705	9.44702e-08	2.23841e-06			B9RQL6_RICCO	Putative uncharacterized protein OS=Ricinus communis GN=RCOM_1493990 PE=4 SV=1
Fraxinus_pennsylvanica_120313_comp39706_c0_seq1	10.8432	-4.40953	0.826489	-5.33525	9.54126e-08	2.25765e-06	sp|Q54YK1|Y8631_DICDI	Putative UDP-sugar transporter DDB_G0278631 OS=Dictyostelium discoideum GN=DDB_G0278631 PE=3 SV=2	B9IMV7_POPTR	Uncharacterized protein OS=Populus trichocarpa GN=POPTR_0018s12750g PE=4 SV=1
Fraxinus_pennsylvanica_120313_comp27802_c0_seq1	13.7004	-3.78372	0.709265	-5.33471	9.56968e-08	2.26378e-06
Fraxinus_pennsylvanica_120313_comp65214_c0_seq1	254.495	-1.79268	0.33614	-5.33313	9.65338e-08	2.28237e-06	sp|Q9SGP2|HSL1_ARATH	Receptor-like protein kinase HSL1 OS=Arabidopsis thaliana GN=HSL1 PE=2 SV=1	K4B8Y8_SOLLC	Uncharacterized protein OS=Solanum lycopersicum GN=Solyc02g077630.2 PE=3 SV=1
Fraxinus_pennsylvanica_120313_comp51594_c0_seq1	29.6334	-1.91965	0.360203	-5.32936	9.85613e-08	2.32662e-06			M1AW79_SOLTU	Uncharacterized protein OS=Solanum tuberosum GN=PGSC0003DMG401012192 PE=4 SV=1
Fraxinus_pennsylvanica_120313_comp30709_c0_seq1	7.94482	-5.26539	0.988069	-5.32897	9.877e-08	2.33093e-06			K4CLR2_SOLLC	Uncharacterized protein OS=Solanum lycopersicum GN=Solyc08g066860.2 PE=4 SV=1
Fraxinus_pennsylvanica_120313_comp52544_c0_seq2	6674.88	-1.81907	0.341374	-5.32866	9.89404e-08	2.33433e-06	sp|P10708|CB12_SOLLC	Chlorophyll a-b binding protein 7, chloroplastic OS=Solanum lycopersicum GN=CAB7 PE=3 SV=1	B9GML1_POPTR	Chlorophyll a/b-binding protein type II OS=Populus trichocarpa GN=POPTR_0001s13800g PE=4 SV=1
Fraxinus_pennsylvanica_120313_comp60391_c0_seq3	90.324	-1.5258	0.286463	-5.32634	1.00212e-07	2.36309e-06			F6H3Z7_VITVI	Putative uncharacterized protein OS=Vitis vinifera GN=VIT_14s0068g00430 PE=4 SV=1
Fraxinus_pennsylvanica_120313_comp60922_c0_seq21	8.70927	-4.80293	0.901911	-5.32528	1.00798e-07	2.37503e-06
Fraxinus_pennsylvanica_120313_comp16652_c0_seq1	376.592	-3.37539	0.633875	-5.32501	1.00947e-07	2.37788e-06
Fraxinus_pennsylvanica_120313_comp65879_c0_seq8	158.566	-1.48843	0.279566	-5.32406	1.01475e-07	2.38847e-06			K4BXG8_SOLLC	Uncharacterized protein OS=Solanum lycopersicum GN=Solyc05g009940.2 PE=4 SV=1
Fraxinus_pennsylvanica_120313_comp65857_c0_seq4	13.3979	-3.70234	0.695434	-5.32379	1.01627e-07	2.39142e-06			S8DN75_9LAMI	Uncharacterized protein (Fragment) OS=Genlisea aurea GN=M569_10326 PE=4 SV=1
Fraxinus_pennsylvanica_120313_comp53944_c0_seq1	94.5245	-2.42786	0.456126	-5.32279	1.02189e-07	2.40211e-06
Fraxinus_pennsylvanica_120313_comp46570_c0_seq1	20.6619	-2.3506	0.441687	-5.32187	1.02706e-07	2.41299e-06			G9HPX1_SOLLC	IAA27 OS=Solanum lycopersicum GN=Solyc03g120500.2 PE=2 SV=1
Fraxinus_pennsylvanica_120313_comp66179_c0_seq20	68.7574	-2.5067	0.471068	-5.32132	1.03019e-07	2.41971e-06	sp|O81825|DRL28_ARATH	Probable disease resistance protein At4g27220 OS=Arabidopsis thaliana GN=At4g27220 PE=2 SV=1	U5GUR4_POPTR	Uncharacterized protein (Fragment) OS=Populus trichocarpa GN=POPTR_0001s45140g PE=4 SV=1
Fraxinus_pennsylvanica_120313_comp65289_c0_seq1	199.596	-1.68611	0.317004	-5.31889	1.04402e-07	2.44898e-06			M1D398_SOLTU	Uncharacterized protein OS=Solanum tuberosum GN=PGSC0003DMG400031257 PE=4 SV=1
Fraxinus_pennsylvanica_120313_comp61488_c0_seq5	35.4955	-2.33637	0.439286	-5.31857	1.04584e-07	2.45262e-06			M1CBN8_SOLTU	Uncharacterized protein OS=Solanum tuberosum GN=PGSC0003DMG400024895 PE=4 SV=1
Fraxinus_pennsylvanica_120313_comp77174_c0_seq1	38.1107	-2.92123	0.549369	-5.31742	1.0525e-07	2.46694e-06			M0ZKU1_SOLTU	Uncharacterized protein OS=Solanum tuberosum GN=PGSC0003DMG400001126 PE=4 SV=1
Fraxinus_pennsylvanica_120313_comp61308_c0_seq6	497.169	-1.42687	0.268363	-5.31696	1.05517e-07	2.47189e-06	sp|Q9ZVD5|AGO4_ARATH	Protein argonaute 4 OS=Arabidopsis thaliana GN=AGO4 PE=1 SV=2	K4C973_SOLLC	Uncharacterized protein OS=Solanum lycopersicum GN=Solyc06g073540.2 PE=4 SV=1
Fraxinus_pennsylvanica_120313_comp51620_c0_seq1	58.1661	-2.45947	0.462747	-5.31494	1.06692e-07	2.49812e-06
Fraxinus_pennsylvanica_120313_comp57907_c0_seq3	98.4273	-1.61014	0.303002	-5.31396	1.07267e-07	2.51092e-06	sp|O80673|CAMK1_ARATH	CDPK-related kinase 1 OS=Arabidopsis thaliana GN=CRK1 PE=1 SV=1	M1AFE1_SOLTU	Uncharacterized protein OS=Solanum tuberosum GN=PGSC0003DMG400008377 PE=4 SV=1
Fraxinus_pennsylvanica_120313_comp63208_c0_seq1	2317.42	-2.05762	0.387247	-5.31346	1.07561e-07	2.51714e-06	sp|O82199|C3H20_ARATH	Zinc finger CCCH domain-containing protein 20 OS=Arabidopsis thaliana GN=At2g19810 PE=2 SV=1	M0ZHL7_SOLTU	Uncharacterized protein OS=Solanum tuberosum GN=PGSC0003DMG400000350 PE=4 SV=1
Fraxinus_pennsylvanica_120313_comp44798_c0_seq1	219.447	-1.13126	0.212906	-5.31339	1.07604e-07	2.51749e-06	sp|Q4R8A8|TMM97_MACFA	Transmembrane protein 97 OS=Macaca fascicularis GN=Tmem97 PE=2 SV=2	K4CFE2_SOLLC	Uncharacterized protein OS=Solanum lycopersicum GN=Solyc07g052430.2 PE=4 SV=1
Fraxinus_pennsylvanica_120313_comp46703_c0_seq1	46.6033	-2.38681	0.449338	-5.31183	1.08532e-07	2.53853e-06	sp|Q93ZH2|NFYA3_ARATH	Nuclear transcription factor Y subunit A-3 OS=Arabidopsis thaliana GN=NFYA3 PE=2 SV=2	B9HDV6_POPTR	CCAAT-binding transcription factor family protein OS=Populus trichocarpa GN=POPTR_0006s14740g PE=4 SV=1
Fraxinus_pennsylvanica_120313_comp58731_c0_seq1	36.4084	-1.70567	0.321141	-5.31127	1.08864e-07	2.54498e-06	sp|Q8RY82|FB121_ARATH	F-box protein At2g32560 OS=Arabidopsis thaliana GN=At2g32560 PE=2 SV=1	K4D9B3_SOLLC	Uncharacterized protein OS=Solanum lycopersicum GN=Solyc11g065000.1 PE=4 SV=1
Fraxinus_pennsylvanica_120313_comp51776_c0_seq3	41.0581	-1.93081	0.363797	-5.30737	1.11218e-07	2.59797e-06	sp|Q94JM3|ARFB_ARATH	Auxin response factor 2 OS=Arabidopsis thaliana GN=ARF2 PE=1 SV=2	M1B5E8_SOLTU	Auxin response factor OS=Solanum tuberosum GN=PGSC0003DMG400014452 PE=3 SV=1
Fraxinus_pennsylvanica_120313_comp135603_c0_seq1	22.0664	-3.17048	0.597448	-5.30671	1.11623e-07	2.60608e-06			F6GY47_VITVI	Cellulose synthase OS=Vitis vinifera GN=VIT_18s0072g00370 PE=3 SV=1
Fraxinus_pennsylvanica_120313_comp63562_c0_seq2	75.1738	-2.59437	0.488971	-5.30577	1.12197e-07	2.61879e-06	sp|P56725|ZOX_PHAVU	Zeatin O-xylosyltransferase OS=Phaseolus vulgaris GN=ZOX1 PE=2 SV=1	M1CLQ4_SOLTU	Uncharacterized protein OS=Solanum tuberosum GN=PGSC0003DMG400027261 PE=3 SV=1
Fraxinus_pennsylvanica_120313_comp36613_c0_seq2	9.14958	-3.72146	0.70146	-5.3053	1.12485e-07	2.62483e-06	sp|Q93ZQ5|SPXM3_ARATH	SPX domain-containing membrane protein At4g22990 OS=Arabidopsis thaliana GN=At4g22990 PE=2 SV=2	K4AZC7_SOLLC	Uncharacterized protein OS=Solanum lycopersicum GN=Solyc01g091870.2 PE=4 SV=1
Fraxinus_pennsylvanica_120313_comp55464_c0_seq1	4532.65	-1.54081	0.290596	-5.30223	1.14399e-07	2.66394e-06	sp|Q69NG5|6PGL4_ORYSJ	Probable 6-phosphogluconolactonase 4, chloroplastic OS=Oryza sativa subsp. japonica GN=Os09g0529100 PE=2 SV=2	K4C607_SOLLC	Uncharacterized protein OS=Solanum lycopersicum GN=Solyc06g053200.2 PE=4 SV=1
Fraxinus_pennsylvanica_120313_comp59053_c0_seq23	8.08199	-4.08485	0.770525	-5.30138	1.14928e-07	2.67486e-06	sp|Q9SAK5|APL_ARATH	Myb family transcription factor APL OS=Arabidopsis thaliana GN=APL PE=2 SV=2	M1AFH5_SOLTU	Uncharacterized protein OS=Solanum tuberosum GN=PGSC0003DMG400008401 PE=4 SV=1
Fraxinus_pennsylvanica_120313_comp62990_c0_seq1	6.7605	-5.35177	1.00978	-5.29996	1.15825e-07	2.69434e-06			D7TAK2_VITVI	Putative uncharacterized protein OS=Vitis vinifera GN=VIT_01s0010g02230 PE=4 SV=1
Fraxinus_pennsylvanica_120313_comp60882_c0_seq2	604.351	-1.87485	0.353792	-5.29931	1.16243e-07	2.70335e-06	sp|Q9SKY8|HSP7H_ARATH	Heat shock 70 kDa protein 8 OS=Arabidopsis thaliana GN=HSP70-8 PE=1 SV=1	B9HJX1_POPTR	Heat shock protein 70 OS=Populus trichocarpa GN=POPTR_0008s15140g PE=3 SV=1
Fraxinus_pennsylvanica_120313_comp89496_c0_seq1	8.94916	-3.86927	0.730198	-5.29893	1.16481e-07	2.70749e-06	sp|O04408|KSA_PEA	Ent-copalyl diphosphate synthase, chloroplastic OS=Pisum sativum PE=2 SV=1	Q59JI6_SCODU	Putative copalyl diphosphate synthase OS=Scoparia dulcis GN=cps PE=2 SV=1
Fraxinus_pennsylvanica_120313_comp65262_c0_seq1	682.152	-2.38036	0.449221	-5.29885	1.16532e-07	2.70797e-06	sp|P42730|CLPB1_ARATH	Chaperone protein ClpB1 OS=Arabidopsis thaliana GN=CLPB1 PE=1 SV=2	Q9ZT13_TOBAC	101 kDa heat shock protein OS=Nicotiana tabacum GN=HSP101 PE=2 SV=2
Fraxinus_pennsylvanica_120313_comp53359_c0_seq1	10.6567	-4.76134	0.898706	-5.298	1.17081e-07	2.71863e-06	sp|Q38841|AGL12_ARATH	Agamous-like MADS-box protein AGL12 OS=Arabidopsis thaliana GN=AGL12 PE=2 SV=2	K4D7P5_SOLLC	Uncharacterized protein OS=Solanum lycopersicum GN=LOC544256 PE=4 SV=1
Fraxinus_pennsylvanica_120313_comp60183_c1_seq3	10.3692	-4.53753	0.856596	-5.29716	1.17616e-07	2.73031e-06
Fraxinus_pennsylvanica_120313_comp53972_c0_seq1	8.81241	-4.79049	0.904427	-5.29672	1.17903e-07	2.73626e-06	sp|Q9SRQ8|ATL51_ARATH	RING-H2 finger protein ATL51 OS=Arabidopsis thaliana GN=ATL51 PE=2 SV=2	K4AXZ6_SOLLC	Uncharacterized protein OS=Solanum lycopersicum GN=Solyc01g081040.2 PE=4 SV=1
Fraxinus_pennsylvanica_120313_comp51030_c0_seq1	1823.24	-1.65245	0.312005	-5.29623	1.18218e-07	2.74218e-06	sp|Q9C932|NAC19_ARATH	NAC domain-containing protein 19 OS=Arabidopsis thaliana GN=NAC019 PE=1 SV=1	D7U4C6_VITVI	Putative uncharacterized protein OS=Vitis vinifera GN=VIT_04s0044g01500 PE=4 SV=1
Fraxinus_pennsylvanica_120313_comp59529_c0_seq6	21.1327	-2.77769	0.524466	-5.29623	1.18219e-07	2.74218e-06			M0ZXC7_SOLTU	Uncharacterized protein OS=Solanum tuberosum GN=PGSC0003DMG400003931 PE=4 SV=1
Fraxinus_pennsylvanica_120313_comp54222_c0_seq1	283.118	-2.46953	0.466413	-5.29474	1.19184e-07	2.76385e-06	sp|Q07353|FL3H_PETHY	Naringenin,2-oxoglutarate 3-dioxygenase (Fragment) OS=Petunia hybrida GN=AN3 PE=1 SV=1	F1CJI9_9ERIC	Flavanone 3-hydroxylase OS=Camellia nitidissima GN=F3H PE=2 SV=1
Fraxinus_pennsylvanica_120313_comp28426_c0_seq1	12.6044	-3.0025	0.567151	-5.29401	1.19664e-07	2.77335e-06
Fraxinus_pennsylvanica_120313_comp61969_c0_seq2	80.9213	-2.03646	0.384675	-5.29397	1.19687e-07	2.77335e-06	sp|Q94BT9|ATOX1_ARATH	Copper transport protein ATX1 OS=Arabidopsis thaliana GN=ATX1 PE=1 SV=1	F6GSX0_VITVI	Putative uncharacterized protein OS=Vitis vinifera GN=VIT_17s0000g01110 PE=4 SV=1
Fraxinus_pennsylvanica_120313_comp62101_c0_seq3	130.026	-2.71825	0.513457	-5.29401	1.1966e-07	2.77335e-06	sp|P26413|HSP70_SOYBN	Heat shock 70 kDa protein OS=Glycine max GN=HSP70 PE=1 SV=1	B9N9W6_POPTR	Heat shock protein 70 cognate OS=Populus trichocarpa GN=POPTR_0001s03420g PE=4 SV=1
Fraxinus_pennsylvanica_120313_comp50858_c0_seq1	840.873	-2.87093	0.542379	-5.29321	1.20186e-07	2.78346e-06	sp|P09189|HSP7C_PETHY	Heat shock cognate 70 kDa protein OS=Petunia hybrida GN=HSP70 PE=2 SV=1	J3L5N8_ORYBR	Uncharacterized protein OS=Oryza brachyantha GN=OB01G45440 PE=3 SV=1
Fraxinus_pennsylvanica_120313_comp52691_c0_seq2	10.2079	-3.43941	0.650009	-5.29132	1.21437e-07	2.81171e-06	sp|Q9SLG3|ZIP3_ARATH	Zinc transporter 3 OS=Arabidopsis thaliana GN=ZIP3 PE=2 SV=1	B9HY43_POPTR	Metal transport family protein OS=Populus trichocarpa GN=POPTR_0010s18050g PE=4 SV=2
Fraxinus_pennsylvanica_120313_comp41240_c0_seq1	39.4268	-3.6425	0.688479	-5.29065	1.21885e-07	2.82064e-06	sp|O23210|SCL15_ARATH	Scarecrow-like protein 15 OS=Arabidopsis thaliana GN=SCL15 PE=2 SV=3	A9XLG9_SOLBU	Uncharacterized protein OS=Solanum bulbocastanum GN=14.POTATO.13 PE=4 SV=1
Fraxinus_pennsylvanica_120313_comp57443_c0_seq3	6.79319	-5.30881	1.00358	-5.28987	1.22401e-07	2.83037e-06	sp|Q9S758|SPL5_ARATH	Squamosa promoter-binding-like protein 5 OS=Arabidopsis thaliana GN=SPL5 PE=2 SV=1	B9RVW3_RICCO	Squamosa promoter-binding protein, putative OS=Ricinus communis GN=RCOM_1173370 PE=4 SV=1
Fraxinus_pennsylvanica_120313_comp32566_c0_seq1	6.61405	-5.29101	1.0006	-5.28783	1.23779e-07	2.85708e-06	sp|Q9ZVK1|XTH10_ARATH	Probable xyloglucan endotransglucosylase/hydrolase protein 10 OS=Arabidopsis thaliana GN=XTH10 PE=2 SV=1	F6HBP1_VITVI	Xyloglucan endotransglucosylase/hydrolase OS=Vitis vinifera GN=VIT_03s0088g00650 PE=3 SV=1
Fraxinus_pennsylvanica_120313_comp63441_c0_seq1	53.0005	-1.93777	0.366604	-5.28573	1.25203e-07	2.88919e-06
Fraxinus_pennsylvanica_120313_comp35574_c0_seq1	43.9739	-2.90185	0.549033	-5.28538	1.25444e-07	2.89402e-06	sp|Q9LFS4|NIK1_ARATH	Protein NSP-INTERACTING KINASE 1 OS=Arabidopsis thaliana GN=NIK1 PE=1 SV=1	V4THC1_9ROSI	Uncharacterized protein OS=Citrus clementina GN=CICLE_v10030970mg PE=3 SV=1
Fraxinus_pennsylvanica_120313_comp49338_c0_seq2	9.36081	-4.51951	0.855452	-5.28318	1.2696e-07	2.92747e-06	sp|Q7PC84|AB39G_ARATH	ABC transporter G family member 39 OS=Arabidopsis thaliana GN=ABCG39 PE=3 SV=1	B9SSW1_RICCO	ATP-binding cassette transporter, putative OS=Ricinus communis GN=RCOM_0792930 PE=4 SV=1
Fraxinus_pennsylvanica_120313_comp48447_c0_seq1	560.126	-2.25094	0.42653	-5.27733	1.31082e-07	3.0163e-06			D7U7Z9_VITVI	Putative uncharacterized protein OS=Vitis vinifera GN=VIT_15s0048g02980 PE=4 SV=1
Fraxinus_pennsylvanica_120313_comp48148_c0_seq1	260.362	-1.85795	0.352131	-5.2763	1.31818e-07	3.03168e-06	sp|C0LGE0|Y1765_ARATH	Probable LRR receptor-like serine/threonine-protein kinase At1g07650 OS=Arabidopsis thaliana GN=At1g07650 PE=1 SV=1	E6NU56_JATCU	JHL10I11.12 protein (Fragment) OS=Jatropha curcas GN=JHL10I11.12 PE=3 SV=1
Fraxinus_pennsylvanica_120313_comp64369_c0_seq6	123.034	-1.24965	0.236865	-5.27579	1.32186e-07	3.03858e-06	sp|Q9SU50|TRE1_ARATH	Trehalase OS=Arabidopsis thaliana GN=TRE1 PE=2 SV=1	D2KWM9_TOBAC	Trehalase OS=Nicotiana tabacum GN=NtTRE PE=2 SV=1
Fraxinus_pennsylvanica_120313_comp60674_c0_seq8	214.182	-2.0861	0.395435	-5.27547	1.32418e-07	3.04314e-06	sp|Q8LFN2|Y3037_ARATH	Probable inactive leucine-rich repeat receptor-like protein kinase At3g03770 OS=Arabidopsis thaliana GN=At3g03770 PE=2 SV=1	D7TL46_VITVI	Putative uncharacterized protein OS=Vitis vinifera GN=VIT_08s0056g01290 PE=4 SV=1
Fraxinus_pennsylvanica_120313_comp59417_c0_seq2	6.91257	-5.26676	0.998702	-5.2736	1.33772e-07	3.07267e-06	sp|Q9SAK5|APL_ARATH	Myb family transcription factor APL OS=Arabidopsis thaliana GN=APL PE=2 SV=2	F6HPQ8_VITVI	Putative uncharacterized protein OS=Vitis vinifera GN=VIT_01s0026g02550 PE=4 SV=1
Fraxinus_pennsylvanica_120313_comp55125_c0_seq1	379.733	-1.07898	0.204687	-5.27136	1.35419e-07	3.1089e-06	sp|Q9FIG9|ARC6_ARATH	Protein ACCUMULATION AND REPLICATION OF CHLOROPLASTS 6, chloroplastic OS=Arabidopsis thaliana GN=ARC6 PE=1 SV=1	F6I050_VITVI	Putative uncharacterized protein OS=Vitis vinifera GN=VIT_02s0033g00060 PE=4 SV=1
Fraxinus_pennsylvanica_120313_comp61735_c0_seq1	1765.76	-3.25532	0.617608	-5.27085	1.35795e-07	3.11674e-06	sp|Q9SIA4|MATE5_ARATH	MATE efflux family protein 5 OS=Arabidopsis thaliana GN=DTXL1 PE=3 SV=1	S8CZS1_9LAMI	MATE efflux family protein OS=Genlisea aurea GN=M569_01755 PE=3 SV=1
Fraxinus_pennsylvanica_120313_comp54460_c0_seq1	102.449	-2.36607	0.448989	-5.26978	1.3659e-07	3.13257e-06	sp|C0LGS3|Y4372_ARATH	Probable LRR receptor-like serine/threonine-protein kinase At4g37250 OS=Arabidopsis thaliana GN=At4g37250 PE=2 SV=1	M1CF83_SOLTU	Uncharacterized protein OS=Solanum tuberosum GN=PGSC0003DMG400025771 PE=4 SV=1
Fraxinus_pennsylvanica_120313_comp56600_c0_seq2	8.10702	-4.03583	0.765999	-5.26872	1.37378e-07	3.14904e-06	sp|Q9LRT1|Y3804_ARATH	Probably inactive leucine-rich repeat receptor-like protein kinase At3g28040 OS=Arabidopsis thaliana GN=At3g28040 PE=2 SV=1	M1BDV2_SOLTU	Uncharacterized protein OS=Solanum tuberosum GN=PGSC0003DMG400016654 PE=4 SV=1
Fraxinus_pennsylvanica_120313_comp66129_c0_seq15	44.9263	-1.80902	0.343487	-5.26665	1.38939e-07	3.18074e-06	sp|Q9FPT1|UBP12_ARATH	Ubiquitin carboxyl-terminal hydrolase 12 OS=Arabidopsis thaliana GN=UBP12 PE=1 SV=2	M0T9G6_MUSAM	Kinesin-like protein OS=Musa acuminata subsp. malaccensis PE=3 SV=1
Fraxinus_pennsylvanica_120313_comp63291_c0_seq8	15.9394	-2.26909	0.430896	-5.26599	1.39438e-07	3.19133e-06	sp|Q6LA54|YF48_SCHPO	Uncharacterized WD repeat-containing protein C3H5.08c OS=Schizosaccharomyces pombe (strain 972 / ATCC 24843) GN=SPAC3H5.08c PE=1 SV=2	K4BI63_SOLLC	Uncharacterized protein OS=Solanum lycopersicum GN=Solyc03g082870.2 PE=4 SV=1
Fraxinus_pennsylvanica_120313_comp60707_c0_seq1	134.617	-1.39812	0.26556	-5.26479	1.40353e-07	3.21146e-06			F6GXC3_VITVI	Putative uncharacterized protein OS=Vitis vinifera GN=VIT_11s0052g01480 PE=4 SV=1
Fraxinus_pennsylvanica_120313_comp57501_c0_seq2	958.94	-1.32095	0.250948	-5.26383	1.41086e-07	3.22742e-06	sp|Q9ZVX8|PIP28_ARATH	Probable aquaporin PIP2-8 OS=Arabidopsis thaliana GN=PIP2-8 PE=1 SV=1	B8Q9D4_GOSHI	Aquaporin PIP24 OS=Gossypium hirsutum GN=PIP2;4 PE=2 SV=1
Fraxinus_pennsylvanica_120313_comp25775_c0_seq1	337.091	-1.03516	0.196704	-5.26249	1.42115e-07	3.24928e-06	sp|Q9ASS6|CP20B_ARATH		K4ATJ4_SOLLC	Peptidyl-prolyl cis-trans isomerase OS=Solanum lycopersicum GN=Solyc01g009990.2 PE=3 SV=1
Fraxinus_pennsylvanica_120313_comp61032_c0_seq1	191.166	-2.62017	0.497984	-5.26155	1.42842e-07	3.26508e-06	sp|Q8VWN6|RFS_PEA	Galactinol--sucrose galactosyltransferase OS=Pisum sativum GN=RFS PE=1 SV=1	M0ZIC7_SOLTU	Uncharacterized protein OS=Solanum tuberosum GN=PGSC0003DMG400000513 PE=4 SV=1
Fraxinus_pennsylvanica_120313_comp57996_c0_seq4	85.0615	-1.84039	0.349851	-5.26049	1.43675e-07	3.28244e-06
Fraxinus_pennsylvanica_120313_comp63086_c0_seq5	179.15	-1.04229	0.198166	-5.25968	1.44307e-07	3.29519e-06			F6HZL1_VITVI	Putative uncharacterized protein OS=Vitis vinifera GN=VIT_07s0005g03530 PE=4 SV=1
Fraxinus_pennsylvanica_120313_comp65028_c0_seq1	18.4776	-2.93302	0.557737	-5.25879	1.45007e-07	3.3092e-06
Fraxinus_pennsylvanica_120313_comp53441_c0_seq1	54.3224	-2.39587	0.455704	-5.25751	1.46022e-07	3.32926e-06	sp|Q6AWW5|Y5262_ARATH	Ankyrin repeat-containing protein At5g02620 OS=Arabidopsis thaliana GN=At5g02620 PE=1 SV=1	B9H4N0_POPTR	Uncharacterized protein OS=Populus trichocarpa GN=POPTR_0005s07030g PE=4 SV=2
Fraxinus_pennsylvanica_120313_comp49590_c0_seq2	6.72278	-5.29048	1.00635	-5.25709	1.46351e-07	3.33505e-06	sp|O13801|YE04_SCHPO	Uncharacterized RNA-binding protein C17H9.04c OS=Schizosaccharomyces pombe (strain 972 / ATCC 24843) GN=SPAC17H9.04c PE=1 SV=1	D7SUR4_VITVI	Putative uncharacterized protein OS=Vitis vinifera GN=VIT_04s0008g05150 PE=4 SV=1
Fraxinus_pennsylvanica_120313_comp48272_c0_seq1	16.3006	-3.82574	0.727747	-5.25697	1.46452e-07	3.3365e-06	sp|Q94F58|NAC89_ARATH	NAC domain-containing protein 89 OS=Arabidopsis thaliana GN=NAC089 PE=1 SV=1	M1A5E5_SOLTU	Uncharacterized protein OS=Solanum tuberosum GN=PGSC0003DMG400005892 PE=4 SV=1
Fraxinus_pennsylvanica_120313_comp63920_c0_seq3	17.6238	-2.48556	0.472849	-5.25655	1.46784e-07	3.34322e-06	sp|Q9SE97|FH1_ARATH	Formin-like protein 1 OS=Arabidopsis thaliana GN=FH1 PE=1 SV=1	B9T836_RICCO	Formin-like protein OS=Ricinus communis GN=RCOM_0150900 PE=3 SV=1
Fraxinus_pennsylvanica_120313_comp50693_c0_seq2	585.713	-1.38255	0.263091	-5.25502	1.48007e-07	3.36851e-06	sp|P41349|FTRC2_SPIOL	Ferredoxin-thioredoxin reductase catalytic chain, chloroplastic OS=Spinacia oleracea PE=2 SV=1	M9XFL9_NICBE	Chloroplast ferredoxin-thioredoxin reductase catalytic chain OS=Nicotiana benthamiana GN=FTRc PE=2 SV=1
Fraxinus_pennsylvanica_120313_comp51906_c0_seq1	6.79308	-5.31322	1.01117	-5.25455	1.48389e-07	3.37548e-06			I1J562_SOYBN	Uncharacterized protein OS=Glycine max PE=4 SV=2
Fraxinus_pennsylvanica_120313_comp251888_c0_seq1	6.1282	-5.25758	1.0011	-5.25178	1.50633e-07	3.42044e-06			F6HPQ8_VITVI	Putative uncharacterized protein OS=Vitis vinifera GN=VIT_01s0026g02550 PE=4 SV=1
Fraxinus_pennsylvanica_120313_comp59490_c0_seq3	112.678	-3.31965	0.632097	-5.25181	1.50615e-07	3.42044e-06	sp|Q9M2Z4|MSBP2_ARATH	Membrane steroid-binding protein 2 OS=Arabidopsis thaliana GN=MSBP2 PE=1 SV=1	B9R9D3_RICCO	Steroid binding protein, putative OS=Ricinus communis GN=RCOM_1496460 PE=4 SV=1
Fraxinus_pennsylvanica_120313_comp54651_c0_seq1	1562.51	-1.89763	0.361372	-5.25117	1.51139e-07	3.43105e-06	sp|O80763|NRX1_ARATH	Probable nucleoredoxin 1 OS=Arabidopsis thaliana GN=At1g60420 PE=1 SV=1	F6HHU9_VITVI	Putative uncharacterized protein OS=Vitis vinifera GN=VIT_01s0127g00560 PE=4 SV=1
Fraxinus_pennsylvanica_120313_comp66129_c0_seq29	32.7514	-1.78083	0.339286	-5.24875	1.53138e-07	3.47379e-06
Fraxinus_pennsylvanica_120313_comp17025_c0_seq1	113.106	-3.25592	0.62036	-5.24844	1.53391e-07	3.47864e-06	sp|Q9S9N9|CCR1_ARATH	Cinnamoyl-CoA reductase 1 OS=Arabidopsis thaliana GN=CCR1 PE=1 SV=1	A6N6K7_SOLLC	Phenylacetaldehyde reductase OS=Solanum lycopersicum GN=PAR1 PE=2 SV=1
Fraxinus_pennsylvanica_120313_comp54156_c0_seq2	9660.94	-1.75499	0.334479	-5.24694	1.54647e-07	3.50357e-06	sp|P27493|CB22_TOBAC	Chlorophyll a-b binding protein 21, chloroplastic OS=Nicotiana tabacum GN=CAB21 PE=2 SV=1	O64444_NICSY	Light harvesting chlorophyll a/b-binding protein OS=Nicotiana sylvestris GN=Lhcb1*3 PE=4 SV=1
Fraxinus_pennsylvanica_120313_comp60464_c0_seq2	107.39	-1.97801	0.377039	-5.24616	1.55303e-07	3.51666e-06	sp|D1MI46|C76BA_SWEMU	Geraniol 8-hydroxylase OS=Swertia mussotii GN=CYP76B10 PE=1 SV=1	Q2PF19_VERHY	Cytochrome P450 OS=Verbena hybrida PE=2 SV=1
Fraxinus_pennsylvanica_120313_comp43670_c0_seq1	6.8481	-4.76069	0.907929	-5.24346	1.57589e-07	3.56572e-06	sp|Q0WPN8|CRR60_ARATH	Cysteine-rich repeat secretory protein 60 OS=Arabidopsis thaliana GN=CRRSP60 PE=1 SV=1	B9SYE1_RICCO	DUF26 domain-containing protein 1, putative OS=Ricinus communis GN=RCOM_0059770 PE=4 SV=1
Fraxinus_pennsylvanica_120313_comp62864_c0_seq7	544.339	-1.72824	0.329707	-5.24175	1.59058e-07	3.5944e-06	sp|P27322|HSP72_SOLLC	Heat shock cognate 70 kDa protein 2 OS=Solanum lycopersicum GN=HSC-2 PE=1 SV=1	Q5QHT4_VIGRA	70 kDa heat shock cognate protein 1 OS=Vigna radiata PE=2 SV=1
Fraxinus_pennsylvanica_120313_comp62049_c0_seq8	9.48595	-4.72152	0.900911	-5.24082	1.59864e-07	3.61172e-06	sp|O65351|SUBL_ARATH		F6H1C2_VITVI	Putative uncharacterized protein OS=Vitis vinifera GN=VIT_18s0001g10330 PE=4 SV=1
Fraxinus_pennsylvanica_120313_comp61449_c0_seq1	39.7956	-3.7951	0.724207	-5.24036	1.60265e-07	3.61986e-06	sp|Q7XA72|AB21G_ARATH	ABC transporter G family member 21 OS=Arabidopsis thaliana GN=ABCG21 PE=2 SV=2	D7T9B7_VITVI	Putative uncharacterized protein OS=Vitis vinifera GN=VIT_01s0011g02730 PE=3 SV=1
Fraxinus_pennsylvanica_120313_comp63036_c0_seq4	95.7771	-2.1251	0.405553	-5.24001	1.60568e-07	3.62487e-06			F6HVG4_VITVI	Putative uncharacterized protein OS=Vitis vinifera GN=VIT_13s0139g00360 PE=4 SV=1
Fraxinus_pennsylvanica_120313_comp132651_c0_seq1	22.1597	-2.91046	0.555457	-5.23976	1.60788e-07	3.62844e-06	sp|O74503|UAF30_SCHPO	Upstream activation factor subunit spp27 OS=Schizosaccharomyces pombe (strain 972 / ATCC 24843) GN=spp27 PE=1 SV=1	M1CFP1_SOLTU	Uncharacterized protein OS=Solanum tuberosum GN=PGSC0003DMG400025852 PE=4 SV=1
Fraxinus_pennsylvanica_120313_comp55270_c0_seq1	7.48078	-5.25807	1.0035	-5.23974	1.60807e-07	3.62844e-06
Fraxinus_pennsylvanica_120313_comp32830_c0_seq1	7.1744	-4.34321	0.828941	-5.23947	1.61035e-07	3.63176e-06
Fraxinus_pennsylvanica_120313_comp55174_c0_seq1	37.112	-4.13304	0.789392	-5.23573	1.64338e-07	3.70331e-06			U5FJC8_POPTR	Uncharacterized protein OS=Populus trichocarpa GN=POPTR_0017s14200g PE=4 SV=1
Fraxinus_pennsylvanica_120313_comp56644_c0_seq2	8.21688	-4.13624	0.790007	-5.2357	1.64362e-07	3.70331e-06	sp|Q9M9F5|NCED9_ARATH	9-cis-epoxycarotenoid dioxygenase NCED9, chloroplastic OS=Arabidopsis thaliana GN=NCED9 PE=2 SV=1	K4CJJ1_SOLLC	Uncharacterized protein OS=Solanum lycopersicum GN=Solyc08g016720.1 PE=4 SV=1
Fraxinus_pennsylvanica_120313_comp59417_c0_seq6	6.31967	-5.21176	0.99543	-5.23569	1.64374e-07	3.70331e-06	sp|Q9SAK5|APL_ARATH	Myb family transcription factor APL OS=Arabidopsis thaliana GN=APL PE=2 SV=2	F6HPQ8_VITVI	Putative uncharacterized protein OS=Vitis vinifera GN=VIT_01s0026g02550 PE=4 SV=1
Fraxinus_pennsylvanica_120313_comp63557_c0_seq2	26.8251	-2.49431	0.476481	-5.23486	1.65107e-07	3.71609e-06	sp|Q9M667|RPP13_ARATH	Disease resistance protein RPP13 OS=Arabidopsis thaliana GN=RPP13 PE=2 SV=2	M1A918_SOLTU	Uncharacterized protein OS=Solanum tuberosum GN=PGSC0003DMG400006800 PE=4 SV=1
Fraxinus_pennsylvanica_120313_comp51583_c0_seq1	27.4194	-4.14765	0.792415	-5.2342	1.65704e-07	3.72859e-06	sp|Q98C27|GLND_RHILO	Bifunctional uridylyltransferase/uridylyl-removing enzyme OS=Rhizobium loti (strain MAFF303099) GN=glnD PE=3 SV=1	F6GZU1_VITVI	Putative uncharacterized protein OS=Vitis vinifera GN=VIT_18s0001g15000 PE=4 SV=1
Fraxinus_pennsylvanica_120313_comp61828_c0_seq1	507.956	-1.64984	0.315264	-5.23321	1.66592e-07	3.74668e-06	sp|P31213|S5A2_HUMAN	3-oxo-5-alpha-steroid 4-dehydrogenase 2 OS=Homo sapiens GN=SRD5A2 PE=1 SV=1	K4D4P3_SOLLC	Uncharacterized protein OS=Solanum lycopersicum GN=Solyc11g006300.1 PE=4 SV=1
Fraxinus_pennsylvanica_120313_comp49990_c0_seq4	17.724	-4.00943	0.76634	-5.23191	1.67763e-07	3.77113e-06	sp|O04341|GRXS9_ARATH	Monothiol glutaredoxin-S9 OS=Arabidopsis thaliana GN=GRXS9 PE=3 SV=1	V4TVB9_9ROSI	Uncharacterized protein OS=Citrus clementina GN=CICLE_v10023018mg PE=4 SV=1
Fraxinus_pennsylvanica_120313_comp53622_c0_seq3	9.2613	-3.63978	0.695841	-5.23076	1.68815e-07	3.79124e-06	sp|Q93Z00|TCP14_ARATH	Transcription factor TCP14 OS=Arabidopsis thaliana GN=TCP14 PE=1 SV=1	F6GT89_VITVI	Putative uncharacterized protein OS=Vitis vinifera GN=VIT_17s0000g06020 PE=4 SV=1
Fraxinus_pennsylvanica_120313_comp59409_c1_seq1	29.502	-1.79426	0.343022	-5.23075	1.68827e-07	3.79124e-06	sp|P0C132|IAA30_ORYSJ	Auxin-responsive protein IAA30 OS=Oryza sativa subsp. japonica GN=IAA30 PE=2 SV=1	M0RIC4_MUSAM	Auxin-responsive protein OS=Musa acuminata subsp. malaccensis PE=3 SV=1
Fraxinus_pennsylvanica_120313_comp57290_c0_seq3	7.47164	-4.42979	0.846921	-5.23047	1.69084e-07	3.79515e-06	sp|Q9SJL9|XTH32_ARATH	Probable xyloglucan endotransglucosylase/hydrolase protein 32 OS=Arabidopsis thaliana GN=XTH32 PE=2 SV=1	B9SCJ0_RICCO	Xyloglucan endotransglucosylase/hydrolase OS=Ricinus communis GN=RCOM_0474040 PE=3 SV=1
Fraxinus_pennsylvanica_120313_comp60514_c0_seq2	275.668	-2.93842	0.561905	-5.22939	1.70071e-07	3.81533e-06	sp|P05477|HSP21_SOYBN	17.9 kDa class II heat shock protein OS=Glycine max GN=HSP17.9-D PE=3 SV=1	A9PA59_POPTR	Heat shock protein 17.7 OS=Populus trichocarpa GN=POPTR_0006s24030g PE=2 SV=1
Fraxinus_pennsylvanica_120313_comp48264_c0_seq1	476.325	-1.40393	0.268592	-5.227	1.72287e-07	3.85924e-06			V4RZI9_9ROSI	Uncharacterized protein OS=Citrus clementina GN=CICLE_v10026660mg PE=4 SV=1
Fraxinus_pennsylvanica_120313_comp65090_c0_seq1	445.456	-5.0438	0.965338	-5.2249	1.74245e-07	3.90116e-06
Fraxinus_pennsylvanica_120313_comp55825_c0_seq4	2600.98	-2.14634	0.410845	-5.2242	1.74907e-07	3.915e-06			K4B118_SOLLC	Uncharacterized protein OS=Solanum lycopersicum GN=Solyc01g099840.2 PE=4 SV=1
Fraxinus_pennsylvanica_120313_comp26364_c0_seq1	37.372	-3.60275	0.689674	-5.22385	1.75243e-07	3.92154e-06
Fraxinus_pennsylvanica_120313_comp57719_c0_seq1	151.348	-1.50234	0.287664	-5.22256	1.76467e-07	3.94399e-06	sp|Q8H0W3|RVE6_ARATH	Protein REVEILLE 6 OS=Arabidopsis thaliana GN=RVE6 PE=2 SV=1	K4AZP3_SOLLC	Uncharacterized protein OS=Solanum lycopersicum GN=Solyc01g095030.2 PE=4 SV=1
Fraxinus_pennsylvanica_120313_comp50840_c0_seq1	8725.3	-1.29537	0.24804	-5.22244	1.7658e-07	3.94552e-06			K4CCD9_SOLLC	Uncharacterized protein OS=Solanum lycopersicum GN=Solyc07g017220.2 PE=4 SV=1
Fraxinus_pennsylvanica_120313_comp56505_c0_seq1	9.64883	-5.19402	0.995147	-5.21934	1.79559e-07	4.0071e-06	sp|Q9SJ52|YLS9_ARATH	Protein YLS9 OS=Arabidopsis thaliana GN=YLS9 PE=2 SV=1	K4C9C2_SOLLC	Uncharacterized protein OS=Solanum lycopersicum GN=Solyc06g074040.1 PE=4 SV=1
Fraxinus_pennsylvanica_120313_comp61168_c0_seq2	9037.65	-2.20408	0.422298	-5.21926	1.79639e-07	4.00787e-06	sp|Q944G9|ALFC2_ARATH	Probable fructose-bisphosphate aldolase 2, chloroplastic OS=Arabidopsis thaliana GN=FBA2 PE=1 SV=2	G8FMI9_CARPA	Fructose-bisphosphate aldolase OS=Carica papaya PE=2 SV=1
Fraxinus_pennsylvanica_120313_comp57343_c0_seq1	49.6518	-2.37986	0.45605	-5.21842	1.80461e-07	4.0242e-06			A5AXI3_VITVI	Putative uncharacterized protein OS=Vitis vinifera GN=VITISV_042556 PE=4 SV=1
Fraxinus_pennsylvanica_120313_comp44673_c0_seq1	18.2607	-4.31659	0.82734	-5.21743	1.81419e-07	4.04254e-06	sp|Q6K215|PIP22_ORYSJ	Probable aquaporin PIP2-2 OS=Oryza sativa subsp. japonica GN=PIP2-2 PE=2 SV=1	V4S3R7_9ROSI	Uncharacterized protein OS=Citrus clementina GN=CICLE_v10012375mg PE=3 SV=1
Fraxinus_pennsylvanica_120313_comp197871_c0_seq1	20.9753	-3.70313	0.71012	-5.21479	1.84025e-07	4.09756e-06
Fraxinus_pennsylvanica_120313_comp32969_c0_seq1	31.1197	-1.87929	0.360482	-5.21328	1.85532e-07	4.127e-06			M1AW79_SOLTU	Uncharacterized protein OS=Solanum tuberosum GN=PGSC0003DMG401012192 PE=4 SV=1
Fraxinus_pennsylvanica_120313_comp62007_c0_seq5	8.07994	-3.69502	0.708842	-5.21276	1.86047e-07	4.13744e-06	sp|Q93Y09|SCP45_ARATH	Serine carboxypeptidase-like 45 OS=Arabidopsis thaliana GN=SCPL45 PE=2 SV=1	B9RFY7_RICCO	Carboxypeptidase OS=Ricinus communis GN=RCOM_1438140 PE=3 SV=1
Fraxinus_pennsylvanica_120313_comp53023_c0_seq6	31.6868	-2.00365	0.384433	-5.21197	1.86847e-07	4.15418e-06
Fraxinus_pennsylvanica_120313_comp68929_c0_seq1	47.2181	-1.86097	0.357528	-5.20509	1.93899e-07	4.30349e-06
[truncated: 5,320 more rows]

## Sheet: EAB TvC Up
	baseMean	log2FoldChange	lfcSE	stat	pvalue	padj	Sprot ID	Sprot Description	Trembl ID	Trembl Description
[truncated: 6,391 more rows]

## Sheet: EAB RvS Pre-feeding Down
	baseMean	log2FoldChange	lfcSE	stat	pvalue	padj	Sprot ID	Sprot Description	Trembl ID	Trembl Description
[truncated: 894 more rows]

[truncated: 14 more sheets: EAB RvS Pre-feeding Up, EAB RvS Post-feeding Down, EAB RvS Post-feeding Up, MW 5hr vs Control Down, MW 5hr vs Control Up, MW 24hr vs Control Down, MW 24hr vs Control Up, Heat Down, Heat Up, Drought Down, Drought Up, Cold Down, Cold Up, Ozone response]
