# Supplementary material for: The green ash transcriptome and identification of genes responding to abiotic and biotic stresses
Source: BMC Genomics. 2016 Sep 2;17(1):702. doi: 10.1186/s12864-016-3052-0 (PMC5009568; doi:10.1186/s12864-016-3052-0)
Supplement: Additional file 6: — GO term enrichment results. Results for each GO enrichment performed are included with a corrected p-value for each term. (XLSX 85 kb) [file 12864_2016_3052_MOESM6_ESM.xlsx]

## Sheet: EAB TvC Down
GO-ID	p-value	corr p-value	x	n	X	N	Description
6950	3.4061e-09	1.2527e-07	120	712	2654	26905	response to stress
9719	4.2466e-09	1.2527e-07	21	51	2654	26905	response to endogenous stimulus
3677	4.785e-08	9.4106e-07	323	2476	2654	26905	DNA binding
15979	9.5374e-08	1.4068e-06	31	113	2654	26905	photosynthesis
5975	2.3635e-06	2.7889e-05	169	1214	2654	26905	carbohydrate metabolic process
5515	2.3429e-05	0.00020946	672	5958	2654	26905	protein binding
5488	2.4852e-05	0.00020946	1774	17015	2654	26905	binding
3682	4.564e-05	0.0003366	69	433	2654	26905	chromatin binding
6091	6.1621e-05	0.00040396	37	193	2654	26905	generation of precursor metabolites and energy
5215	0.0025702	0.015164	170	1402	2654	26905	transporter activity

## Sheet: EAB TvC Up
GO-ID	p-value	corr p-value	x	n	X	N	Description
8152	1.6575e-31	4.3924e-30	1577	12840	2704	26905	metabolic process
3700	2.5888e-19	3.4207e-18	175	875	2704	26905	transcription factor activity
30528	2.5888e-19	3.4207e-18	175	875	2704	26905	transcription regulator activity
3824	3.227e-19	3.4207e-18	1504	12782	2704	26905	catalytic activity
5975	7.7339e-16	6.8316e-15	211	1214	2704	26905	carbohydrate metabolic process
9058	3.6505e-06	2.764e-05	479	3964	2704	26905	biosynthetic process
9607	0.00024565	0.0015193	11	33	2704	26905	response to biotic stimulus
3677	0.00025799	0.0015193	300	2476	2704	26905	DNA binding
7165	0.0052277	0.027707	80	599	2704	26905	signal transduction
9856	0.0069753	0.030808	14	68	2704	26905	pollination
9875	0.0069753	0.030808	14	68	2704	26905	pollen-pistil interaction
19825	0.0086752	0.035368	3	5	2704	26905	oxygen binding

## Sheet: EAB RvS Pre-feeding Down
GO-ID	p-value	corr p-value	x	n	X	N	Description
3824	1.151e-07	4.3738e-06	134	12782	204	26905	catalytic activity
16740	3.4696e-05	0.00065922	61	4915	204	26905	transferase activity

## Sheet: EAB RvS Pre-feeding Up
GO-ID	p-value	corr p-value	x	n	X	N	Description
3824	6.7163e-05	0.0028209	118	12782	192	26905	catalytic activity
16787	0.00047073	0.0098854	47	4078	192	26905	hydrolase activity
3774	0.0011266	0.015772	5	109	192	26905	motor activity
6629	0.0057613	0.048666	12	720	192	26905	lipid metabolic process
9719	0.0057936	0.048666	3	51	192	26905	response to endogenous stimulus

## Sheet: EAB RvS Post-feeding Down
GO-ID	p-value	corr p-value	x	n	X	N	Description
3824	4.2359e-06	0.00017791	105	12782	161	26905	catalytic activity
16740	5.858e-05	0.0012302	50	4915	161	26905	transferase activity

## Sheet: EAB RvS Post-feeding Up
GO-ID	p-value	corr p-value	x	n	X	N	Description
9607	0.00086804	0.032117	3	33	153	26905	response to biotic stimulus

## Sheet: MW 5hr vs Control Down
GO-ID	p-value	corr p-value	x	n	X	N	Description
3824	6.0279e-07	2.0495e-05	96	12782	141	26905	catalytic activity
8152	0.00056985	0.0072945	87	12840	141	26905	metabolic process
5975	0.00064363	0.0072945	16	1214	141	26905	carbohydrate metabolic process

## Sheet: MW 5hr vs Control Up
GO-ID	p-value	corr p-value	x	n	X	N	Description
15979	3.6892e-14	1.2912e-12	12	113	109	26905	photosynthesis
6091	6.5802e-09	1.1515e-07	10	193	109	26905	generation of precursor metabolites and energy
6950	3.2379e-05	0.00037775	12	712	109	26905	response to stress
5215	0.004413	0.030891	13	1402	109	26905	transporter activity
9607	0.0079114	0.04615	2	33	109	26905	response to biotic stimulus

## Sheet: MW 24hr vs Control Down
GO-ID	p-value	corr p-value	x	n	X	N	Description
6810	8.4029e-09	3.4452e-07	65	2571	326	26905	transport
5215	0.00022123	0.0030235	33	1402	326	26905	transporter activity
8289	0.004249	0.043553	6	125	326	26905	lipid binding

## Sheet: MW 24hr vs Control Up
GO-ID	p-value	corr p-value	x	n	X	N	Description
4518	0.0003152	0.011032	6	213	115	26905	nuclease activity

[truncated: 7 more sheets: Heat Down, Heat Up, Drought Down, Drought Up, Cold Down, Cold Up, Ozone Response]
