# Supplementary material for: The green ash transcriptome and identification of genes responding to abiotic and biotic stresses
Source: BMC Genomics. 2016 Sep 2;17(1):702. doi: 10.1186/s12864-016-3052-0 (PMC5009568; doi:10.1186/s12864-016-3052-0)
Supplement: Additional file 7: — InterProScan results. InterProScan [34] queries sequences against 16 member databases enabling protein classification by family as well as by conserved domains; the number of annotations and the percent of sequences receiving annotations varied across the different databases. (XLSX 32 kb) [file 12864_2016_3052_MOESM7_ESM.xlsx]

## Sheet: Sheet1
Software from InterProScan	Total annotations	ORFs with at least one annotation
Coils	8267	5,868 (11.1%)
Gene3D	41391	27,604 (52.2%)
Hamap	825	805 (1.5%)
PANTHER	72706	39,234 (74.2%)
Pfam	51025	36,222 (68.5%)
PIRSF	1224	1,206 (2.3%)
PRINTS	20835	4,744 (9.0%)
ProSitePatterns	8973	7,013 (13.3%)
ProSiteProfiles	26189	14,998 (28.4%)
SignalP_EUK	2456	2,456 (4.6%)
SignalP_GRAM_NEGATIVE	612	612 (1.2%)
SignalP_GRAM_POSITIVE	1739	1,739 (3.3%)
SMART	20078	11,129 (21.0%)
SUPERFAMILY	39965	29,244 (55.3%)
TIGRFAM	5780	3,382 (6.4%)
TMHMM	27246	9,608 (18.2%)
TOTAL Annotations	195864	45,893 (86.6%)
